# Supplementary material for: Comprehensive Analysis of Key m6A Modification Related Genes and Immune Infiltrates in Human Aortic Dissection
Source: Front Cardiovasc Med. 2022 Mar 14;9:831561. doi: 10.3389/fcvm.2022.831561 (PMC8967178; doi:10.3389/fcvm.2022.831561)
Supplement: Supplementary File 1 — The differentially expressed m6A-related genes in data pre-processing. [file Table_1.XLSX]

## Sheet: Sheet1
Gene Symbol	logFC	AveExpr	t	P.Value	adj.P.Val	B
REEP1	-4.17971	7.50864	-14.6851	2.39805e-08	0.000166494	9.48245
SLC2A6	2.18986	5.78484	14.2945	3.14508e-08	0.000166494	9.25505
ACTC1	-5.722	7.46573	-14.2617	3.21852e-08	0.000166494	9.23558
RPL29	3.58815	6.16261	12.9774	8.26951e-08	0.000250001	8.42373
CCDC34	2.27275	7.23738	12.658	1.05937e-07	0.000250001	8.20584
SLC22A4	2.58659	5.16623	12.6402	1.0743e-07	0.000250001	8.19346
GINS2	4.66173	5.45211	12.4706	1.2282e-07	0.000250001	8.07485
RYR2	-2.57912	6.35943	-12.4102	1.28875e-07	0.000250001	8.03208
NME1	2.48178	9.09079	12.137	1.60608e-07	0.000276941	7.83556
SLC20A1	1.75919	9.5655	11.8226	2.08042e-07	0.00032286	7.60274
SLMAP	-2.73836	10.4334	-11.6167	2.47283e-07	0.000328137	7.44624
TINAGL1	-2.80395	6.9062	-11.5528	2.61043e-07	0.000328137	7.39702
TMEM158	3.7545	7.95902	11.3823	3.02005e-07	0.000328137	7.26416
RPS7	2.00526	7.43039	11.3675	3.05876e-07	0.000328137	7.25252
CKB	-3.13574	6.69585	-11.3255	3.17163e-07	0.000328137	7.21939
STS-1	3.0337	5.68046	11.0522	4.02665e-07	0.00039056	7.0003
JAK2	-1.98058	7.59774	-10.7826	5.1209e-07	0.000446748	6.77818
CNN1	-3.98739	9.71877	-10.7695	5.18169e-07	0.000446748	6.76724
M6PRBP1	1.55686	10.8424	10.6861	5.58794e-07	0.000456417	6.69719
FCER1A	-4.42164	5.92571	-10.5563	6.29103e-07	0.000467442	6.58691
SRPRB	1.44288	9.23609	10.5212	6.49724e-07	0.000467442	6.55684
TMEM30B	-2.94558	7.89466	-10.4899	6.68701e-07	0.000467442	6.52998
MAPKAPK3	1.70232	8.83538	10.4078	7.21505e-07	0.000467442	6.45898
PLAUR	3.0031	6.85968	10.4057	7.22895e-07	0.000467442	6.45718
C1QTNF7	-3.89023	6.15312	-10.3015	7.96686e-07	0.000483862	6.36618
CLCF1	2.61795	6.27003	10.2791	8.1361e-07	0.000483862	6.34647
RAB13	1.7392	7.67924	10.2428	8.41825e-07	0.000483862	6.31448
GEM	-3.11924	9.04287	-10.1945	8.81062e-07	0.000488329	6.2717
CCDC146	-3.86877	7.37527	-10.1068	9.57398e-07	0.000493167	6.19354
SERPINE1	2.23744	10.2222	10.0766	9.85384e-07	0.000493167	6.16641
RPP40	1.54001	8.23917	10.0588	1.00229e-06	0.000493167	6.15037
FZD7	-1.91349	6.55558	-10.0436	1.0169e-06	0.000493167	6.13673
ELOVL6	2.49062	6.22179	9.95557	1.10661e-06	0.00052041	6.05695
NT5DC3	-2.11816	8.04377	-9.86922	1.20298e-06	0.000549089	5.97799
PKD2	-2.27305	9.8639	-9.83932	1.23844e-06	0.000549123	5.95049
MAD2L2	1.55198	8.64313	9.78404	1.30702e-06	0.00055048	5.89941
C5orf24	-1.79722	7.30304	-9.7658	1.33055e-06	0.00055048	5.88249
PHLDA1	2.61299	7.34888	9.73394	1.37274e-06	0.00055048	5.85287
ZNF323	-2.17331	5.31394	-9.70531	1.41192e-06	0.00055048	5.82615
KIAA1671	-2.30689	9.78108	-9.70033	1.41885e-06	0.00055048	5.8215
UNC84A	-1.64421	9.17209	-9.6439	1.50008e-06	0.000561194	5.76858
PDLIM5	-1.69244	7.06587	-9.59956	1.56744e-06	0.000561194	5.72679
ABHD5	1.46432	6.66001	9.59135	1.58028e-06	0.000561194	5.71902
EFHD1	-3.01291	10.8196	-9.58447	1.59112e-06	0.000561194	5.71251
LOC440731	1.88737	5.29954	9.53988	1.66335e-06	0.000561439	5.67022
FILIP1L	-2.83798	10.3127	-9.53939	1.66417e-06	0.000561439	5.66975
ADARB1	-1.98367	8.67325	-9.4443	1.83048e-06	0.000604408	5.57887
THSD4	-2.06902	4.93865	-9.39366	1.92634e-06	0.000620297	5.53009
PDZRN3	-2.27283	6.04823	-9.37726	1.95854e-06	0.000620297	5.51424
C4orf18	-1.44233	9.33752	-9.31202	2.09256e-06	0.000630067	5.4509
NEXN	-3.00023	10.3122	-9.31173	2.09317e-06	0.000630067	5.45062
FHOD3	-1.93885	7.40971	-9.28913	2.1419e-06	0.000630067	5.42857
ECT2	2.51084	5.94356	9.28461	2.15178e-06	0.000630067	5.42416
ADRA1B	-3.27491	6.08356	-9.26331	2.19907e-06	0.00063199	5.40333
ZNF364	-1.62165	10.0055	-9.22319	2.29124e-06	0.000646504	5.36396
CCRN4L	2.28089	5.20661	9.10902	2.57723e-06	0.000706456	5.25098
UBE2T	2.95119	6.45664	9.10136	2.59775e-06	0.000706456	5.24335
LHFP	-1.58011	10.5266	-9.0857	2.64028e-06	0.000706456	5.22773
CFL2	-1.16548	5.67925	-9.00469	2.87262e-06	0.000755596	5.14653
C9orf30	1.46769	8.03638	8.98705	2.92609e-06	0.000756832	5.12876
C6orf145	-1.7362	7.00949	-8.9671	2.98787e-06	0.000760143	5.10861
LOC441019	2.99972	7.13052	8.9333	3.0958e-06	0.000774898	5.07438
PGM5	-2.76225	9.1399	-8.90535	3.18825e-06	0.000779083	5.04598
PPPDE2	1.57846	7.83015	8.89775	3.21388e-06	0.000779083	5.03825
ANGPTL4	4.21697	8.29526	8.88335	3.26312e-06	0.000779083	5.02357
LOC647886	-2.29855	9.92031	-8.84053	3.41435e-06	0.000802839	4.97979
IPO4	2.02442	6.59347	8.80881	3.53126e-06	0.000817934	4.94724
MCM4	2.63511	6.64212	8.78313	3.62913e-06	0.000822789	4.92079
LHFPL2	1.39225	8.62414	8.77157	3.67412e-06	0.000822789	4.90887
PPP2R2B	-1.75507	7.11871	-8.76214	3.71127e-06	0.000822789	4.89913
ITGA5	2.55498	9.78466	8.72042	3.8806e-06	0.000842524	4.85592
FKBP11	2.15659	9.15434	8.71031	3.92287e-06	0.000842524	4.84542
RAG1AP1	1.30853	7.12693	8.70079	3.96316e-06	0.000842524	4.83552
CASZ1	-1.75899	5.42925	-8.63727	4.2436e-06	0.000851493	4.76921
CD82	1.82591	6.86784	8.63427	4.25738e-06	0.000851493	4.76607
NOP14	1.54676	6.34046	8.63349	4.26095e-06	0.000851493	4.76526
ACADL	-2.66813	6.7197	-8.5834	4.49832e-06	0.000851493	4.71262
CD59	2.29772	8.30271	8.57489	4.54006e-06	0.000851493	4.70365
C6orf129	1.48354	7.46042	8.56706	4.57881e-06	0.000851493	4.69539
CAMK2G	-1.97518	8.43407	-8.55418	4.64337e-06	0.000851493	4.68179
MGC87042	2.75	8.6977	8.55249	4.6519e-06	0.000851493	4.68
NANS	1.5503	7.47451	8.5522	4.65338e-06	0.000851493	4.67969
MN1	-2.33126	8.09207	-8.54252	4.70266e-06	0.000851493	4.66945
TRIP13	3.37414	6.16462	8.52971	4.76873e-06	0.000851493	4.65589
MT2A	3.17953	11.9802	8.52786	4.77836e-06	0.000851493	4.65393
PI15	5.60501	6.84366	8.52326	4.8024e-06	0.000851493	4.64905
BCKDHB	-1.16601	5.54078	-8.51951	4.82206e-06	0.000851493	4.64508
NT5DC2	2.75163	7.65893	8.51394	4.85145e-06	0.000851493	4.63917
DHCR24	1.72546	6.74213	8.49282	4.96472e-06	0.000851493	4.61672
HMGA1	2.49251	5.62137	8.48957	4.98241e-06	0.000851493	4.61326
MRGPRF	-2.17899	8.03632	-8.48763	4.99297e-06	0.000851493	4.6112
CSRP1	-1.5352	11.8854	-8.46284	5.1304e-06	0.000865421	4.58477
UBXN8	1.93383	4.26381	8.41089	5.43185e-06	0.000901943	4.52916
LGI1	-2.93763	4.90912	-8.40307	5.47889e-06	0.000901943	4.52076
BOP1	1.354	9.08457	8.38415	5.59444e-06	0.000901943	4.50042
PTGS1	2.35238	6.8571	8.38328	5.59988e-06	0.000901943	4.49947
PAICS	1.40459	8.78915	8.37023	5.68118e-06	0.000901943	4.48542
S100A3	3.17785	6.49176	8.35739	5.76249e-06	0.000901943	4.47156
GGCT	1.25198	7.83148	8.35611	5.77065e-06	0.000901943	4.47018
TMEM47	-2.59201	10.6715	-8.34848	5.81964e-06	0.000901943	4.46193
PRUNE2	-2.30798	7.73893	-8.34071	5.86998e-06	0.000901943	4.45353
METTL1	1.52753	6.91104	8.32029	6.00453e-06	0.000913572	4.43141
TIMP1	1.16235	13.6662	8.28698	6.23117e-06	0.000934357	4.39524
PLCB4	-2.01997	5.38601	-8.27675	6.30267e-06	0.000934357	4.3841
SLC38A5	2.19533	6.23033	8.27404	6.32177e-06	0.000934357	4.38115
MYOM1	-2.87139	8.54234	-8.26241	6.40431e-06	0.000937627	4.36847
JPH2	-1.62825	5.95329	-8.23621	6.59475e-06	0.000956485	4.33984
ATL3	1.42609	8.2406	8.20891	6.79962e-06	0.000977068	4.30993
RANGAP1	1.67354	8.50847	8.18661	6.97213e-06	0.000992665	4.28543
RIMS3	-2.43423	7.94602	-8.15861	7.19543e-06	0.0010144	4.25458
PPP1R12A	-1.24786	7.69999	-8.15123	7.25553e-06	0.0010144	4.24644
CHEK1	3.13736	4.58745	8.1207	7.51016e-06	0.00104063	4.21267
APITD1	1.39329	5.75441	8.09752	7.70993e-06	0.00105442	4.18695
LOC286016	1.53917	7.94461	8.08818	7.79209e-06	0.00105442	4.17656
MGC4677	1.92154	8.12658	8.07453	7.91383e-06	0.00105442	4.16137
LDOC1	-2.2957	10.1264	-8.06708	7.98113e-06	0.00105442	4.15307
ITGA2	2.56095	7.12279	8.06694	7.98234e-06	0.00105442	4.15292
MTP18	3.65848	4.89219	8.0631	8.01733e-06	0.00105442	4.14863
LOC731366	-1.4545	4.28724	-8.05443	8.0968e-06	0.00105592	4.13896
WDR54	1.53031	8.36629	8.01967	8.42414e-06	0.00107081	4.10009
SHC1	1.23803	9.94692	8.01649	8.45477e-06	0.00107081	4.09653
ZDHHC17	-1.10896	7.89103	-8.01333	8.48534e-06	0.00107081	4.09299
GRAMD3	-1.39282	7.85748	-8.00215	8.59454e-06	0.00107081	4.08045
RNF115	-1.95825	8.40684	-7.99329	8.68204e-06	0.00107081	4.0705
HIF1A	1.61514	7.20958	7.99113	8.70354e-06	0.00107081	4.06808
LIMS2	-2.13341	8.7273	-7.98706	8.74421e-06	0.00107081	4.0635
GALK1	1.2357	9.3968	7.98366	8.77838e-06	0.00107081	4.05967
WTIP	-1.69263	6.48535	-7.97604	8.85539e-06	0.00107081	4.0511
MCTS1	1.23238	6.38011	7.97156	8.90101e-06	0.00107081	4.04605
DUSP14	1.14319	7.81131	7.95786	9.04207e-06	0.00107265	4.03061
HIST2H2AA4	1.67954	7.84651	7.95477	9.0742e-06	0.00107265	4.02713
GSTZ1	1.45956	3.82153	7.95004	9.12363e-06	0.00107265	4.02179
WDR4	1.66805	7.00959	7.93391	9.29449e-06	0.00108452	4.00357
LOC728264	-1.94556	3.98236	-7.9245	9.39582e-06	0.00108816	3.99292
YARS	1.23652	9.50161	7.9032	9.62945e-06	0.00110364	3.96878
WFS1	-1.50309	9.62344	-7.89282	9.74556e-06	0.00110364	3.957
PPP1R14A	-2.75096	10.9015	-7.89008	9.77655e-06	0.00110364	3.95387
MRPL12	1.59382	7.88928	7.88417	9.8435e-06	0.00110364	3.94716
HIST1H1C	1.71806	7.82263	7.88053	9.88504e-06	0.00110364	3.94302
RP11-529I10.4	1.4603	6.94276	7.83037	1.04771e-05	0.00116026	3.88581
EFTUD2	1.46192	8.58031	7.82058	1.0597e-05	0.00116026	3.87461
SERPINH1	2.2003	9.16839	7.81901	1.06164e-05	0.00116026	3.8728
TSPAN5	1.51799	7.58784	7.81028	1.07249e-05	0.00116391	3.8628
STK38L	-2.12406	7.92479	-7.7935	1.09366e-05	0.00117865	3.84355
HLF	-3.36501	5.38305	-7.76154	1.13526e-05	0.00121505	3.80678
TUBB3	5.28556	6.51005	7.74094	1.16299e-05	0.00123619	3.783
TFRC	1.86715	9.06953	7.73227	1.17487e-05	0.00124032	3.77299
CDC7	1.99473	5.58465	7.72053	1.19117e-05	0.00124035	3.75941
SLC25A22	2.30914	5.66352	7.71571	1.19793e-05	0.00124035	3.75382
KANK1	-2.3256	8.83703	-7.71334	1.20127e-05	0.00124035	3.75108
TIMELESS	2.34044	6.69325	7.70939	1.20686e-05	0.00124035	3.7465
LOC202227	1.66475	4.10763	7.67792	1.25241e-05	0.00127869	3.70996
MRPL37	1.03922	9.88832	7.67068	1.26315e-05	0.00128123	3.70154
BAMBI	-2.36468	9.29161	-7.66182	1.27643e-05	0.00128629	3.69122
MT1A	2.60417	12.0963	7.62931	1.32646e-05	0.00132809	3.65327
PLN	-3.24118	8.57323	-7.6143	1.35028e-05	0.00134327	3.6357
TXNDC17	1.0007	10.7716	7.60458	1.36595e-05	0.0013478	3.62431
PITPNM1	1.48509	7.91824	7.60073	1.3722e-05	0.0013478	3.6198
STEAP1	2.90883	6.00857	7.58016	1.40617e-05	0.00136414	3.59564
TNIP2	1.26346	6.58979	7.58001	1.40642e-05	0.00136414	3.59547
LOC100131857	-2.95663	4.96104	-7.56922	1.4246e-05	0.00137319	3.58277
RPUSD1	1.37845	6.21082	7.56061	1.43929e-05	0.00137397	3.57264
UGDH	1.42356	9.70428	7.55687	1.44573e-05	0.00137397	3.56822
RPL36A	2.06162	4.23434	7.54771	1.46163e-05	0.00137397	3.55742
COBLL1	-1.39936	9.49821	-7.54705	1.46278e-05	0.00137397	3.55664
MXRA7	-1.2483	8.7213	-7.54311	1.46967e-05	0.00137397	3.55199
EIF4A1	1.20352	11.6902	7.52105	1.50894e-05	0.00140223	3.52592
GMNN	1.69832	5.97768	7.50823	1.53229e-05	0.00140983	3.51074
FEN1	2.69481	7.14215	7.5066	1.53528e-05	0.00140983	3.5088
FNDC4	1.88363	6.87433	7.49925	1.54888e-05	0.00141129	3.50009
SH3BGRL3	1.58626	9.83066	7.49592	1.55506e-05	0.00141129	3.49614
PER3	-2.85349	6.43728	-7.47063	1.60303e-05	0.00143418	3.46608
NPM3	1.75722	8.20382	7.46727	1.60952e-05	0.00143418	3.46209
MIPEP	1.09404	6.59132	7.46337	1.61709e-05	0.00143418	3.45744
IL17D	-1.98631	6.89381	-7.46329	1.61725e-05	0.00143418	3.45734
DUSP8	-1.44113	7.4379	-7.44668	1.64992e-05	0.0014509	3.43754
STX1A	1.9839	6.64842	7.44336	1.65652e-05	0.0014509	3.43359
BRP44L	-1.17649	9.80716	-7.43955	1.66415e-05	0.0014509	3.42904
ALG3	1.33151	7.32075	7.41192	1.72063e-05	0.00147031	3.39599
TJAP1	-1.49578	9.93721	-7.41112	1.7223e-05	0.00147031	3.39503
MEF2C	-1.53054	8.86278	-7.41078	1.723e-05	0.00147031	3.39463
LOC652545	1.32984	6.51888	7.41015	1.72432e-05	0.00147031	3.39387
WDR51A	2.6184	5.79762	7.38989	1.76712e-05	0.00148711	3.36958
IRAK1	1.45411	9.22327	7.38454	1.77861e-05	0.00148711	3.36316
UHRF1	3.20415	6.50444	7.3827	1.78259e-05	0.00148711	3.36095
TBC1D16	1.57867	7.07309	7.38044	1.78749e-05	0.00148711	3.35822
FZD1	-1.28011	6.72808	-7.37536	1.79854e-05	0.00148711	3.35212
CDKN1C	-1.94002	6.68077	-7.374	1.80152e-05	0.00148711	3.35048
MBOAT7	1.26595	7.14572	7.35852	1.8357e-05	0.00150732	3.33185
ACTG2	-2.14389	12.2425	-7.34754	1.86036e-05	0.00151952	3.31862
LOC646993	2.76802	4.06985	7.3379	1.88233e-05	0.0015253	3.30698
IL1R1	1.4687	7.83278	7.33253	1.89469e-05	0.0015253	3.30049
FLJ21986	-2.7802	9.7387	-7.33156	1.89691e-05	0.0015253	3.29933
MIR21	2.51318	5.55835	7.32486	1.91249e-05	0.00152989	3.29122
APOO	1.29841	7.25303	7.30182	1.96704e-05	0.00155614	3.26332
PPIL5	1.28723	5.2015	7.30135	1.96817e-05	0.00155614	3.26275
BOLA3	1.2015	9.28454	7.28866	1.99892e-05	0.00155614	3.24737
SFRP1	-2.46997	9.68923	-7.28771	2.00126e-05	0.00155614	3.24621
SLC25A4	-2.0582	10.4239	-7.28621	2.00495e-05	0.00155614	3.24438
ADK	1.40189	6.80244	7.286	2.00546e-05	0.00155614	3.24413
INPP5A	-1.45848	7.56204	-7.27654	2.02881e-05	0.00156643	3.23264
BOLA2	1.08368	8.53137	7.26458	2.05877e-05	0.00158168	3.2181
S100A11	1.11059	9.63606	7.25588	2.08088e-05	0.00158691	3.20749
G6PD	1.35927	7.53335	7.25387	2.08602e-05	0.00158691	3.20504
TTC26	1.42614	5.71698	7.23259	2.14129e-05	0.00159888	3.17908
RCAN2	-2.93129	10.453	-7.22863	2.15173e-05	0.00159888	3.17425
PPM1B	-1.11767	7.26392	-7.22718	2.15557e-05	0.00159888	3.17248
CHST1	2.03696	6.72585	7.22698	2.1561e-05	0.00159888	3.17223
CARD9	1.94309	6.31299	7.22418	2.16357e-05	0.00159888	3.1688
ALDH2	-1.37289	9.38171	-7.20236	2.22252e-05	0.00162541	3.1421
PKM2	1.66169	9.07492	7.19518	2.24232e-05	0.00162541	3.13328
PDIA4	1.83701	5.9822	7.1893	2.25864e-05	0.00162541	3.12608
GPD1L	-1.59749	9.2546	-7.18744	2.26384e-05	0.00162541	3.12379
LMO3	-2.42557	6.44039	-7.18205	2.27898e-05	0.00162541	3.11717
CCDC81	-2.44127	3.7238	-7.18114	2.28155e-05	0.00162541	3.11605
RRP12	1.76562	6.44404	7.18053	2.28326e-05	0.00162541	3.11531
CISD1	1.316	10.5109	7.14287	2.3923e-05	0.00169056	3.06894
B9D2	1.67928	6.75964	7.14043	2.39955e-05	0.00169056	3.06593
UNC13C	-3.45336	4.23573	-7.13778	2.40747e-05	0.00169056	3.06265
PPP1R12B	-2.86216	7.2907	-7.13098	2.42787e-05	0.00169721	3.05426
MVP	1.08465	8.89023	7.10204	2.51688e-05	0.00175155	3.01845
SHMT2	1.5479	9.78926	7.09067	2.55279e-05	0.0017686	3.00436
PLOD2	1.3646	9.96194	7.08243	2.57918e-05	0.00177895	2.99412
NRIP3	1.13782	7.3239	7.07846	2.59198e-05	0.00177986	2.98919
VARS	1.22193	6.87447	7.06933	2.62173e-05	0.00179236	2.97784
MCM2	2.95671	5.58232	7.05805	2.65896e-05	0.00180473	2.9638
CXorf64	1.37835	6.12311	7.05681	2.66308e-05	0.00180473	2.96226
CDC20	4.30685	6.58281	7.04164	2.71414e-05	0.0018244	2.94335
FOSL1	2.42048	5.58463	7.04121	2.71562e-05	0.0018244	2.94281
SOX4	1.52667	8.50192	7.03241	2.74572e-05	0.00183334	2.93184
P2RY6	1.80842	4.99775	7.03043	2.75256e-05	0.00183334	2.92936
MC1R	1.45487	6.69587	7.01531	2.8053e-05	0.00185011	2.91046
GSN	-1.69378	10.0276	-7.00713	2.8343e-05	0.00185011	2.90021
LRRC1	-1.24249	6.9745	-7.00617	2.83771e-05	0.00185011	2.89902
MYLK	-2.3483	9.05452	-7.00556	2.83989e-05	0.00185011	2.89825
NEK6	2.0771	7.20462	7.00444	2.84388e-05	0.00185011	2.89685
HYAL3	1.37579	5.9789	7.00294	2.84925e-05	0.00185011	2.89497
C9orf114	1.04872	7.47847	6.98219	2.92468e-05	0.00188667	2.86894
BMP1	1.49782	6.07038	6.97853	2.93819e-05	0.00188667	2.86435
MYL9	-2.22045	10.7541	-6.9775	2.94203e-05	0.00188667	2.86305
CDKN3	4.10151	5.58459	6.96732	2.98005e-05	0.00190318	2.85025
CRIM1	-2.66032	8.21056	-6.93506	3.10406e-05	0.00197426	2.80961
ANKS1A	-1.27291	9.5193	-6.93072	3.1212e-05	0.00197706	2.80412
ACY1	1.41974	6.02445	6.91998	3.16396e-05	0.00198792	2.79056
UBTD1	1.26294	7.79609	6.91652	3.17788e-05	0.00198861	2.78618
NLGN1	-1.8361	6.82198	-6.90509	3.2243e-05	0.00200543	2.77172
FNBP1	-1.00023	10.0168	-6.89911	3.24886e-05	0.00200543	2.76415
ADHFE1	-2.46819	7.06075	-6.89865	3.25076e-05	0.00200543	2.76356
OSBPL1A	-1.06362	7.91795	-6.88881	3.29169e-05	0.00200543	2.75108
LOC728698	1.78876	8.72771	6.88274	3.31722e-05	0.00200543	2.74338
SARS2	1.12877	7.33679	6.88083	3.32529e-05	0.00200543	2.74095
CYFIP2	-2.49067	7.86693	-6.87986	3.32939e-05	0.00200543	2.73972
DARS2	1.61289	5.57591	6.87633	3.34438e-05	0.00200543	2.73524
C10orf125	1.43148	5.17181	6.87521	3.34915e-05	0.00200543	2.73382
FXYD5	1.30972	10.0815	6.87012	3.37094e-05	0.00200543	2.72735
GART	1.0927	7.52326	6.86935	3.37427e-05	0.00200543	2.72636
CD9	-1.55098	9.2496	-6.86758	3.38189e-05	0.00200543	2.72411
SMOX	1.48845	5.16121	6.8667	3.38568e-05	0.00200543	2.72299
S100A16	1.59586	8.89721	6.85953	3.41675e-05	0.00201614	2.71388
CAP2	-2.44632	9.39668	-6.85449	3.43879e-05	0.00201784	2.70746
HNRNPF	1.32835	5.35265	6.8516	3.4515e-05	0.00201784	2.70378
SLC24A4	-2.12366	4.53599	-6.84843	3.46548e-05	0.00201784	2.69975
TCEB3	1.42538	6.87658	6.84705	3.47163e-05	0.00201784	2.69798
C21orf7	-2.22531	8.8494	-6.84351	3.48733e-05	0.0020194	2.69347
MYRIP	-2.33831	2.86469	-6.83356	3.53196e-05	0.00203764	2.68078
SDK1	-1.83075	3.97586	-6.82429	3.5741e-05	0.00205431	2.66894
REM1	-2.10646	5.9619	-6.81085	3.63616e-05	0.00207462	2.65175
FNDC5	-2.96865	5.5548	-6.80371	3.6696e-05	0.00208256	2.64261
C20orf29	1.24703	6.51049	6.80133	3.68078e-05	0.00208256	2.63957
NXPH3	-3.58498	6.03838	-6.79759	3.69851e-05	0.00208256	2.63477
CRYL1	-1.4272	7.12736	-6.79517	3.70999e-05	0.00208256	2.63167
SCARNA10	1.50088	5.71782	6.79366	3.71718e-05	0.00208256	2.62974
AASS	-1.35674	5.98707	-6.78151	3.77565e-05	0.0020973	2.61415
SBNO2	2.02889	7.00766	6.78086	3.77883e-05	0.0020973	2.61331
SYNM	-1.99151	8.92166	-6.77979	3.78402e-05	0.0020973	2.61194
PTTG3P	3.21875	6.68189	6.77661	3.79954e-05	0.00209737	2.60785
HGF	2.8842	5.16494	6.77423	3.81118e-05	0.00209737	2.60479
C19orf48	1.88102	6.00675	6.76593	3.85206e-05	0.00211237	2.59414
POLE2	2.1162	5.87502	6.75773	3.89298e-05	0.00211951	2.58358
EIF4E2	1.21733	8.98468	6.75603	3.90152e-05	0.00211951	2.58139
ATG7	1.0573	7.92422	6.75512	3.90605e-05	0.00211951	2.58023
UBFD1	1.51014	6.45858	6.73825	3.99199e-05	0.0021586	2.55848
C1orf24	-1.69761	11.6835	-6.73504	4.00855e-05	0.00216002	2.55434
RCC2	1.27828	9.53662	6.73089	4.03007e-05	0.00216411	2.54899
ALDH1A1	-2.31887	8.53856	-6.72377	4.06735e-05	0.00216911	2.53979
MRPS2	1.13692	7.22697	6.71441	4.11687e-05	0.002188	2.52769
PRRX1	1.08466	10.0205	6.70475	4.16865e-05	0.00219462	2.51519
LOC100129267	1.24415	3.76258	6.70204	4.18333e-05	0.00219462	2.51168
CCNE1	2.95706	3.70835	6.70192	4.18398e-05	0.00219462	2.51152
COL6A3	2.08254	11.4063	6.69896	4.20003e-05	0.00219462	2.5077
C16orf35	1.09497	6.57833	6.69339	4.23044e-05	0.00220059	2.50048
LOC151579	1.05949	10.0039	6.69169	4.2398e-05	0.00220059	2.49827
FLJ10781	-2.63596	6.83982	-6.68067	4.30081e-05	0.00221549	2.48398
BYSL	1.67289	6.82032	6.6802	4.30347e-05	0.00221549	2.48337
MGC18216	-1.33433	8.54628	-6.67879	4.31134e-05	0.00221549	2.48154
TBL1X	-1.16272	9.10495	-6.67448	4.33553e-05	0.00222056	2.47594
VLDLR	-1.28878	6.13985	-6.66376	4.39635e-05	0.00224378	2.46201
NRBP2	-1.41736	9.36779	-6.66141	4.40978e-05	0.00224378	2.45896
ENO1	1.16928	12.8863	6.65638	4.43874e-05	0.00224992	2.45241
AMPH	-2.61167	5.5638	-6.65196	4.46433e-05	0.00224992	2.44666
CASQ2	-4.29298	7.15321	-6.65145	4.46727e-05	0.00224992	2.446
MLEC	1.191	9.28393	6.6493	4.47983e-05	0.00224992	2.44319
DHX37	1.25827	6.3577	6.63763	4.54843e-05	0.002277	2.42798
ANXA2P3	1.22052	6.06693	6.62104	4.64792e-05	0.00231513	2.40633
SNORD83B	1.81236	4.73984	6.61752	4.66934e-05	0.00231513	2.40173
PEMT	1.05469	6.44163	6.60488	4.74709e-05	0.00233873	2.3852
LOC643856	1.20688	6.32867	6.5928	4.82269e-05	0.00235143	2.36938
SLC16A3	2.45555	8.87494	6.59091	4.83467e-05	0.00235143	2.3669
MELK	4.01249	5.23545	6.59062	4.8365e-05	0.00235143	2.36652
ADCY9	-1.46864	8.28015	-6.58612	4.86512e-05	0.00235143	2.36061
MT1E	1.71562	10.5034	6.58128	4.89605e-05	0.00235143	2.35427
PYGL	1.45505	8.58907	6.58059	4.90045e-05	0.00235143	2.35337
PFAAP5	-1.54317	7.93056	-6.57915	4.9097e-05	0.00235143	2.35148
GK	1.85407	5.02571	6.5753	4.93458e-05	0.00235143	2.34642
PFAS	1.48498	7.13373	6.57453	4.93954e-05	0.00235143	2.34541
C5orf23	-2.66597	6.71364	-6.56753	4.98515e-05	0.00235193	2.33621
SLC7A5	3.45627	6.39836	6.56739	4.98606e-05	0.00235193	2.33603
MPDU1	2.01563	5.99021	6.5645	5.00502e-05	0.00235372	2.33223
MRPS12	1.03125	8.06735	6.55294	5.08158e-05	0.00236644	2.31702
ITGB3BP	1.41538	5.51169	6.55208	5.08728e-05	0.00236644	2.3159
DSTN	-1.71349	12.1448	-6.55108	5.094e-05	0.00236644	2.31458
POLA2	1.59085	6.59107	6.54956	5.10418e-05	0.00236644	2.31258
LOC100129673	1.36797	6.46514	6.54895	5.10831e-05	0.00236644	2.31177
LAMA3	-1.99052	3.4893	-6.53885	5.17662e-05	0.00239095	2.29846
HIST2H2AA3	1.64092	7.53584	6.53625	5.19438e-05	0.00239203	2.29503
HK2	1.39272	6.17094	6.527	5.25799e-05	0.00240475	2.28284
ACTN4	-1.95669	10.7901	-6.52549	5.26847e-05	0.00240475	2.28084
MYOZ2	-3.5247	5.7091	-6.51891	5.31437e-05	0.00241858	2.27215
TARBP2	1.34304	5.80386	6.49743	5.46718e-05	0.00247362	2.24374
NAT14	1.35983	6.67113	6.49367	5.49442e-05	0.00247872	2.23876
CHSY1	1.04082	10.4615	6.48794	5.53626e-05	0.00248316	2.23116
HMBS	1.82087	5.80797	6.48161	5.58277e-05	0.0024968	2.22277
TRIAP1	1.02398	8.23006	6.47075	5.66368e-05	0.00250011	2.20835
LOC100129218	1.61063	3.35377	6.4697	5.67153e-05	0.00250011	2.20696
C19orf24	1.33806	7.02402	6.46674	5.69381e-05	0.00250011	2.20303
CALD1	-1.56536	12.1854	-6.46643	5.69614e-05	0.00250011	2.20262
LOC100129118	1.17256	7.71906	6.46635	5.69677e-05	0.00250011	2.20251
FAM57A	1.1046	7.67571	6.46553	5.70295e-05	0.00250011	2.20142
PTPLA	-2.09713	9.11668	-6.46222	5.72806e-05	0.00250405	2.19702
C17orf53	2.46578	5.00113	6.45999	5.74499e-05	0.0025044	2.19406
ANGPT2	2.08296	7.77954	6.45483	5.78446e-05	0.00251454	2.1872
TTLL7	-2.35521	7.80496	-6.44445	5.86473e-05	0.00254231	2.17338
TKT	1.16629	9.35932	6.43147	5.96678e-05	0.00257934	2.15608
GGTA1	-2.75665	5.42132	-6.42793	5.99494e-05	0.00258432	2.15136
IMPDH1	1.19388	7.12477	6.4162	6.08927e-05	0.00261771	2.1357
C16orf5	-1.62467	6.3755	-6.39909	6.22973e-05	0.00266966	2.11282
GRWD1	1.05812	7.8274	6.39732	6.24451e-05	0.00266966	2.11044
ACOT7	1.54467	6.46921	6.393	6.28056e-05	0.00267769	2.10467
CHES1	-1.25053	10.8475	-6.38908	6.31353e-05	0.00268346	2.09941
RAD54L	2.84038	4.58195	6.38524	6.34599e-05	0.00268347	2.09427
ZDHHC9	1.2677	7.27249	6.38048	6.38652e-05	0.00268566	2.08788
RERG	-2.45289	8.12728	-6.37879	6.40098e-05	0.00268566	2.08561
CTF1	-1.57907	5.41734	-6.37703	6.41603e-05	0.00268566	2.08325
TOMM40	1.17909	9.11876	6.37405	6.44165e-05	0.00268566	2.07925
HELLS	1.52864	4.77725	6.37233	6.4565e-05	0.00268566	2.07694
SNORD96A	3.007	4.21408	6.37148	6.46385e-05	0.00268566	2.0758
PTRH1	1.46206	6.6254	6.37	6.47666e-05	0.00268566	2.07382
ZNF25	-1.09331	9.09789	-6.36851	6.48962e-05	0.00268566	2.07181
ANKRD6	-1.77277	7.57667	-6.36258	6.54134e-05	0.00269946	2.06384
LBH	-1.46629	7.28851	-6.36071	6.55774e-05	0.00269946	2.06133
C1orf198	-1.73421	9.62931	-6.35665	6.59349e-05	0.00270699	2.05587
IKBIP	1.73989	6.13566	6.33698	6.76967e-05	0.00275506	2.02941
EDEM2	1.32784	7.92459	6.33488	6.78879e-05	0.00275506	2.02657
SORBS1	-2.03551	9.16107	-6.33416	6.79537e-05	0.00275506	2.0256
ANXA2P1	1.13809	10.0838	6.33178	6.81709e-05	0.00275506	2.0224
KPTN	1.24663	3.99062	6.32397	6.889e-05	0.00277089	2.01186
SORT1	-2.02553	9.42965	-6.32365	6.89197e-05	0.00277089	2.01143
LRP8	2.12596	5.79962	6.31057	7.0143e-05	0.00281279	1.99376
DACT1	-1.85195	6.98747	-6.30699	7.0482e-05	0.00281728	1.98892
PLSCR4	-1.55158	9.8812	-6.30489	7.0682e-05	0.00281728	1.98608
TUBA3D	1.19813	5.86149	6.30365	7.07996e-05	0.00281728	1.98441
ARHGAP12	-1.08777	6.33495	-6.29833	7.13087e-05	0.00283028	1.97721
NEDD9	-2.01426	6.2171	-6.29509	7.16207e-05	0.00283191	1.97283
PER2	-2.3618	7.36615	-6.29412	7.17147e-05	0.00283191	1.97151
KIF14	2.32311	5.24204	6.2919	7.19296e-05	0.00283319	1.96851
ATP1B3	1.13449	9.26341	6.28909	7.2203e-05	0.00283675	1.9647
MTE	2.55763	8.67094	6.28138	7.29579e-05	0.00285918	1.95425
HSPB8	-2.22274	8.86901	-6.27329	7.37592e-05	0.00287605	1.94328
SPHK1	2.70364	6.27694	6.2698	7.41073e-05	0.00287635	1.93855
LOC653394	-2.35955	2.90845	-6.26888	7.41998e-05	0.00287635	1.93729
C3orf70	-2.23574	7.7151	-6.26763	7.43251e-05	0.00287635	1.9356
CCDC86	1.30806	8.2477	6.26418	7.46728e-05	0.00287635	1.93091
FLJ45032	1.0444	3.97793	6.26214	7.48788e-05	0.00287635	1.92814
MPP2	-1.47008	5.00046	-6.24541	7.65938e-05	0.00291822	1.90539
SESN3	1.99645	5.09831	6.2429	7.68543e-05	0.00291822	1.90198
SLC39A14	2.2994	9.10205	6.24231	7.69165e-05	0.00291822	1.90117
TSPAN17	1.1213	8.20135	6.24058	7.7097e-05	0.00291822	1.89881
KLHDC5	-1.41171	10.3272	-6.23143	7.8059e-05	0.00293043	1.88635
ANO1	-2.18498	9.36163	-6.22928	7.82869e-05	0.00293043	1.88342
MGST3	-1.01217	11.3634	-6.22919	7.82968e-05	0.00293043	1.88329
NCLN	1.47521	8.30568	6.22856	7.83639e-05	0.00293043	1.88243
PDSS1	1.46367	5.94703	6.22631	7.8603e-05	0.00293231	1.87937
APBB2	-1.22127	4.51	-6.22296	7.8961e-05	0.00293635	1.8748
BZW2	1.45908	8.78288	6.22176	7.90897e-05	0.00293635	1.87317
LOC100130919	1.36172	9.56859	6.21247	8.00943e-05	0.00296231	1.86048
ST6GALNAC4	1.51721	7.25424	6.20977	8.03887e-05	0.00296231	1.85679
RAB23	-1.433	9.2492	-6.20922	8.04492e-05	0.00296231	1.85604
HCFC1R1	-1.50938	10.1913	-6.20827	8.05526e-05	0.00296231	1.85475
LOC652264	-1.15152	4.15875	-6.20447	8.09705e-05	0.00297064	1.84955
CAV2	-1.15493	9.05404	-6.20129	8.13209e-05	0.00297646	1.84521
MRPL2	1.28884	7.50288	6.19157	8.24042e-05	0.00300137	1.8319
PNPLA7	-1.3206	7.84908	-6.18999	8.25816e-05	0.00300137	1.82974
C20orf194	-1.05213	5.30511	-6.17766	8.3981e-05	0.00302807	1.81285
ANO6	-1.01553	9.90573	-6.17763	8.39842e-05	0.00302807	1.81281
CYP27A1	-1.43972	8.85803	-6.17665	8.40967e-05	0.00302807	1.81146
FMO3	-1.76014	5.23352	-6.17089	8.47602e-05	0.00304489	1.80356
PSPH	1.55179	4.14981	6.16856	8.50305e-05	0.00304755	1.80036
LOC644101	1.23415	6.50287	6.16331	8.56412e-05	0.00305335	1.79316
C1GALT1	1.29003	5.79028	6.16084	8.59309e-05	0.00305335	1.78977
SLC35E4	1.30734	4.79891	6.15707	8.63746e-05	0.00305335	1.78459
DUS3L	1.22766	6.74224	6.15479	8.66441e-05	0.00305335	1.78146
EMP3	1.34134	11.2314	6.15178	8.70012e-05	0.00305335	1.77732
STYXL1	1.27664	7.01451	6.15169	8.70121e-05	0.00305335	1.77719
TPM1	-2.03719	10.5814	-6.1507	8.71297e-05	0.00305335	1.77584
PURA	-1.0587	7.8524	-6.15038	8.71684e-05	0.00305335	1.77539
PLD5	-3.58212	6.3816	-6.1503	8.7178e-05	0.00305335	1.77528
ZDHHC16	1.06327	8.3153	6.15015	8.71953e-05	0.00305335	1.77508
SYTL2	-1.56402	6.55431	-6.1488	8.73567e-05	0.00305335	1.77322
PNMAL1	-2.46809	7.14212	-6.14594	8.76987e-05	0.00305842	1.76929
CYSLTR1	-1.92514	6.696	-6.14294	8.806e-05	0.00306413	1.76515
GPR172A	1.17355	8.20936	6.11974	9.09035e-05	0.00314896	1.73319
SLC35B1	1.02455	9.40333	6.11668	9.12854e-05	0.00315514	1.72897
ANKRD29	-2.53598	5.31462	-6.10904	9.22471e-05	0.00317557	1.71843
TOMM34	1.14382	9.074	6.10745	9.24488e-05	0.00317557	1.71623
GATAD2A	1.0115	9.38443	6.10588	9.26481e-05	0.00317557	1.71406
OTUD1	-1.04607	5.85095	-6.10552	9.26948e-05	0.00317557	1.71356
CKAP4	1.63346	10.537	6.10309	9.30036e-05	0.00317913	1.71021
LOC283932	1.66657	5.86885	6.09588	9.39305e-05	0.00320375	1.70023
C14orf132	-1.87908	8.35529	-6.08105	9.58664e-05	0.00325547	1.67971
EPM2AIP1	-1.03315	8.32607	-6.07934	9.60921e-05	0.00325601	1.67734
SNORD13	-1.70525	9.01311	-6.07327	9.68983e-05	0.00327617	1.66893
TYMS	2.92016	7.8501	6.0662	9.78478e-05	0.00329757	1.65912
CD46	-1.06637	8.95306	-6.06539	9.79561e-05	0.00329757	1.658
ATAD3A	1.51168	7.21328	6.06251	9.83458e-05	0.00330353	1.65401
CDCA5	3.69993	6.25049	6.05987	9.87055e-05	0.00330845	1.65033
LOC100133012	1.57086	5.37139	6.05064	9.99704e-05	0.00334362	1.63752
GLRX	2.29262	10.3398	6.04674	0.00010051	0.00335444	1.6321
C3orf58	-1.09312	7.94432	-6.04502	0.000100749	0.00335521	1.62971
MLKL	1.23924	7.2631	6.04191	0.000101183	0.00336245	1.62538
NOV	-3.21762	11.5148	-6.03582	0.000102039	0.00336618	1.6169
CPEB2	-1.31483	6.1035	-6.0345	0.000102226	0.00336618	1.61506
DUS2L	1.26031	6.41897	6.0314	0.000102664	0.00336618	1.61075
MACF1	-1.00059	8.85519	-6.03074	0.000102759	0.00336618	1.60982
KBTBD7	-1.1307	5.72317	-6.02886	0.000103026	0.00336618	1.60721
HIST1H2BD	1.90808	5.42714	6.02622	0.000103402	0.00336618	1.60354
SGCD	-1.87746	6.31584	-6.02603	0.000103431	0.00336618	1.60326
GLS	-1.45914	9.6875	-6.02566	0.000103484	0.00336618	1.60275
LATS2	-1.41936	6.80828	-6.02394	0.00010373	0.00336618	1.60036
RNF122	1.64591	5.95926	6.02292	0.000103876	0.00336618	1.59893
SF3B3	1.18301	7.5034	6.02263	0.000103918	0.00336618	1.59853
RFC4	1.28522	7.31246	6.02231	0.000103964	0.00336618	1.59809
BMPR1A	-1.58378	7.13893	-6.02115	0.000104132	0.00336618	1.59646
PTTG1	2.64807	7.53735	6.01808	0.000104575	0.00336618	1.59218
CDK5	1.31241	6.38188	6.01395	0.000105175	0.00336618	1.58642
OSR2	-1.02275	4.78878	-6.00894	0.000105907	0.00338184	1.57944
ITM2C	-1.97453	9.40488	-6.00732	0.000106146	0.0033825	1.57717
N4BP2L1	-1.4442	6.11768	-6.00271	0.000106826	0.00339721	1.57074
PHLDA2	2.93809	4.06546	5.99499	0.000107978	0.00341503	1.55994
CCDC121	-1.75178	4.91553	-5.99432	0.000108078	0.00341503	1.55901
NP	2.60483	7.96676	5.99222	0.000108394	0.00341503	1.55607
KIAA0367	-2.07162	10.6292	-5.9921	0.000108412	0.00341503	1.5559
CCNF	2.7451	5.97324	5.9916	0.000108487	0.00341503	1.5552
TARDBP	-1.19616	7.91321	-5.98309	0.000109778	0.0034417	1.54329
ZNF362	-1.12309	8.88398	-5.97959	0.000110312	0.00345149	1.5384
ZXDA	-1.35624	2.99952	-5.97057	0.000111705	0.00347406	1.52576
CDCA4	1.44044	5.65571	5.96863	0.000112007	0.00347648	1.52304
LRRC59	1.58482	4.23613	5.9589	0.000113535	0.00351687	1.50939
NUDT5	1.27778	8.47643	5.95437	0.000114254	0.00352669	1.50304
EXD3	-1.6422	4.26939	-5.94035	0.000116511	0.00358757	1.48333
RERGL	-4.31519	7.5455	-5.93672	0.000117103	0.00359865	1.47822
FHOD1	1.47675	7.5487	5.93186	0.0001179	0.0036088	1.47139
BRMS1	1.03662	8.62704	5.93169	0.000117928	0.0036088	1.47115
SYNC1	-2.2563	8.71323	-5.93046	0.000118131	0.0036088	1.46942
RPL34	1.32125	8.08008	5.92738	0.000118641	0.0036136	1.46508
RPL23AP13	-1.1814	8.21417	-5.92622	0.000118833	0.0036136	1.46345
TMEM16A	-2.18798	9.62699	-5.92518	0.000119006	0.0036136	1.46198
RAGE	1.1101	8.22139	5.921	0.000119704	0.0036136	1.45609
LOC727803	1.03988	8.70689	5.91735	0.000120316	0.0036136	1.45095
METTL11A	1.2019	6.04439	5.91698	0.000120378	0.0036136	1.45043
DBP	-1.52076	4.72804	-5.9142	0.000120847	0.0036136	1.44651
TPI1	1.17441	11.0006	5.91399	0.000120882	0.0036136	1.44622
CBX7	-1.95736	9.18763	-5.9113	0.000121339	0.0036136	1.44242
SDF2L1	1.68536	9.5845	5.9094	0.000121662	0.0036136	1.43974
LIMCH1	-1.98968	10.4863	-5.90871	0.000121781	0.0036136	1.43876
PDE8B	-3.54511	7.45703	-5.90616	0.000122216	0.0036147	1.43516
RCN3	1.79359	8.73909	5.90175	0.000122973	0.00362378	1.42894
SLC43A2	1.69161	5.82042	5.90126	0.000123058	0.00362378	1.42825
GARS	1.25901	10.4353	5.89074	0.000124886	0.00366372	1.41338
NPY5R	-1.26155	4.51166	-5.88004	0.000126775	0.00370512	1.39825
GAR1	1.08662	7.82929	5.87479	0.000127713	0.00371852	1.39082
CRY2	-1.31272	8.25087	-5.87194	0.000128226	0.0037222	1.38678
TIPIN	1.71038	3.90388	5.87142	0.000128319	0.0037222	1.38605
CNKSR3	-1.28715	8.18613	-5.86683	0.00012915	0.00373932	1.37954
ITPA	1.01868	8.0402	5.86363	0.000129732	0.00374919	1.37501
AGTR1	-2.71919	6.27668	-5.86127	0.000130163	0.00375344	1.37166
LONRF1	-1.04948	6.71734	-5.86018	0.000130363	0.00375344	1.37012
CSE1L	1.02321	9.14583	5.85536	0.000131251	0.0037632	1.36327
VARS2	1.00226	7.41824	5.85117	0.000132026	0.00377333	1.35734
IMP4	1.21987	9.98216	5.84181	0.00013378	0.0038112	1.34403
GMPPB	1.30968	5.92066	5.841	0.000133932	0.0038112	1.34289
ACPL2	-1.68042	7.01465	-5.8391	0.000134292	0.0038112	1.34018
SMARCB1	1.01394	7.69616	5.83758	0.000134579	0.0038112	1.33803
NFKBIZ	1.31032	8.55536	5.83467	0.000135133	0.0038199	1.33389
SUV39H1	1.0272	6.6029	5.83336	0.000135383	0.00382	1.33203
MAD2L1	2.3665	5.17636	5.829	0.000136218	0.00383661	1.32582
CYB5R2	1.18634	6.66647	5.8243	0.000137125	0.00385514	1.31913
HAS2	2.46933	3.87105	5.82153	0.000137661	0.00386057	1.31519
MEF2D	-1.11482	8.36863	-5.82074	0.000137815	0.00386057	1.31407
PLEK2	2.44046	4.18829	5.81832	0.000138287	0.00386243	1.31062
TUB	-1.04417	4.98744	-5.81727	0.000138493	0.00386243	1.30912
LOC653381	1.072	8.01101	5.81658	0.000138628	0.00386243	1.30814
CKS2	2.46599	7.77924	5.81418	0.000139099	0.00386246	1.30472
CSNK1D	1.29463	7.62755	5.81404	0.000139127	0.00386246	1.30451
SPP1	3.61322	8.40591	5.8083	0.00014026	0.0038755	1.29634
TUBG1	1.2403	7.35441	5.80766	0.000140387	0.0038755	1.29543
HSPC111	1.80906	6.89671	5.80382	0.000141152	0.0038755	1.28994
C15orf23	1.64585	5.24581	5.80314	0.000141287	0.0038755	1.28898
ANXA11	-1.08352	8.01793	-5.80259	0.000141397	0.0038755	1.28819
PPAT	1.00957	6.52418	5.8011	0.000141696	0.0038755	1.28606
CDS2	-1.11597	8.03354	-5.80036	0.000141844	0.0038755	1.28501
ZNF593	1.15536	8.46982	5.79671	0.000142579	0.00388264	1.2798
COL9A2	-2.35571	6.33883	-5.79376	0.000143176	0.00388264	1.27558
AMMECR1	1.08489	5.51117	5.79225	0.000143482	0.00388264	1.27343
LAMA5	-1.06665	11.5313	-5.79164	0.000143607	0.00388264	1.27255
FAM20C	1.68445	7.53553	5.78662	0.00014463	0.00389673	1.26539
CDK2	1.09381	7.44739	5.78429	0.000145108	0.00390284	1.26206
MBNL1	-1.07975	9.96485	-5.78143	0.000145699	0.00390623	1.25796
C1orf112	1.39265	5.8089	5.78011	0.000145972	0.00390623	1.25608
DACT3	-1.70207	9.94989	-5.78002	0.00014599	0.00390623	1.25595
MFAP4	-1.99433	11.9713	-5.7782	0.000146367	0.00390959	1.25335
C6orf125	1.20176	8.61863	5.77683	0.000146651	0.00391045	1.25139
PSME4	1.12621	8.89663	5.77321	0.000147407	0.00391714	1.24621
RRAS	-1.12533	10.9169	-5.76943	0.000148201	0.00393149	1.24079
PCNA	1.4191	7.14772	5.76229	0.00014971	0.00396475	1.23057
KLHDC1	-2.15167	3.38948	-5.76003	0.000150191	0.00397072	1.22733
PMM2	1.0255	7.62529	5.75779	0.00015067	0.00397661	1.22412
IFI44L	-1.93566	7.55861	-5.75601	0.000151053	0.00397995	1.22156
ILK	-1.1111	10.5714	-5.75232	0.000151846	0.00399406	1.21628
SMAD9	-1.86357	7.06478	-5.74459	0.000153525	0.00402459	1.20518
LOC100132510	2.43743	5.32165	5.74312	0.000153848	0.00402625	1.20306
HSPBL2	-1.23068	9.74923	-5.73824	0.000154918	0.00404111	1.19607
MORC3	-1.27271	5.43512	-5.73816	0.000154936	0.00404111	1.19595
WDR18	1.00571	9.06889	5.73156	0.000156399	0.00405633	1.18647
DPP3	1.7441	5.94492	5.73082	0.000156565	0.00405633	1.1854
LOC650580	-1.7036	6.48914	-5.72619	0.000157601	0.00407461	1.17874
TMEM49	1.33576	9.46633	5.72299	0.000158321	0.00407461	1.17414
CYB561D2	1.3333	6.75644	5.7088	0.000161561	0.00414712	1.1537
JOSD2	1.42058	6.6417	5.70715	0.00016194	0.00414712	1.15133
TMEM141	1.13872	7.58395	5.70553	0.000162316	0.00414988	1.149
ZXDB	-1.25843	4.51947	-5.70154	0.000163245	0.00415992	1.14324
ANKS1B	-2.14478	5.34698	-5.69958	0.000163703	0.00416477	1.14041
CAND2	-1.86667	6.3856	-5.69734	0.000164226	0.00417124	1.13719
FUCA2	1.25488	6.75454	5.69337	0.000165162	0.00418816	1.13145
ADAMTSL5	-1.53648	5.25692	-5.67715	0.000169041	0.00424117	1.10802
MRPL15	1.10316	7.68685	5.67663	0.000169166	0.00424117	1.10728
ITGA7	-1.63657	5.92943	-5.67361	0.0001699	0.00425271	1.10291
C3orf46	-1.38211	3.10358	-5.66919	0.00017098	0.00427285	1.09651
ARHGAP22	2.52609	7.40785	5.66471	0.000172081	0.00429345	1.09003
ACVR2A	-1.0134	5.4641	-5.65911	0.000173471	0.00432117	1.08191
ANPEP	3.30001	7.13045	5.65485	0.000174534	0.0043407	1.07574
BACH2	-1.95791	4.07319	-5.64313	0.000177497	0.00438978	1.05875
WDHD1	1.92253	2.59639	5.64153	0.000177904	0.00438978	1.05643
YAP1	-1.36742	10.2003	-5.64146	0.000177922	0.00438978	1.05633
RAB9B	-2.62921	6.71271	-5.63766	0.000178896	0.00440298	1.05082
VAMP1	-1.94704	6.2475	-5.63716	0.000179024	0.00440298	1.0501
TRAF5	-1.63692	6.41999	-5.63561	0.000179426	0.00440586	1.04784
UCA1	-2.38088	5.03405	-5.63019	0.00018083	0.00443334	1.03996
SH3BGRL	-1.35146	9.73983	-5.62499	0.000182189	0.00444063	1.0324
PROM1	-4.40743	6.64805	-5.62467	0.000182272	0.00444063	1.03194
LOC729774	1.09153	5.78685	5.62161	0.000183076	0.00445323	1.0275
LOC345041	1.14657	9.11778	5.61632	0.000184476	0.00447325	1.01981
KAT2B	-1.19024	9.37776	-5.61014	0.000186128	0.00449924	1.01081
LOC643733	-1.51158	6.77352	-5.60904	0.000186422	0.00449934	1.00921
IL6	5.58319	7.28242	5.60625	0.000187174	0.0045105	1.00515
UAP1	1.19763	8.56949	5.60258	0.000188167	0.00451462	0.999806
TRPC1	-1.59047	7.76489	-5.60241	0.000188214	0.00451462	0.999552
GTF3A	1.03469	10.7062	5.59875	0.000189212	0.00452446	0.994213
RBM27	-1.20768	7.42031	-5.596	0.000189963	0.00453544	0.990211
VGLL3	-1.78545	6.31627	-5.58984	0.00019166	0.00456893	0.981229
LOC648526	-1.87956	5.16429	-5.58626	0.000192655	0.00458182	0.976
SLC25A23	-1.08765	9.29059	-5.58577	0.000192791	0.00458182	0.975285
ECE1	1.53381	5.24899	5.58454	0.000193133	0.00458292	0.973499
CENPN	2.74891	6.30019	5.57647	0.000195401	0.00461558	0.961704
WDR81	1.34612	6.50409	5.57541	0.0001957	0.00461561	0.960162
NOC2L	1.01298	5.50629	5.57238	0.00019656	0.00462886	0.955732
TP53BP2	-1.35843	7.48418	-5.56837	0.000197705	0.00463471	0.949866
KCTD10	-1.5321	9.42218	-5.56802	0.000197804	0.00463471	0.949361
RASL11B	-2.17709	7.88324	-5.56596	0.000198396	0.00463471	0.946342
UPP1	1.63832	7.46817	5.56567	0.000198478	0.00463471	0.945927
RAI2	-1.83329	6.76709	-5.56401	0.000198957	0.00463606	0.94349
FAM129B	1.17811	9.78386	5.56294	0.000199265	0.00463627	0.941929
LAGE3	1.05692	8.44728	5.55864	0.000200511	0.0046579	0.935631
CENPF	3.13002	5.07354	5.55427	0.000201783	0.00466453	0.929247
FMO4	-1.67647	7.46773	-5.55359	0.000201982	0.00466453	0.928247
PPP2CB	-1.08423	8.58124	-5.55104	0.000202731	0.00467219	0.924508
LIMK1	1.87614	3.19818	5.55027	0.000202958	0.00467219	0.923379
ZBTB20	-1.1409	9.44572	-5.54906	0.000203313	0.00467219	0.921615
GOT2	1.00373	9.61029	5.54614	0.000204177	0.00467219	0.917329
CSRP2	-1.26644	10.0314	-5.54531	0.000204422	0.00467219	0.916121
FGL2	-1.82853	11.2732	-5.53903	0.000206296	0.00470199	0.906901
AGTRAP	1.72327	6.52539	5.5369	0.000206933	0.00470199	0.903787
C19orf28	1.2645	5.60111	5.53606	0.000207187	0.00470199	0.902545
RALGPS1	-1.36006	5.45177	-5.53588	0.00020724	0.00470199	0.902287
ATPGD1	-2.48919	6.1011	-5.52164	0.000211572	0.00477438	0.881389
RBMS3	-1.62201	7.50386	-5.5064	0.000216319	0.00486529	0.858972
PDZD4	-1.77031	5.42455	-5.50038	0.000218222	0.00488685	0.85012
SNORD80	1.21453	4.95288	5.49341	0.00022045	0.00491936	0.839855
C11orf48	1.10459	8.49377	5.49139	0.000221102	0.00491936	0.836875
AP2S1	1.12846	11.4335	5.49132	0.000221126	0.00491936	0.836764
TEAD4	1.9279	5.31331	5.48995	0.000221565	0.00491936	0.834757
PCGF5	-1.66948	5.93366	-5.48986	0.000221595	0.00491936	0.834624
LOC401152	-1.28671	10.0517	-5.4874	0.000222392	0.00491936	0.830995
RNF146	-1.06537	6.99922	-5.48398	0.000223506	0.00491936	0.825944
LOC729406	1.22694	8.56984	5.48387	0.000223541	0.00491936	0.825787
FARSA	1.1166	6.35382	5.48254	0.000223976	0.00491936	0.823825
HN1	1.33459	5.66015	5.48193	0.000224176	0.00491936	0.822919
EPS15	-1.04215	7.67208	-5.48192	0.000224179	0.00491936	0.822908
SMTN	-1.17576	8.47384	-5.48116	0.000224428	0.00491936	0.821783
RGS2	2.16495	10.6378	5.4703	0.000228017	0.00499096	0.805754
TNC	2.62219	9.20041	5.46906	0.000228428	0.00499292	0.803934
GPER	-1.44724	6.72594	-5.46478	0.000229863	0.00501017	0.797606
HIST2H2AC	1.48395	7.46036	5.457	0.000232492	0.00503455	0.786111
NR3C2	-2.15916	5.9821	-5.457	0.000232495	0.00503455	0.7861
SNORD114-1	1.25409	3.41865	5.45668	0.000232603	0.00503455	0.785627
PUS1	1.12599	6.96465	5.45436	0.000233393	0.00503759	0.782203
COL28A1	-2.65294	3.21049	-5.44863	0.000235358	0.00506395	0.773728
PUS7	1.09427	7.64132	5.44824	0.000235493	0.00506395	0.773151
SNORD104	1.00806	6.99709	5.44795	0.000235593	0.00506395	0.772721
C5orf41	-1.45526	8.88137	-5.44529	0.000236515	0.00507611	0.768775
HSD17B8	-1.01006	6.41481	-5.44254	0.000237468	0.00507611	0.764711
ARHGEF9	-1.50732	5.66082	-5.43972	0.000238452	0.0050762	0.760528
UCK2	1.31986	6.66542	5.42291	0.000244407	0.00517612	0.735597
LRP5	-1.28932	8.14229	-5.42271	0.000244478	0.00517612	0.735304
SNAI2	1.63838	8.34379	5.4227	0.000244481	0.00517612	0.735293
KIF20A	5.10726	5.04202	5.41719	0.000246468	0.00520579	0.727109
ANKRD37	-1.65549	8.89651	-5.41616	0.00024684	0.00520579	0.725587
NRAS	1.06739	6.37747	5.41603	0.000246888	0.00520579	0.725387
CCL2	2.20321	10.2987	5.41215	0.0002483	0.00522844	0.719625
WASF3	-1.40879	7.77867	-5.40825	0.000249728	0.00524629	0.713826
TIMP3	-2.99396	9.34711	-5.40799	0.000249823	0.00524629	0.713442
ECHDC2	-1.29383	10.5307	-5.407	0.000250187	0.00524682	0.711972
STRA13	1.03277	9.20516	5.40276	0.000251752	0.00525513	0.705669
FURIN	1.4579	6.43717	5.40226	0.000251937	0.00525513	0.704924
LOC648470	-1.32273	7.94928	-5.39928	0.000253044	0.00527112	0.700495
SOX15	-2.48848	6.19451	-5.39603	0.000254258	0.00528931	0.695655
OIP5	2.2278	4.96975	5.38725	0.000257566	0.00533667	0.682588
TTC39C	1.98541	4.66278	5.38234	0.000259434	0.00536821	0.675281
WDSOF1	1.14048	5.9991	5.37831	0.000260982	0.00538035	0.669268
C16orf93	1.8063	5.3227	5.3781	0.000261061	0.00538035	0.668961
NOP16	1.68274	6.89096	5.37424	0.000262552	0.00540103	0.663204
ITPKC	1.21649	5.65715	5.37323	0.000262943	0.00540103	0.661699
TOB1	-1.0705	8.11574	-5.37281	0.000263108	0.00540103	0.661063
LOC645993	-2.41027	6.86434	-5.37031	0.000264078	0.00541378	0.657343
LIN7B	-1.41313	5.64813	-5.36417	0.000266482	0.00544149	0.648182
VIPR2	-2.66851	6.40864	-5.35927	0.00026842	0.00546526	0.640854
AMT	-1.49799	8.3195	-5.35767	0.000269055	0.00546526	0.638468
FUT8	1.18965	4.98653	5.35184	0.00027138	0.00547683	0.629766
IGFBP3	2.95838	11.0342	5.35176	0.000271413	0.00547683	0.629645
ATOH8	-1.85488	7.90504	-5.35075	0.00027182	0.00547683	0.628128
NPNT	-2.32504	7.38067	-5.35007	0.000272094	0.00547683	0.627109
ICAM3	1.06783	8.03974	5.3482	0.000272847	0.00548486	0.624316
C20orf127	1.92783	8.24372	5.34543	0.000273965	0.00550022	0.62018
RNASEH2A	1.9705	5.64161	5.34086	0.000275823	0.00553037	0.613346
SOX8	-1.31387	8.02606	-5.33373	0.000278753	0.00555253	0.602664
CDH6	1.50128	5.85538	5.33331	0.000278926	0.00555253	0.602034
SLC5A6	1.47556	7.52563	5.33027	0.000280185	0.00555253	0.597482
ENOX2	-1.08502	5.30078	-5.33004	0.000280278	0.00555253	0.597146
ADH5	-1.30277	7.10931	-5.32804	0.000281113	0.00555253	0.594138
WDR12	1.1063	7.45763	5.32778	0.000281218	0.00555253	0.593762
ABCC3	2.04064	7.62557	5.32773	0.000281239	0.00555253	0.593683
ZMYND19	1.17588	6.86765	5.32692	0.00028158	0.00555253	0.592459
CD302	-1.8203	7.33537	-5.31335	0.000287301	0.00564382	0.572121
TRIB3	1.85167	5.97774	5.30924	0.000289057	0.00566398	0.565958
NOP2	1.1577	7.17445	5.29828	0.0002938	0.00574242	0.549498
ESR1	-1.78567	5.54782	-5.29542	0.000295051	0.00574664	0.5452
PSMG1	1.05753	8.34263	5.29367	0.000295823	0.00574664	0.542558
C22orf32	-1.59335	5.77522	-5.29312	0.000296062	0.00574664	0.541743
KITLG	1.30704	5.85085	5.29275	0.000296229	0.00574664	0.541174
MPP7	-2.56922	5.22514	-5.2908	0.000297088	0.00574664	0.538244
LOC653888	1.48842	7.0645	5.28263	0.000300721	0.00578136	0.525951
SPARCL1	-2.07853	12.9976	-5.28199	0.000301007	0.00578136	0.524988
FAM13C1	-1.54311	4.54114	-5.27746	0.000303044	0.00581327	0.51817
SLC35B2	1.37425	8.52766	5.27573	0.000303825	0.00581499	0.515565
ST3GAL2	1.40743	5.0223	5.2756	0.000303883	0.00581499	0.515374
SRM	1.44642	8.82938	5.26456	0.000308925	0.00589693	0.49873
AURKA	3.26885	5.4462	5.26245	0.000309897	0.00590822	0.495551
PES1	1.04284	6.46776	5.26017	0.00031095	0.00591376	0.492122
HRCT1	-3.11631	6.75552	-5.25777	0.000312067	0.00591924	0.488493
YPEL1	-2.78543	5.17203	-5.25499	0.000313364	0.00593061	0.484298
RGS5	-2.40462	11.4288	-5.24987	0.000315767	0.00596154	0.476573
DYNC1I1	-1.83257	6.99233	-5.24659	0.000317318	0.00597267	0.471617
LMNB2	1.66681	8.21954	5.24469	0.000318217	0.00597267	0.468754
PRIM1	1.06802	6.19285	5.24316	0.000318946	0.00597267	0.466439
FYCO1	-1.30823	9.52295	-5.24064	0.000320148	0.00597879	0.462636
FILIP1	-1.35375	7.0851	-5.23785	0.000321489	0.00599188	0.458406
LOC100128266	1.14814	10.0785	5.23757	0.000321621	0.00599188	0.457993
BRCA1	1.29836	4.39924	5.23595	0.000322401	0.00599922	0.455541
LOC100130506	-2.04332	6.68267	-5.23403	0.000323327	0.00600923	0.452642
MSRB3	-1.63114	9.55609	-5.22933	0.000325608	0.00603717	0.44553
MYO1F	2.10629	4.72945	5.22762	0.000326442	0.00603878	0.442941
UBXN11	1.26662	3.72665	5.22756	0.000326473	0.00603878	0.442846
CCDC123	1.16529	5.64701	5.22608	0.000327193	0.0060449	0.440616
LOC387882	-2.20041	10.0568	-5.2231	0.000328659	0.00606475	0.436096
CSAD	-1.34875	8.0035	-5.21937	0.000330499	0.00608424	0.430448
LOC730132	1.57857	4.11031	5.21511	0.000332614	0.00609538	0.423996
GRK5	-1.05355	9.79927	-5.21457	0.000332883	0.00609538	0.423176
DNAJB11	1.08469	10.2344	5.21393	0.000333202	0.00609538	0.422209
DMPK	-2.60385	4.97918	-5.21341	0.000333461	0.00609538	0.421423
RFX2	-1.89609	5.31491	-5.21259	0.000333872	0.00609572	0.420176
RAN	1.02293	10.4617	5.21141	0.000334461	0.00609801	0.418392
ZNF469	1.57775	4.561	5.20929	0.000335528	0.00609801	0.415171
F12	1.61869	3.96013	5.20518	0.0003376	0.00611714	0.408944
HIPK2	1.25018	7.7683	5.20459	0.000337895	0.00611714	0.408059
PKNOX2	1.70669	6.36998	5.204	0.000338199	0.00611714	0.407151
ARPC5L	1.38728	8.15758	5.20219	0.000339118	0.00612663	0.404404
CCDC99	1.36145	5.74226	5.1914	0.000344648	0.00620487	0.38804
LOC728908	1.03368	7.38143	5.18886	0.000345969	0.00621423	0.384171
TMEM159	-1.56432	6.92824	-5.18664	0.000347124	0.00622058	0.380799
JUNB	2.16923	7.56076	5.17829	0.000351503	0.00626976	0.368117
RUVBL1	1.3857	6.27222	5.17806	0.000351624	0.00626976	0.367769
C6orf108	1.02973	6.80161	5.1768	0.000352293	0.00626976	0.365845
SLC1A5	1.42462	6.75322	5.16565	0.000358249	0.00636118	0.348883
FAM125B	-1.15688	5.69294	-5.16311	0.00035962	0.00637822	0.34502
PRELID1	1.02728	9.05869	5.15694	0.00036298	0.0064084	0.33561
RANBP1	1.00651	9.79175	5.15508	0.000363997	0.0064084	0.33278
AP1S1	1.27897	6.75993	5.15497	0.000364055	0.0064084	0.332617
LOC100132060	-1.53544	7.75105	-5.15426	0.000364449	0.0064084	0.331525
C9orf116	1.42294	4.93509	5.15251	0.000365408	0.00641489	0.328866
CCDC107	-1.11429	7.01195	-5.14916	0.00036726	0.00644012	0.323751
RACGAP1	1.98049	5.98814	5.1478	0.000368012	0.00644603	0.32168
C3orf64	-1.19105	8.4306	-5.14695	0.000368484	0.00644701	0.320384
PREPL	-1.05063	8.37763	-5.14482	0.00036967	0.00646029	0.317133
MYOCD	-3.36478	5.83856	-5.14409	0.000370075	0.00646029	0.316024
CRY1	-1.00533	7.42104	-5.14104	0.000371784	0.00647899	0.311363
ZWILCH	1.31897	5.92997	5.14	0.000372368	0.00647899	0.309776
TMEM144	-1.22439	7.25694	-5.1399	0.000372419	0.00647899	0.309636
LTBP4	-1.91104	9.5111	-5.13424	0.000375614	0.00649731	0.300995
SNX8	1.24427	6.40265	5.13357	0.000375994	0.00649731	0.299969
ZNF683	-1.68405	3.65931	-5.12818	0.000379069	0.00651595	0.291728
ATP13A2	1.0861	5.84254	5.12805	0.000379142	0.00651595	0.291535
HSF4	-1.19392	4.55377	-5.12406	0.000381436	0.00654131	0.28543
RFC2	1.02479	5.17052	5.12401	0.00038146	0.00654131	0.285366
ODC1	1.25409	9.83241	5.12266	0.000382241	0.00654746	0.283297
FJX1	1.82206	6.29137	5.11878	0.000384491	0.00656626	0.277359
LOC647855	1.66364	1.90673	5.11814	0.000384863	0.00656626	0.276382
RUNX1	1.62428	6.07565	5.11785	0.000385031	0.00656626	0.275939
AGAP3	1.07699	5.25163	5.11618	0.000386002	0.00657559	0.273392
RRP7A	1.25477	8.2142	5.11505	0.000386662	0.00657961	0.271663
TNFSF12	-1.05872	8.20423	-5.11059	0.00038928	0.00660244	0.264835
EPHB1	2.01515	4.45743	5.1097	0.000389804	0.00660411	0.263474
SLC36A1	1.28867	6.04566	5.10853	0.000390496	0.00660862	0.261679
CDCA7	2.01121	5.38164	5.1065	0.000391695	0.0066217	0.258575
PODN	-3.57712	8.61028	-5.10489	0.00039265	0.00662341	0.256112
LOC731954	-1.53705	9.39153	-5.10322	0.000393648	0.00662552	0.253543
LOC401317	-2.37351	4.42265	-5.10185	0.000394465	0.00662552	0.251446
NFIA	-1.37676	9.85339	-5.10013	0.000395493	0.0066353	0.248812
SLIT2	-1.40593	9.13486	-5.09632	0.000397784	0.00665763	0.242968
CHAF1B	1.92221	4.88044	5.09577	0.000398111	0.00665763	0.242136
LOC732415	2.26528	4.07907	5.09497	0.000398598	0.0066586	0.240899
PDE3B	-1.22227	5.27892	-5.08575	0.000404206	0.00673055	0.226761
SLC6A1	-1.81381	4.1577	-5.085	0.000404665	0.00673097	0.225612
ENC1	1.69281	6.42595	5.07916	0.000408266	0.00676187	0.216649
UBL3	-1.13403	8.84314	-5.07524	0.000410703	0.00679	0.210627
LONRF2	-1.88875	4.04881	-5.06586	0.000416592	0.00683413	0.196219
NTF3	-2.52268	7.17627	-5.05394	0.000424205	0.00694434	0.177894
GRIA2	-3.93454	8.06234	-5.04674	0.000428879	0.00699574	0.166802
LOC727761	1.16917	6.64762	5.04564	0.000429598	0.00699574	0.165108
C7orf58	-2.00637	5.235	-5.04245	0.000431687	0.00702065	0.160199
C21orf45	1.21599	6.04503	5.04131	0.000432441	0.00702065	0.158434
SLC16A10	2.35112	5.57936	5.04124	0.000432486	0.00702065	0.158329
PCSK7	1.03615	8.23793	5.03901	0.000433958	0.00703077	0.154891
LOC647054	-1.27765	4.34172	-5.03855	0.00043426	0.00703077	0.154184
MIR199A2	1.03326	4.5061	5.03313	0.000437861	0.00707094	0.145828
NBLA00301	-1.71581	5.39054	-5.03078	0.000439429	0.00708888	0.14221
LPCAT3	1.05273	7.79284	5.02569	0.000442855	0.00712932	0.134352
LMOD1	-2.5063	9.10198	-5.02047	0.000446394	0.00716442	0.126296
EXOSC4	1.18735	6.88955	5.02043	0.00044642	0.00716442	0.126237
BTC	-3.06513	6.57736	-5.01651	0.000449098	0.00719995	0.120184
PDCD6IP	-1.13596	7.97871	-5.01389	0.000450898	0.00722134	0.116137
RAB4A	-1.47811	6.79403	-5.01037	0.000453331	0.00724536	0.11069
NACC2	1.78954	4.17239	5.00868	0.000454499	0.00725655	0.108087
ATP7A	-1.09302	5.3882	-5.00607	0.000456313	0.0072735	0.104055
PRSS3	1.94421	3.4897	5.00581	0.000456498	0.0072735	0.103645
PLOD1	1.08347	10.5951	4.99894	0.000461314	0.00732766	0.0930244
LOC100128888	-1.42152	7.46434	-4.99818	0.000461849	0.00732867	0.0918508
CLEC5A	3.57529	5.32415	4.99636	0.000463138	0.00734162	0.0890294
LOC646900	1.05573	6.35889	4.99555	0.000463709	0.00734317	0.0877822
MRTO4	1.3554	6.95347	4.99119	0.000466815	0.00738481	0.0810273
PAQR4	1.69366	6.80585	4.98718	0.000469687	0.00741765	0.074819
GPATCH4	1.4678	6.82164	4.98696	0.000469847	0.00741765	0.0744752
C17orf96	1.88113	5.03594	4.98466	0.000471504	0.00742869	0.0709128
NOLC1	1.23115	6.26022	4.98259	0.000473	0.00744471	0.0677065
CREBZF	-1.02578	6.76998	-4.97805	0.000476294	0.00747966	0.0606813
ZBTB47	-1.13194	7.26804	-4.97405	0.000479227	0.00750928	0.0544682
MYC	2.42711	8.40112	4.97365	0.000479522	0.00750928	0.053847
CDKN1A	1.37598	10.486	4.97115	0.000481358	0.00753044	0.0499786
SSPN	-2.22839	9.35615	-4.96723	0.00048426	0.00756821	0.0438954
C5orf4	-1.28503	5.76469	-4.96064	0.00048918	0.00761443	0.0336642
SCO2	1.42965	7.99823	4.95946	0.000490066	0.00762057	0.0318337
LOC100134361	-1.7524	4.95121	-4.9578	0.000491313	0.00763231	0.0292622
TP53I11	1.53693	5.2139	4.95387	0.000494286	0.0076669	0.0231555
TTK	3.17995	4.89568	4.95355	0.000494527	0.0076669	0.0226626
LOC728830	-1.13694	3.34037	-4.94919	0.000497853	0.00771022	0.0158784
TCTEX1D2	1.03823	6.8006	4.94666	0.000499792	0.00771022	0.0119443
CYP2U1	-1.58554	6.76293	-4.94517	0.000500936	0.00771022	0.00963062
MYH10	-1.84622	13.0801	-4.94314	0.000502498	0.00772105	0.00647975
MRPL52	1.07898	7.38758	4.94114	0.000504046	0.00773719	0.00336514
DNAJC3	1.58791	5.87327	4.93684	0.000507392	0.00775427	-0.00333037
PDIA6	1.31653	8.39523	4.9365	0.000507658	0.00775427	-0.00385998
THOP1	1.47895	6.95703	4.93254	0.000510758	0.0077863	-0.0100219
RPS21	1.17036	9.50651	4.93119	0.000511821	0.00779414	-0.0121263
HSPC047	-1.36147	6.23873	-4.92649	0.000515535	0.00781312	-0.0194444
SPCS3	1.26086	7.25135	4.92606	0.000515874	0.00781312	-0.0201098
C14orf143	1.23612	4.98483	4.92585	0.000516041	0.00781312	-0.0204379
SLC25A15	1.17153	5.54588	4.9238	0.000517673	0.00782999	-0.023633
GPR126	-1.66004	4.70067	-4.92318	0.000518165	0.00782999	-0.0245939
NNMT	1.4506	10.2842	4.92052	0.000520292	0.00785449	-0.0287408
TLE1	-1.00962	8.22958	-4.91713	0.000523014	0.00788372	-0.0340221
GLCCI1	-2.0429	3.43621	-4.91684	0.000523244	0.00788372	-0.0344673
LOC286367	-1.42725	6.34877	-4.90692	0.000531309	0.00797324	-0.0499486
KCNMB1	-1.99804	10.6823	-4.90638	0.000531755	0.00797324	-0.0507968
CLASP2	-1.1119	7.01195	-4.90271	0.000534773	0.00799776	-0.0565242
HSPB7	-2.32976	9.61503	-4.90251	0.000534936	0.00799776	-0.0568329
TMEM19	-1.04571	6.55299	-4.90251	0.000534936	0.00799776	-0.0568342
ENAH	-1.7542	7.64839	-4.90121	0.000536008	0.00799942	-0.0588596
PGM3	1.09084	7.62894	4.90112	0.000536078	0.00799942	-0.0589923
POLQ	2.46929	4.73868	4.89609	0.000540261	0.00803541	-0.0668584
LRRN1	-1.88388	5.74726	-4.8951	0.000541086	0.00803551	-0.0684024
OXCT1	-1.05919	6.99791	-4.89286	0.000542956	0.00804917	-0.0718953
FANCG	1.27705	6.95505	4.89276	0.000543043	0.00804917	-0.0720564
ADCK4	1.02249	6.40726	4.89203	0.000543655	0.00805055	-0.073197
TMEM178	-3.47268	5.12927	-4.89002	0.000545348	0.00806792	-0.0763437
SHQ1	1.04869	6.14229	4.88587	0.000548848	0.00809655	-0.082819
RNF180	-1.39207	4.14909	-4.88304	0.000551256	0.00812253	-0.08725
BLMH	1.00887	6.78989	4.88257	0.000551656	0.00812253	-0.0879833
SERAC1	-1.45724	4.40047	-4.87927	0.000554474	0.00814851	-0.0931402
ALS2CR8	-1.28173	3.91096	-4.87763	0.000555887	0.00814851	-0.0957171
LOC678655	-1.15726	8.48826	-4.87744	0.000556046	0.00814851	-0.0960059
ADAM19	1.44004	7.63248	4.87611	0.00055719	0.00815758	-0.0980864
MYLIP	-2.05922	10.0066	-4.87188	0.000560851	0.00819292	-0.104715
ITGA8	-2.54995	11.2198	-4.8705	0.000562049	0.00819778	-0.106875
DHRS4L2	1.09944	6.42189	4.86732	0.000564818	0.00822123	-0.111849
LYPLA2	1.04736	6.28286	4.86352	0.000568155	0.00824037	-0.11781
SDSL	1.40773	6.89234	4.86206	0.000569437	0.00824948	-0.120091
SERPINI1	-1.88319	5.93114	-4.86139	0.000570031	0.00824948	-0.121147
FHL1	-2.08015	11.6375	-4.85824	0.000572818	0.00827706	-0.126083
IQSEC1	-1.06127	8.18245	-4.85317	0.000577329	0.0082933	-0.134022
SORBS2	-2.02545	7.98765	-4.8522	0.000578198	0.0082933	-0.135545
C6orf173	2.14705	6.46486	4.8513	0.000579001	0.0082933	-0.13695
AEBP2	-1.10813	8.12987	-4.84938	0.000580734	0.00829814	-0.139974
HAMP	1.76341	4.88866	4.84913	0.000580957	0.00829814	-0.140363
STOX2	-1.30834	7.29413	-4.84831	0.000581696	0.00829814	-0.141649
MLLT11	1.53203	8.71674	4.84663	0.000583212	0.00831117	-0.144284
RAD51AP1	1.98301	5.63924	4.8378	0.000591254	0.00838765	-0.158145
PAM	-1.21868	12.5417	-4.83777	0.000591281	0.00838765	-0.158191
HMOX1	2.91621	7.19886	4.83505	0.000593785	0.00841548	-0.162468
IKBKE	1.7432	5.02406	4.82762	0.000600667	0.00848051	-0.17413
ELL2	1.83977	8.22273	4.82657	0.000601652	0.00848051	-0.175789
LOC650111	1.63282	5.26884	4.82471	0.000603389	0.00849727	-0.178706
RASGRP2	-1.72421	5.55993	-4.82093	0.000606947	0.00850878	-0.184658
RECQL4	3.37122	3.18075	4.81956	0.000608238	0.00851149	-0.186808
SLC22A3	-2.45711	7.70296	-4.81887	0.000608889	0.00851292	-0.18789
SEMA3B	-1.64417	5.7454	-4.81775	0.00060995	0.00852009	-0.189653
PCDHB4	-1.62273	6.11263	-4.81639	0.000611248	0.00853053	-0.191803
SPINT2	-2.00863	10.3831	-4.81367	0.000613833	0.00855892	-0.196076
PYCR1	2.43733	4.91625	4.80782	0.000619444	0.00862166	-0.205285
NIP7	1.08026	8.18818	4.80495	0.000622216	0.00865249	-0.209804
THOC4	1.09749	7.45039	4.80082	0.00062623	0.00869663	-0.216312
LOC727967	1.23843	4.22101	4.79982	0.000627206	0.00869663	-0.217889
HSPB2	-1.24988	8.01611	-4.79947	0.00062755	0.00869663	-0.218444
SNORA3	2.60959	3.14505	4.79938	0.000627632	0.00869663	-0.218575
VIPR1	-1.71526	5.70307	-4.79774	0.000629245	0.0087009	-0.221173
FAM181B	-2.07643	3.9606	-4.79761	0.000629365	0.0087009	-0.221366
LOC642452	1.53969	3.31762	4.79296	0.000633939	0.00871583	-0.228695
PPP2R1B	2.03851	4.34914	4.79037	0.00063651	0.00873387	-0.232792
C14orf28	-1.49453	7.51045	-4.7877	0.000639156	0.00876031	-0.236989
WDR34	1.66518	6.36449	4.78615	0.000640709	0.00876822	-0.239446
ALG14	1.08282	6.09878	4.78429	0.000642564	0.00878585	-0.242371
GOLGA8B	-1.31883	9.36803	-4.77805	0.000648846	0.00882217	-0.252218
LOC651697	1.21936	7.84642	4.7774	0.000649514	0.00882217	-0.253259
CCNB1	2.50477	4.99913	4.77714	0.000649767	0.00882217	-0.253654
WWP2	-1.042	5.38448	-4.77501	0.000651938	0.0088439	-0.257029
TRAF7	1.39898	4.68161	4.75981	0.000667594	0.00898559	-0.281046
G6PC3	1.05008	7.42978	4.75637	0.000671191	0.00902617	-0.286484
OR4K13	1.30972	3.62646	4.75526	0.000672353	0.00903399	-0.288236
EGFLAM	1.3152	6.57748	4.75203	0.000675761	0.00906016	-0.293353
LMTK3	-1.33588	6.75104	-4.75142	0.000676406	0.00906016	-0.294318
P2RY11	1.46736	5.36788	4.7512	0.000676636	0.00906016	-0.294663
OSBPL2	-1.01673	7.61494	-4.74844	0.000679565	0.00908633	-0.299034
HMGB3	2.63453	3.71948	4.74811	0.000679913	0.00908633	-0.299551
FKBPL	1.26229	4.33518	4.7438	0.000684521	0.00912491	-0.306387
SRGAP1	1.4861	7.08076	4.7435	0.00068484	0.00912491	-0.306858
SHRM	-1.79515	9.39808	-4.74335	0.000685001	0.00912491	-0.307096
TFPI	1.14442	9.70968	4.74203	0.000686413	0.00913589	-0.309181
TMEM132A	1.95758	5.20857	4.73776	0.000691021	0.00918934	-0.315952
TMED9	1.0087	9.81019	4.73714	0.000691692	0.00919038	-0.316933
ALG1	1.49984	4.72903	4.73189	0.0006974	0.00923864	-0.325251
MIF	1.04569	11.5601	4.72658	0.00070323	0.00926175	-0.333675
CDC14B	-1.15293	6.86997	-4.72622	0.000703628	0.00926175	-0.334249
MAPT	-2.25705	3.03808	-4.72378	0.000706318	0.00927356	-0.33811
OSM	2.35356	3.73946	4.72047	0.000709994	0.00930608	-0.343363
PIK3C2B	-1.13254	7.60346	-4.71919	0.000711422	0.00931693	-0.345396
KCNMA1	-1.79604	8.63501	-4.71826	0.000712467	0.00932274	-0.346882
NID2	2.72979	5.49394	4.71768	0.000713107	0.00932326	-0.347791
SLC7A8	1.10039	5.3061	4.71615	0.00071482	0.0093311	-0.350219
GNB5	-1.43912	6.01598	-4.71607	0.000714909	0.0093311	-0.350345
NSUN7	-2.78709	5.96921	-4.71202	0.00071947	0.00937089	-0.356781
SLC25A19	1.04213	7.03961	4.70889	0.000723015	0.00939491	-0.361754
LOC221710	1.55198	5.45626	4.70799	0.000724036	0.00939491	-0.363183
TFPI2	2.37834	5.27733	4.70546	0.000726923	0.0094245	-0.36721
MMAA	1.02658	4.99105	4.7042	0.000728355	0.0094273	-0.369201
LPP	-1.25312	12.8389	-4.70333	0.000729355	0.00942781	-0.37059
TWSG1	-1.26338	9.99269	-4.70311	0.000729609	0.00942781	-0.370941
ASPM	4.40905	5.21136	4.70149	0.000731467	0.00943431	-0.373515
C21orf70	1.04803	5.32608	4.69627	0.000737483	0.00949005	-0.381805
SLC13A1	1.56537	3.02027	4.69499	0.000738978	0.0095014	-0.383853
LOC653411	-1.4516	5.07184	-4.6931	0.000741177	0.0095218	-0.386861
BEND6	1.87268	4.87381	4.68903	0.000745933	0.00957496	-0.393333
TRMT11	-1.03819	6.22106	-4.68548	0.00075011	0.00960475	-0.398984
FOXM1	3.35161	4.418	4.68216	0.000754033	0.00963908	-0.404263
POP1	1.33465	5.37567	4.67879	0.000758044	0.00967441	-0.409631
FAM180A	-1.99389	7.72308	-4.67799	0.000758999	0.00967864	-0.410905
KCNB1	-1.81389	4.08011	-4.67545	0.000762044	0.00970153	-0.414957
C5orf53	-1.33414	8.59621	-4.67237	0.000765748	0.00973272	-0.419864
TRAF2	1.58948	4.34554	4.67078	0.000767668	0.00974913	-0.422397
PSMC3IP	1.20106	4.65188	4.66581	0.0007737	0.00980168	-0.430318
HAND2	-1.44981	6.44055	-4.66455	0.00077524	0.00981317	-0.43233
EZH2	2.49034	4.41295	4.66299	0.000777143	0.00982925	-0.434811
FAM110A	1.27037	5.11395	4.66176	0.000778655	0.00983248	-0.436777
HYOU1	1.03018	7.48256	4.66123	0.0007793	0.00983248	-0.437615
MCAM	-1.80056	7.45144	-4.65725	0.000784207	0.00987834	-0.443967
C12orf48	2.51085	4.40105	4.64864	0.000794931	0.00997633	-0.45771
ATP6V0E2	-1.17411	8.64964	-4.64861	0.000794974	0.00997633	-0.457764
SERPINB8	1.57817	5.06907	4.64545	0.000798945	0.0100008	-0.462807
LOC100134393	1.14303	7.51623	4.64367	0.000801197	0.0100125	-0.465654
LOC731049	1.5251	8.4215	4.64124	0.000804272	0.0100168	-0.469531
SHC4	-3.19534	6.90398	-4.64094	0.000804658	0.0100168	-0.470016
BEX4	-1.39765	8.56211	-4.64026	0.000805525	0.0100168	-0.471106
H2AFX	1.64585	6.1175	4.63965	0.000806296	0.0100174	-0.472074
F2RL1	3.11611	5.20405	4.63921	0.000806862	0.0100174	-0.472784
BCL2	-1.12443	6.58435	-4.63864	0.000807593	0.0100184	-0.473699
LOC652696	1.91051	2.49998	4.6365	0.000810319	0.0100362	-0.47711
LOC91431	1.57246	4.70974	4.63364	0.000813993	0.0100546	-0.481687
PARM1	-1.80149	9.59167	-4.63194	0.000816182	0.0100546	-0.484404
GINS3	1.61419	5.97706	4.63182	0.00081634	0.0100546	-0.484601
LOC731314	1.70067	7.91577	4.62288	0.000827964	0.0101494	-0.498906
LOC730278	1.1276	10.3744	4.61939	0.000832544	0.0101895	-0.504487
C19orf33	-1.58166	4.28007	-4.6186	0.000833588	0.0101942	-0.505755
MATN2	-2.11026	7.90234	-4.61478	0.000838638	0.0102398	-0.511867
SMOC2	-2.0466	11.0648	-4.61299	0.000841016	0.0102587	-0.514732
PID1	-1.51403	9.46956	-4.61151	0.000842987	0.0102637	-0.5171
C8orf34	-3.49203	4.54179	-4.60899	0.000846362	0.0102775	-0.521142
BEXL1	-1.09352	9.11317	-4.60754	0.000848309	0.0102851	-0.523467
LOC100130093	-1.74063	4.61303	-4.60464	0.000852219	0.0103244	-0.528119
SCRG1	-1.90462	10.4402	-4.6026	0.000854972	0.0103497	-0.531382
TP53I3	1.83363	6.33032	4.59861	0.000860392	0.010391	-0.537776
PGD	1.65649	8.29642	4.59642	0.000863396	0.0104111	-0.541302
GPC5	-1.53101	4.38706	-4.59589	0.000864115	0.0104116	-0.542144
C11orf82	2.53289	5.00926	4.59407	0.000866613	0.0104336	-0.545065
MTMR11	-1.15724	8.73596	-4.59076	0.000871177	0.0104805	-0.550379
RBBP8	1.25118	6.09191	4.58886	0.000873808	0.0104958	-0.553429
PDGFD	-2.51786	8.63504	-4.58745	0.000875755	0.010503	-0.555682
NOP56	1.065	9.36564	4.58489	0.000879322	0.010527	-0.559794
DES	-3.20998	6.06028	-4.58436	0.000880073	0.010527	-0.560658
TSGA14	1.18144	5.34823	4.58435	0.000880086	0.010527	-0.560672
UBE2C	4.26667	5.09581	4.58407	0.000880469	0.010527	-0.561113
MOAP1	-1.20674	8.44053	-4.58159	0.000883949	0.0105429	-0.565103
DAG1	-1.07002	8.17583	-4.57765	0.000889497	0.0105536	-0.571432
LGALS2	-1.76829	3.61498	-4.57611	0.000891674	0.0105713	-0.573906
FLJ41603	-1.04769	5.621	-4.57538	0.000892699	0.0105754	-0.575068
SGMS1	-1.11355	4.68977	-4.57473	0.000893622	0.0105783	-0.576114
SNX1	-1.05503	6.74622	-4.57407	0.00089456	0.0105813	-0.577175
C9orf3	-1.78156	7.75288	-4.56947	0.000901134	0.0106348	-0.584582
DDX39	1.2056	8.76047	4.56788	0.000903406	0.0106454	-0.587129
LOC642282	1.59845	4.72767	4.55834	0.00091722	0.0107673	-0.602481
PKD1	-1.27663	8.15937	-4.55739	0.000918605	0.0107754	-0.604008
KLHL23	-1.49307	3.9785	-4.55653	0.000919865	0.0107788	-0.605394
SLC38A10	1.18186	5.86498	4.55445	0.000922913	0.010784	-0.608741
KAZALD1	-1.5583	7.03245	-4.55444	0.000922923	0.010784	-0.608751
COLEC11	-1.57329	4.58744	-4.55248	0.000925809	0.0108027	-0.61191
TPD52L1	-1.22633	7.54379	-4.55144	0.000927347	0.0108125	-0.613589
TIMP2	-1.05077	10.9394	-4.54674	0.000934315	0.0108733	-0.621161
SYNC	-1.93633	4.95362	-4.54504	0.000936845	0.0108906	-0.623896
LOC732165	1.37557	6.36834	4.54157	0.000942038	0.0109427	-0.629488
CD68	1.02783	10.266	4.54081	0.000943179	0.0109478	-0.630713
LOC400506	1.08826	5.45483	4.5304	0.000958959	0.0110465	-0.647496
TXNDC16	-1.45869	4.53297	-4.52974	0.000959967	0.0110465	-0.648559
SAT1	1.12035	11.9529	4.5293	0.000960635	0.0110465	-0.649263
PROCR	1.68847	8.42368	4.52911	0.000960926	0.0110465	-0.649568
GAS6	-1.63634	10.7884	-4.52882	0.000961376	0.0110465	-0.650042
TOR1AIP1	-1.06944	9.62495	-4.52597	0.000965753	0.0110854	-0.654637
IPW	-2.07468	5.78653	-4.52372	0.000969225	0.0111037	-0.658266
GULP1	-2.07407	7.0151	-4.52361	0.000969395	0.0111037	-0.658444
FSTL4	1.44605	2.40196	4.52355	0.000969489	0.0111037	-0.658542
TANC1	-1.07869	8.73136	-4.51754	0.00097884	0.0112025	-0.668251
SYT11	-1.19079	11.0642	-4.51684	0.000979922	0.0112066	-0.669368
LOC727758	-1.18083	7.02609	-4.515	0.000982815	0.0112125	-0.67235
LOC100133697	1.39751	5.53474	4.51451	0.000983577	0.0112125	-0.673134
PLS3	-1.02853	11.5454	-4.50913	0.000992075	0.0112626	-0.681835
LOC440311	-1.39047	7.1266	-4.50622	0.000996701	0.0113069	-0.68654
CENPK	1.94087	5.383	4.50404	0.00100018	0.0113177	-0.690063
C17orf108	-1.28344	4.33974	-4.50269	0.00100234	0.0113294	-0.692242
CYBRD1	-1.34439	11.4486	-4.50208	0.00100332	0.0113322	-0.693232
KPNA2	1.86316	5.67063	4.49762	0.00101049	0.0113858	-0.700439
CTSL1	1.19387	10.797	4.49196	0.00101968	0.0114587	-0.709594
C20orf177	-1.14712	8.25327	-4.49037	0.00102228	0.0114796	-0.712171
PAPSS2	1.28688	8.46224	4.48973	0.00102332	0.011483	-0.713201
RMI1	1.15293	5.38955	4.4883	0.00102567	0.0114967	-0.715516
GCAT	1.54092	6.50597	4.48808	0.00102603	0.0114967	-0.715872
LOC441377	1.12134	8.99446	4.48753	0.00102694	0.0114986	-0.71677
CCNA2	2.3782	6.35363	4.48376	0.00103316	0.0115162	-0.722874
C7orf68	2.21066	7.27306	4.48253	0.00103519	0.0115162	-0.72486
LOC728635	1.21204	7.40838	4.48201	0.00103605	0.0115175	-0.725699
MARK1	-1.36612	6.43679	-4.48048	0.00103859	0.0115375	-0.728178
CNTN3	-2.08081	6.69822	-4.47997	0.00103944	0.0115378	-0.729007
GAD1	-2.06076	3.42083	-4.47957	0.00104011	0.0115378	-0.729654
ANKRD33	1.30084	7.90313	4.47767	0.00104327	0.0115647	-0.732724
DMD	-2.74115	4.43739	-4.47473	0.0010482	0.0115994	-0.737494
LOC100134584	-1.13147	6.1191	-4.4736	0.0010501	0.0115994	-0.739324
SYNPO2	-1.8128	7.18319	-4.47358	0.00105014	0.0115994	-0.73936
ITGA9	-1.15147	6.93114	-4.47044	0.00105543	0.0116495	-0.744441
SLC38A7	1.16869	5.52648	4.46725	0.00106084	0.0117009	-0.749612
ANKMY2	-1.01635	7.59328	-4.46589	0.00106316	0.0117098	-0.751818
C9orf100	1.16432	2.873	4.46535	0.00106408	0.0117117	-0.752698
PLK4	2.47048	5.39088	4.46113	0.00107131	0.0117496	-0.759543
RGAG4	-1.53323	3.07666	-4.45971	0.00107376	0.0117536	-0.761851
C21orf81	-1.85596	3.77295	-4.45635	0.00107956	0.0117842	-0.767304
OMD	-2.31358	8.87145	-4.4558	0.0010805	0.0117842	-0.768185
NR1D2	-1.39766	5.91679	-4.45535	0.0010813	0.0117842	-0.768928
LOC653874	1.37054	5.41645	4.45479	0.00108227	0.0117865	-0.769836
CYP4X1	-2.54311	8.25213	-4.45173	0.0010876	0.0118279	-0.774804
CRISPLD1	-2.56492	7.33195	-4.44863	0.00109301	0.0118702	-0.779823
SOD2	2.4424	7.40768	4.44686	0.00109613	0.0118957	-0.782705
DIDO1	-1.01527	6.07184	-4.44544	0.00109863	0.0119145	-0.785004
RGS11	-1.32457	7.04271	-4.44264	0.00110359	0.0119444	-0.789559
ZDHHC24	1.37337	5.46488	4.43963	0.00110894	0.0119928	-0.794454
CARD6	1.8905	3.8893	4.43669	0.0011142	0.0120148	-0.799235
C10orf10	2.05723	10.7556	4.43625	0.00111499	0.0120148	-0.799951
STEAP3	1.28237	5.06046	4.43523	0.0011168	0.0120148	-0.801593
C3orf21	1.01879	7.6423	4.43503	0.00111717	0.0120148	-0.801929
DEPDC1B	2.2257	3.37594	4.43391	0.00111919	0.0120226	-0.803749
LOC100133866	-1.27652	8.13996	-4.43323	0.00112042	0.0120226	-0.80486
FAM86A	1.06482	5.33254	4.43291	0.00112099	0.0120226	-0.805379
SPA17	1.0863	6.89307	4.43132	0.00112385	0.0120345	-0.807954
ANGPT1	-1.80821	8.46798	-4.431	0.00112443	0.0120345	-0.808478
ABLIM2	-1.78821	6.43336	-4.42971	0.00112677	0.0120429	-0.810575
SNTA1	-1.01005	7.642	-4.42305	0.0011389	0.0121391	-0.821403
COL8A2	-1.52866	8.38478	-4.42159	0.00114159	0.0121545	-0.823786
MCM5	1.78765	7.12665	4.42099	0.00114269	0.0121545	-0.824767
NXN	-1.18965	6.83018	-4.41897	0.00114641	0.0121721	-0.828048
SNORA65	1.31702	4.29907	4.41725	0.00114959	0.0121944	-0.830846
LOC645937	1.03828	6.06493	4.41562	0.0011526	0.0122176	-0.833496
SEMA4B	1.37838	6.12467	4.41522	0.00115335	0.0122176	-0.83415
ICOSLG	1.20331	4.84217	4.41286	0.00115774	0.0122487	-0.837995
TNFRSF10D	2.17212	5.32424	4.4128	0.00115786	0.0122487	-0.838099
ANXA3	-2.14293	5.56284	-4.41105	0.00116112	0.0122743	-0.840942
FGFR1	-1.11768	4.67045	-4.40995	0.00116318	0.0122743	-0.842731
LOC92249	-1.05328	8.16471	-4.40981	0.00116344	0.0122743	-0.842957
PRG2	1.05843	4.30432	4.40789	0.00116705	0.012304	-0.846088
FAM129A	-1.3556	11.6754	-4.40474	0.00117299	0.0123415	-0.851223
CDKN1B	-1.01836	8.30244	-4.40254	0.00117715	0.0123671	-0.854805
ATP1B2	-1.7937	3.74055	-4.40236	0.0011775	0.0123671	-0.855099
ABLIM1	-1.14957	8.0151	-4.40177	0.00117862	0.0123671	-0.85606
C19orf10	1.74297	8.28256	4.39586	0.0011899	0.0124518	-0.865693
CHN2	-1.99971	6.12393	-4.39216	0.00119704	0.0125022	-0.871742
LIG1	1.41948	5.86024	4.39211	0.00119713	0.0125022	-0.871814
SEPP1	-3.49537	8.36578	-4.39147	0.00119837	0.0125067	-0.872857
TTLL12	1.27812	7.78927	4.39045	0.00120034	0.0125087	-0.87452
LOC85389	1.14175	5.30982	4.3889	0.00120336	0.0125251	-0.87706
RCADH5	-1.43277	5.81372	-4.38684	0.00120735	0.0125583	-0.880411
B4GALNT1	2.0038	4.97782	4.38375	0.0012134	0.0125969	-0.885456
XYLB	1.64238	4.3771	4.38369	0.00121351	0.0125969	-0.88555
SP4	-1.08006	6.34216	-4.38144	0.00121793	0.0126176	-0.889224
MYOZ1	-2.55809	6.35	-4.38144	0.00121794	0.0126176	-0.889231
OPRK1	-1.32974	3.65362	-4.3799	0.00122097	0.0126186	-0.891749
LOC400464	-1.00145	6.52922	-4.37772	0.00122528	0.0126416	-0.895307
IGSF9B	-1.92346	6.75987	-4.37737	0.00122596	0.0126416	-0.895869
BTLA	-2.11889	2.90825	-4.37226	0.00123612	0.0126958	-0.904211
ASTN2	-1.46693	4.51472	-4.37087	0.0012389	0.0127122	-0.906484
ADAT3	1.08436	4.7684	4.36992	0.00124081	0.0127122	-0.908038
OLR1	3.62909	5.27241	4.36951	0.00124164	0.0127122	-0.908713
DSN1	1.13241	6.48097	4.36942	0.00124181	0.0127122	-0.908856
SERPINA1	2.32351	5.67946	4.36338	0.001254	0.0128062	-0.918727
NTN4	-1.15618	7.79924	-4.36324	0.00125429	0.0128062	-0.918963
FREM1	-3.09813	5.7686	-4.35813	0.0012647	0.0128954	-0.927313
PAFAH1B3	1.89107	6.5548	4.35749	0.00126601	0.012899	-0.928363
DNAL1	1.03008	5.00466	4.35464	0.00127187	0.0129261	-0.933025
GDF10	-1.94677	5.78975	-4.34908	0.00128337	0.0130089	-0.942128
C16orf75	1.33694	5.18181	4.3479	0.00128581	0.0130208	-0.944046
LEPR	-1.55323	6.30956	-4.34611	0.00128956	0.013046	-0.946983
ZNF235	-1.36761	5.56465	-4.34292	0.00129624	0.0131051	-0.952208
IFRD2	1.0018	6.86385	4.34203	0.0012981	0.0131153	-0.953655
RAMP1	-2.14536	9.09158	-4.33497	0.00131305	0.0132037	-0.965226
MRAP2	-2.22726	7.98711	-4.33469	0.00131364	0.0132037	-0.965687
SCHIP1	-1.15798	7.86416	-4.33253	0.00131826	0.0132095	-0.969228
FCGR1A	1.84497	5.96359	4.33231	0.00131872	0.0132095	-0.969584
SLC24A3	-1.8444	8.26895	-4.33202	0.00131933	0.0132095	-0.970052
ARHGAP10	-1.21325	8.40919	-4.33023	0.00132317	0.0132394	-0.972988
LOC647346	-1.29251	7.48713	-4.3273	0.00132948	0.0132768	-0.977795
LYST	-1.13127	5.14848	-4.32423	0.00133613	0.0133261	-0.982834
THUMPD2	-1.33148	8.55635	-4.31708	0.00135171	0.0134393	-0.99455
MGC39900	-1.06947	7.10235	-4.31704	0.00135181	0.0134393	-0.994629
MAPK13	1.82608	6.11302	4.31099	0.00136516	0.0135254	-1.00456
TPX2	3.2361	5.44518	4.31077	0.00136564	0.0135254	-1.00491
LAMB1	1.18932	9.47061	4.30871	0.00137021	0.0135423	-1.00829
PPM1H	-1.34702	6.12381	-4.30856	0.00137055	0.0135423	-1.00854
UNQ1940	-2.11138	6.71598	-4.30758	0.00137275	0.0135423	-1.01015
LRRC20	1.03709	5.58907	4.30723	0.00137351	0.0135423	-1.01072
FBXL2	-1.15671	7.5253	-4.30503	0.00137843	0.0135822	-1.01433
LOC441136	1.5729	3.05962	4.30463	0.00137933	0.0135824	-1.01499
SNORA73B	1.91993	4.18561	4.29732	0.00139582	0.0136846	-1.02699
OLFML2A	-2.49186	6.49131	-4.29691	0.00139676	0.0136846	-1.02767
KCNAB1	-3.24144	5.42529	-4.29678	0.00139706	0.0136846	-1.02789
LOC645979	1.13306	8.64635	4.29522	0.0014006	0.0136974	-1.03045
VAMP2	-1.04013	8.75017	-4.2951	0.00140086	0.0136974	-1.03064
LOC390578	1.27505	4.7143	4.29478	0.0014016	0.0136974	-1.03117
LOC728257	-1.75559	2.69494	-4.29265	0.00140646	0.0137362	-1.03466
SERPINA3	2.89152	10.5659	4.28835	0.00141634	0.0138153	-1.04174
C6orf117	-2.19975	10.3684	-4.28249	0.00142992	0.0139215	-1.05138
LOC648749	-1.17967	3.99188	-4.28129	0.00143271	0.0139396	-1.05335
TMEM48	1.07261	5.54686	4.28092	0.00143357	0.0139396	-1.05396
CA12	2.37863	7.01339	4.27789	0.00144066	0.0139735	-1.05894
LOC643841	-1.84211	4.00145	-4.27579	0.0014456	0.0140127	-1.0624
MMP23A	-1.77872	6.35738	-4.27135	0.0014561	0.0140647	-1.06971
ZEB1	-1.40538	6.18453	-4.27071	0.00145763	0.0140647	-1.07077
LOC647531	1.8156	3.03218	4.2702	0.00145884	0.0140647	-1.07161
TAF4B	1.17304	3.21016	4.26981	0.00145977	0.0140647	-1.07225
AMY2A	-1.03472	4.68515	-4.26655	0.00146754	0.0140951	-1.07761
SLC39A7	1.05247	4.79086	4.26647	0.00146773	0.0140951	-1.07774
DBNDD1	-1.64034	6.22499	-4.26573	0.00146951	0.0141034	-1.07896
TCEB3CL	2.41655	2.33815	4.26372	0.00147433	0.0141323	-1.08227
IL8	3.86634	5.63521	4.26313	0.00147576	0.0141372	-1.08325
ZNF10	-1.27563	6.75514	-4.25819	0.00148768	0.0142339	-1.09138
AFAP1L2	-1.7729	5.8287	-4.2559	0.00149324	0.0142607	-1.09515
RNF141	-1.04767	6.81984	-4.25369	0.00149866	0.0142949	-1.09881
DAAM2	-1.1529	7.37655	-4.2529	0.00150059	0.0143044	-1.1001
RPESP	-2.06613	8.26916	-4.25067	0.00150606	0.0143478	-1.10378
ZNF704	-2.38808	3.35949	-4.24952	0.0015089	0.014366	-1.10568
TSPAN2	-2.94253	5.50535	-4.24883	0.00151058	0.0143685	-1.1068
LOC728531	-1.4277	3.68987	-4.24715	0.00151475	0.0143776	-1.10959
LOC650200	-1.83726	5.90123	-4.24486	0.00152041	0.0144049	-1.11336
BVES	-1.77121	5.00219	-4.23974	0.00153317	0.014464	-1.1218
MYH11	-2.14977	12.2987	-4.23767	0.00153839	0.0145044	-1.12523
DIP2C	-1.18792	7.90303	-4.23512	0.00154481	0.014537	-1.12944
FAM46B	-1.82605	7.41723	-4.22801	0.00156286	0.0146727	-1.14117
DNAJB5	-1.2755	6.07695	-4.22673	0.00156614	0.0146801	-1.14328
CTSF	-1.33636	8.66628	-4.22657	0.00156654	0.0146801	-1.14354
KHSRP	1.06767	8.02123	4.22641	0.00156695	0.0146801	-1.14381
GCNT2	-1.57456	4.53343	-4.22573	0.00156869	0.0146831	-1.14493
SNORA67	1.29997	7.3272	4.22367	0.00157399	0.0147238	-1.14833
MGC102966	2.20124	3.72375	4.22223	0.00157772	0.0147293	-1.15072
THG1L	1.90749	4.56737	4.22092	0.00158109	0.0147458	-1.15288
COL4A3	-3.26841	5.54277	-4.21893	0.00158625	0.0147761	-1.15617
MAFB	1.08951	9.53461	4.2182	0.00158814	0.0147849	-1.15737
GAB1	-1.30737	4.90824	-4.21461	0.0015975	0.0148453	-1.1633
ELOVL3	1.11996	3.32975	4.21197	0.00160443	0.0149008	-1.16767
MAP2	-1.29467	4.85712	-4.20858	0.00161336	0.0149548	-1.17327
INADL	-1.39391	5.70867	-4.2083	0.00161411	0.0149548	-1.17374
LOC645644	1.40792	3.207	4.20698	0.00161761	0.0149757	-1.17593
KIAA0664	1.01457	7.376	4.20672	0.00161829	0.0149757	-1.17635
UBA2	-1.14397	5.59722	-4.2049	0.00162312	0.0149936	-1.17936
RASL12	-1.47863	10.2072	-4.20394	0.00162566	0.0150081	-1.18095
MMP23B	-1.83951	7.65485	-4.20349	0.00162689	0.0150105	-1.18171
MEGF6	-1.91789	7.85249	-4.20266	0.00162908	0.0150218	-1.18307
TGFBI	1.29688	12.0577	4.19919	0.00163838	0.0150853	-1.18881
SNORA33	1.1303	5.01869	4.19889	0.00163918	0.0150853	-1.1893
LOC391655	1.59368	3.09508	4.19806	0.00164143	0.0150908	-1.19069
LOC644214	1.02917	7.80127	4.18343	0.00168127	0.015339	-1.2149
LGR6	-2.44536	5.67977	-4.18287	0.00168283	0.0153442	-1.21584
TTC14	-1.08436	8.34013	-4.18204	0.00168514	0.0153562	-1.21722
IGSF3	-1.28838	5.51412	-4.17964	0.00169179	0.0154078	-1.22119
DOCK3	-1.0691	4.5135	-4.17604	0.00170182	0.0154719	-1.22716
LIMK2	1.34414	4.18261	4.17475	0.00170542	0.0154865	-1.2293
LOC341784	1.05577	5.22462	4.17232	0.00171224	0.0155271	-1.23332
RRS1	1.13455	7.38677	4.17208	0.0017129	0.0155271	-1.23371
KIF15	2.45364	4.45831	4.1699	0.00171906	0.0155359	-1.23734
HSPA2	-1.98078	6.98272	-4.16961	0.00171987	0.0155359	-1.23781
DDOST	1.1554	9.5175	4.16859	0.00172277	0.0155531	-1.23951
OXR1	-1.02833	9.6609	-4.16818	0.00172392	0.0155544	-1.24019
PRRT2	-1.90734	7.05	-4.16627	0.00172933	0.0155851	-1.24335
C21orf122	-1.18163	5.37841	-4.16426	0.00173506	0.0155916	-1.24669
MAPK4	-2.40945	4.25136	-4.16274	0.00173942	0.0155916	-1.24922
ABL2	1.90864	3.16294	4.16248	0.00174014	0.0155916	-1.24964
CLK4	-1.42727	7.21414	-4.16122	0.00174375	0.0155916	-1.25173
FAM63B	-1.36496	5.27551	-4.16103	0.0017443	0.0155916	-1.25205
STAG3L1	-1.16088	6.53603	-4.15938	0.00174903	0.0156085	-1.25478
C9orf61	-1.10746	5.07187	-4.15887	0.0017505	0.0156126	-1.25563
C10orf65	-1.73684	4.36498	-4.15473	0.00176248	0.0156621	-1.26251
LOC92755	1.07565	8.39367	4.1536	0.00176574	0.0156621	-1.26438
KIAA1324L	-2.03038	5.77803	-4.1535	0.00176604	0.0156621	-1.26455
LOC651073	-1.23263	3.98743	-4.15313	0.00176712	0.0156621	-1.26517
KIF11	3.23516	4.52166	4.15142	0.0017721	0.0156881	-1.268
SSH3	-1.08787	6.69402	-4.14769	0.00178299	0.0157665	-1.27419
LOC100134587	-1.91548	5.62052	-4.14651	0.00178646	0.0157882	-1.27615
ARMC6	1.04268	5.68495	4.14491	0.00179118	0.0158029	-1.27881
ALDH6A1	-1.10579	7.58922	-4.13729	0.00181379	0.0159551	-1.29147
HOMER3	1.37993	6.5849	4.12688	0.00184519	0.0161492	-1.30879
TRIM23	-1.11262	5.6968	-4.12635	0.0018468	0.0161492	-1.30967
C10orf11	-1.04034	7.05547	-4.12418	0.0018534	0.0161737	-1.31327
RBM20	-1.91396	7.78705	-4.12362	0.00185513	0.016174	-1.31421
LILRA6	2.15216	3.51158	4.1217	0.001861	0.0161888	-1.3174
LOC100130154	1.17652	7.1099	4.11897	0.00186941	0.0162347	-1.32194
TFAP4	1.4886	3.84581	4.11689	0.00187583	0.0162813	-1.3254
PDLIM3	-1.62221	11.2773	-4.11606	0.0018784	0.0162945	-1.32679
RFC3	1.21629	4.45407	4.11445	0.00188339	0.0163172	-1.32946
GLT25D2	-2.41846	4.26126	-4.11416	0.0018843	0.0163172	-1.32995
CEBPD	1.43158	11.3886	4.11209	0.00189073	0.0163376	-1.33339
RAVER2	-1.17473	8.03955	-4.10522	0.0019123	0.0164753	-1.34482
F10	-2.49199	5.7648	-4.1037	0.00191712	0.0165012	-1.34736
LOC100134304	1.05801	7.07662	4.10252	0.00192085	0.0165162	-1.34933
MRVI1	-2.12401	5.72074	-4.10223	0.00192177	0.0165162	-1.34981
SCXA	-2.15389	6.52084	-4.10147	0.00192418	0.0165162	-1.35108
PGR	-2.20054	4.68025	-4.10089	0.00192605	0.0165231	-1.35205
LOC648740	1.08683	4.91298	4.10052	0.00192722	0.0165241	-1.35267
KDELR2	1.27877	9.24101	4.09842	0.00193392	0.016564	-1.35617
TCEAL2	-1.84068	9.93946	-4.09782	0.00193584	0.016564	-1.35717
C19orf22	1.1326	9.26334	4.09772	0.00193614	0.016564	-1.35733
NPC1L1	-2.13149	3.73985	-4.09233	0.00195346	0.0166619	-1.36631
LOC128192	1.04201	8.55857	4.08982	0.00196159	0.016692	-1.37049
NCALD	-1.49684	7.88152	-4.08973	0.00196187	0.016692	-1.37064
HSD17B14	-1.27666	5.8391	-4.08912	0.00196388	0.0166925	-1.37167
ZFPM2	-1.04287	6.63104	-4.08905	0.00196408	0.0166925	-1.37177
LOC646817	1.10542	4.2718	4.08633	0.00197295	0.0167495	-1.37632
PATE3	1.54835	5.18939	4.08404	0.00198042	0.0167942	-1.38013
OSMR	1.51307	6.37675	4.0815	0.00198878	0.0168307	-1.38438
SPARC	-1.11944	13.1726	-4.08143	0.00198901	0.0168307	-1.3845
CABLES1	-1.02474	7.54681	-4.08034	0.00199257	0.0168426	-1.3863
FLNA	-1.2083	9.53502	-4.07976	0.0019945	0.0168495	-1.38728
C11orf70	1.10004	5.67442	4.07841	0.00199897	0.0168551	-1.38953
NUP50	1.74775	4.16863	4.07826	0.00199946	0.0168551	-1.38978
PGAM5	1.01535	4.91995	4.07815	0.00199982	0.0168551	-1.38996
RASD2	-2.53368	6.5618	-4.07764	0.0020015	0.0168551	-1.39081
FXYD1	-1.93022	7.46266	-4.07726	0.00200276	0.0168551	-1.39144
FAM122A	-1.07937	6.21925	-4.07344	0.00201548	0.0169254	-1.39783
NDP	2.37213	5.53759	4.07102	0.00202357	0.0169751	-1.40187
GNAI1	-1.14658	4.28247	-4.06993	0.0020272	0.0169929	-1.40368
TERF1	-1.42928	6.09135	-4.06949	0.00202869	0.0169929	-1.40441
GGT3	1.24226	5.17512	4.06788	0.00203411	0.0170266	-1.40711
CLIP4	-1.21091	6.57484	-4.06734	0.00203593	0.0170326	-1.40801
DST	-1.11325	5.18451	-4.06692	0.00203735	0.0170354	-1.40871
NTN1	-1.66122	6.62554	-4.06586	0.00204094	0.0170562	-1.41049
LOC643778	-1.36464	6.61822	-4.0652	0.00204315	0.0170572	-1.41158
PLEKHA7	-1.3572	4.96959	-4.06517	0.00204326	0.0170572	-1.41163
TCEAL1	-1.33794	7.71521	-4.0601	0.00206051	0.0171735	-1.42011
CHSY3	-1.04699	8.6336	-4.05857	0.00206573	0.0172078	-1.42266
C4orf48	2.4138	4.74473	4.05736	0.00206987	0.0172214	-1.42468
LOC729680	-1.12517	5.57292	-4.05721	0.0020704	0.0172214	-1.42493
LOC732150	1.88774	3.11691	4.05407	0.0020812	0.0172902	-1.43018
C8orf30B	1.89643	3.83315	4.05116	0.00209125	0.0173226	-1.43504
SLC43A3	1.15222	6.59509	4.051	0.00209179	0.0173226	-1.4353
PPP1R14B	1.02083	10.2744	4.04765	0.00210344	0.017382	-1.4409
SFRP4	-2.08583	7.93643	-4.04485	0.00211324	0.0174351	-1.44559
NPAS2	1.02932	5.53992	4.04183	0.00212387	0.0174765	-1.45064
TNFRSF11B	-2.06529	9.84595	-4.04145	0.00212521	0.0174781	-1.45128
ZBTB40	-1.09745	8.4039	-4.04007	0.00213007	0.0175088	-1.45358
CHTF18	1.51119	5.55089	4.0372	0.00214023	0.0175637	-1.45838
ZNF295	-1.04204	7.15297	-4.03461	0.00214945	0.0176214	-1.46271
MGC16384	-1.35713	7.0347	-4.03175	0.00215969	0.0176494	-1.4675
PSAT1	1.2639	4.26936	4.03118	0.00216174	0.0176569	-1.46846
AGPAT5	1.03028	6.37895	4.0292	0.00216887	0.0176872	-1.47178
MPV17L2	1.21174	4.67403	4.02655	0.00217844	0.0177154	-1.47622
LOC100133489	1.36155	5.37132	4.0192	0.00220519	0.0178577	-1.48852
C1orf21	-1.95694	5.30494	-4.01868	0.00220711	0.0178583	-1.4894
MS4A2	-2.38934	3.81305	-4.01538	0.00221923	0.0179139	-1.49491
KIAA0363	-1.1776	7.16104	-4.01538	0.00221924	0.0179139	-1.49492
ECM2	-2.39673	8.96736	-4.01493	0.00222092	0.0179139	-1.49568
SOX12	-1.27308	4.31766	-4.01394	0.00222458	0.0179342	-1.49734
FAM113B	-1.03123	7.21236	-4.01039	0.00223775	0.0180044	-1.50329
MIB1	-1.10338	6.30881	-4.00908	0.0022426	0.0180139	-1.50547
FOXC1	-1.09777	11.9912	-4.00493	0.00225816	0.0181202	-1.51244
LOC648024	1.19259	9.23291	3.99866	0.00228184	0.018263	-1.52295
WISP1	1.49459	4.61766	3.99825	0.0022834	0.0182661	-1.52364
ZNRF3	-1.09483	6.1858	-3.99722	0.00228731	0.0182785	-1.52536
DNAJB4	-1.52249	6.84605	-3.99645	0.00229023	0.0182923	-1.52665
TUFT1	-1.13375	6.61118	-3.99551	0.00229384	0.0183023	-1.52823
PHC2	1.06222	6.37267	3.99428	0.00229855	0.0183254	-1.5303
LOC731724	-1.13249	3.94565	-3.99302	0.00230334	0.0183254	-1.5324
KNTC1	1.30284	7.05439	3.99117	0.00231048	0.0183409	-1.53552
LOC100134424	1.02866	6.07373	3.99037	0.00231354	0.0183557	-1.53685
NET1	-1.51857	9.3936	-3.9821	0.00234565	0.0185442	-1.55074
PFN2	-1.15125	9.43307	-3.97882	0.00235852	0.0185985	-1.55625
ECGF1	1.93567	9.4422	3.97825	0.00236074	0.0186065	-1.5572
LOC644353	-1.22727	4.79136	-3.96876	0.0023984	0.0188078	-1.57314
RASL11A	-1.10797	6.24722	-3.96269	0.00242282	0.0189148	-1.58334
MIR586	1.08747	5.47948	3.96229	0.00242444	0.0189148	-1.58402
HSPB6	-1.16999	10.2488	-3.96181	0.00242636	0.0189148	-1.58481
CPXM1	1.66861	6.03347	3.96156	0.00242738	0.0189148	-1.58524
PDZK1IP1	2.84451	3.07885	3.95947	0.00243589	0.0189587	-1.58876
CENPE	2.50494	4.95635	3.95915	0.00243717	0.0189587	-1.58929
LDLR	1.313	9.66753	3.95856	0.00243958	0.0189679	-1.59029
TMEM132B	-1.40378	5.10777	-3.95802	0.00244176	0.0189753	-1.59118
LMCD1	-1.32579	11.0037	-3.95601	0.00244997	0.0190068	-1.59457
GAP43	1.53768	6.4815	3.95596	0.00245018	0.0190068	-1.59465
PIGW	1.37	4.41642	3.95556	0.00245181	0.0190068	-1.59532
LRIG3	-1.76635	4.30337	-3.95532	0.00245282	0.0190068	-1.59574
CTGF	-1.08991	12.5748	-3.95523	0.00245317	0.0190068	-1.59588
CCDC138	1.11233	3.9797	3.95216	0.0024658	0.0190573	-1.60105
LETM1	1.28764	5.07801	3.94581	0.00249208	0.0192315	-1.61173
GADD45B	1.76288	9.30387	3.93853	0.00252258	0.019409	-1.62398
FIBIN	-1.76684	7.79894	-3.93454	0.00253948	0.01951	-1.6307
MORN2	1.09631	6.48854	3.93318	0.00254525	0.019535	-1.63299
LY6H	2.07704	3.12196	3.92676	0.00257272	0.0197005	-1.64379
CPE	-1.40408	11.3441	-3.92666	0.00257316	0.0197005	-1.64397
BEX2	-2.49007	6.05619	-3.92505	0.00258012	0.0197358	-1.64669
RAB18	-1.12622	6.73812	-3.92489	0.00258078	0.0197358	-1.64694
C13orf34	1.27981	5.73882	3.92349	0.00258687	0.0197358	-1.64932
METTL7B	2.30522	4.06685	3.92325	0.00258787	0.0197358	-1.64971
PIK3C2A	-1.00931	7.36141	-3.92118	0.00259688	0.019748	-1.65321
C13orf29	1.46312	3.85696	3.92111	0.00259719	0.019748	-1.65332
TMEM38A	-1.61964	4.06993	-3.91647	0.00261743	0.019863	-1.66114
PMEPA1	-1.11084	8.84365	-3.91376	0.00262935	0.0199204	-1.66571
BAX	1.19462	5.26016	3.91358	0.00263012	0.0199204	-1.66601
PRDM16	-1.60076	6.10805	-3.91242	0.00263526	0.0199492	-1.66797
LOC653463	1.22568	3.80841	3.91214	0.0026365	0.0199492	-1.66844
LOC401115	1.74655	9.44316	3.90911	0.00264987	0.0200211	-1.67354
ABCB4	-1.86301	4.7612	-3.90647	0.00266165	0.0200905	-1.678
MEF2A	-1.03638	6.15323	-3.90435	0.00267113	0.0201523	-1.68158
LOC653472	-1.71361	5.53129	-3.90151	0.00268388	0.0202288	-1.68637
C22orf39	-1.0821	6.12444	-3.89895	0.00269542	0.0202771	-1.69069
FBXL3	-1.27812	6.13771	-3.89892	0.00269551	0.0202771	-1.69073
LOC92659	1.10568	5.63127	3.89077	0.00273264	0.0204968	-1.70449
EMR2	1.8818	5.94175	3.88956	0.00273819	0.0205087	-1.70654
MOCOS	2.49676	5.30593	3.88558	0.00275655	0.0206127	-1.71326
PLIN2	1.51273	9.34179	3.88549	0.00275696	0.0206127	-1.71341
LOC644994	1.57166	2.74953	3.88489	0.00275973	0.020613	-1.71442
C14orf79	1.05331	5.84418	3.88424	0.00276275	0.020613	-1.71552
CDH20	-1.21847	3.46612	-3.88331	0.00276706	0.0206329	-1.71709
VPS13A	-1.10117	5.60074	-3.88309	0.00276808	0.0206329	-1.71746
C5orf46	-2.24131	8.21782	-3.87696	0.00279668	0.0207564	-1.7278
COQ2	1.20321	7.69539	3.87415	0.00280992	0.0207999	-1.73255
KLK1	-1.56418	3.2555	-3.87414	0.00280999	0.0207999	-1.73258
EME1	2.65689	3.18274	3.86737	0.00284213	0.0209734	-1.74402
LOC728823	1.03135	8.31559	3.86184	0.00286863	0.021108	-1.75336
PCDH7	-1.48855	7.628	-3.86151	0.00287023	0.021108	-1.75392
SGSM1	-1.19999	6.34735	-3.86138	0.00287088	0.021108	-1.75415
PRELP	-2.19605	6.94872	-3.8588	0.00288332	0.0211766	-1.75849
PLEKHH2	-1.63624	5.84476	-3.85638	0.00289511	0.0212331	-1.7626
FAM27A	2.9691	2.75391	3.85216	0.00291571	0.0213144	-1.76973
LOC100129499	-1.07209	4.01234	-3.85158	0.00291855	0.0213144	-1.77071
BEX5	-1.19345	6.55381	-3.85019	0.0029254	0.0213485	-1.77306
LOC652097	1.22861	3.51077	3.84818	0.00293531	0.0213962	-1.77647
CREB5	-2.17795	5.97517	-3.84764	0.00293799	0.0213962	-1.77738
SNORD15B	1.17241	3.60937	3.84763	0.00293803	0.0213962	-1.7774
LOC401010	1.28544	4.20293	3.84498	0.00295113	0.0214613	-1.78187
FPR1	2.21407	6.82293	3.83301	0.00301119	0.021792	-1.80213
MAMDC2	-2.89669	7.90986	-3.83282	0.00301217	0.021792	-1.80246
MT1L	2.03619	3.33518	3.83257	0.00301344	0.021792	-1.80288
FAM87A	2.14058	4.09171	3.82539	0.00305012	0.0220162	-1.81505
LOC650368	1.03954	4.19625	3.82437	0.00305533	0.0220427	-1.81677
KCTD12	-1.0105	9.4875	-3.82412	0.00305663	0.0220427	-1.81719
HABP4	-1.17619	8.17575	-3.81695	0.00309381	0.0222384	-1.82935
PPP1R3C	-1.58633	10.9404	-3.81555	0.0031011	0.0222805	-1.83171
PDZRN4	-2.25682	4.9034	-3.81181	0.00312073	0.0223698	-1.83805
GPC4	-1.7012	8.24761	-3.81072	0.00312648	0.0223997	-1.83991
L3MBTL	-1.09325	4.01342	-3.80719	0.00314514	0.0225032	-1.84589
FAM13AOS	-2.00817	3.49837	-3.80418	0.00316115	0.0225865	-1.85099
NUSAP1	2.96273	5.78037	3.80378	0.00316332	0.0225905	-1.85168
FLJ22639	-2.28878	4.30373	-3.80188	0.00317347	0.0226284	-1.8549
ABCA11	-1.81018	3.97408	-3.79898	0.003189	0.0226915	-1.85981
PARD6G	-2.14056	3.73266	-3.79788	0.00319496	0.0227235	-1.86168
MED13	-2.14934	2.96965	-3.79564	0.00320708	0.0227445	-1.86549
ZNF230	-1.11048	4.74958	-3.79552	0.00320769	0.0227445	-1.86568
WDR79	1.63193	4.49055	3.79533	0.00320873	0.0227445	-1.866
C12orf28	-1.79503	4.15243	-3.78734	0.00325235	0.0229841	-1.87957
CPEB4	-1.10485	6.32742	-3.78608	0.00325927	0.023021	-1.88171
FAM50B	-1.01312	7.21433	-3.78268	0.00327805	0.0230294	-1.88748
ARPC1B	1.12276	6.52289	3.77931	0.00329675	0.0231084	-1.8932
LRRC6	1.14768	4.68113	3.77897	0.00329867	0.0231084	-1.89378
LOC728037	1.04739	5.93796	3.77757	0.00330645	0.023138	-1.89615
S100A10	1.03111	12.5869	3.77721	0.0033085	0.023138	-1.89677
LOC642795	-1.10319	3.73354	-3.77438	0.00332434	0.0232076	-1.90157
KIF20B	1.30871	6.64445	3.7727	0.0033338	0.0232632	-1.90443
PALLD	-1.43544	11.5358	-3.77008	0.00334858	0.0233139	-1.90887
CENPO	2.04365	3.23171	3.76954	0.00335165	0.0233143	-1.90979
LOC338799	-1.15542	5.4934	-3.76854	0.00335734	0.0233435	-1.91149
DNAJA4	-1.44883	8.13797	-3.76321	0.00338775	0.0235022	-1.92055
ARHGEF10L	-1.09468	5.56448	-3.7602	0.00340506	0.0235696	-1.92567
RGS1	2.35326	6.8646	3.75918	0.0034109	0.0235891	-1.92739
THBD	2.41014	7.08505	3.75583	0.00343031	0.0236919	-1.93309
BCL3	1.33577	8.4786	3.75566	0.00343132	0.0236919	-1.93339
LOC648984	1.18025	6.01754	3.75556	0.00343188	0.0236919	-1.93355
TNFAIP6	2.00301	6.28037	3.7542	0.00343981	0.0237058	-1.93587
PLEKHB1	-1.46678	5.03332	-3.75416	0.00344001	0.0237058	-1.93593
LOC641768	1.10665	9.11362	3.75015	0.00346345	0.0238036	-1.94275
TK1	3.2382	6.06791	3.74433	0.00349775	0.0239598	-1.95264
SGMS2	1.02257	4.35562	3.74283	0.00350669	0.0239631	-1.9552
MT1F	2.31717	8.1115	3.74208	0.00351113	0.0239829	-1.95647
TSPYL4	-1.1505	5.62783	-3.73992	0.00352398	0.0240435	-1.96014
SVIL	-1.02387	10.1437	-3.73958	0.00352601	0.0240435	-1.96072
TBC1D1	-1.05878	5.38578	-3.73955	0.00352619	0.0240435	-1.96077
BCL2L12	1.02859	6.89997	3.73717	0.00354044	0.0241089	-1.96482
NHS	-1.36282	6.08093	-3.73601	0.0035474	0.0241445	-1.9668
SPHAR	-1.52111	5.27282	-3.73552	0.00355037	0.0241447	-1.96763
C3orf26	1.05284	7.78747	3.73358	0.00356205	0.0241825	-1.97093
RAB6B	-1.20491	5.94023	-3.73298	0.00356569	0.0241825	-1.97196
PTPRS	-1.70501	2.31889	-3.72825	0.00359442	0.0243051	-1.98002
CPEB1	-1.46017	3.86611	-3.72714	0.00360114	0.024318	-1.98189
TYMP	2.14491	5.66301	3.72686	0.00360286	0.024318	-1.98237
LEPREL1	-1.08381	8.18716	-3.72677	0.00360343	0.024318	-1.98253
DDX17	-1.06808	9.1659	-3.72267	0.00362859	0.0244117	-1.98951
SCARNA7	-1.73822	3.61073	-3.72225	0.00363119	0.0244161	-1.99023
COL5A3	2.99321	4.95618	3.72181	0.00363387	0.0244168	-1.99097
LOC401093	-2.11768	7.28478	-3.72011	0.00364439	0.0244625	-1.99387
DUSP26	-1.94835	8.75238	-3.71795	0.00365775	0.0245097	-1.99755
CAD	1.18011	6.54904	3.71741	0.00366113	0.0245172	-1.99847
ZNF83	-1.06436	8.23334	-3.71726	0.00366202	0.0245172	-1.99872
ZFAND1	-1.07352	7.92784	-3.71674	0.00366527	0.0245284	-1.99961
CXCL1	2.55732	4.22463	3.71164	0.00369712	0.0246459	-2.00829
FAT3	-2.14809	6.50477	-3.70938	0.00371133	0.0246827	-2.01214
GPNMB	-1.36409	9.95495	-3.70276	0.00375329	0.0248418	-2.02342
CEP55	3.9906	5.19063	3.70203	0.00375794	0.0248485	-2.02467
LOC100132395	-1.22408	6.78038	-3.70017	0.00376983	0.0249059	-2.02784
CD276	1.52346	5.4129	3.69771	0.00378563	0.0249951	-2.03203
C15orf59	-1.04563	6.27895	-3.69731	0.00378817	0.0249951	-2.03271
CRYAB	-1.15475	11.7564	-3.69624	0.0037951	0.0250196	-2.03454
KDELC1	1.05253	6.34017	3.69542	0.00380039	0.0250334	-2.03594
TC2N	-2.83614	6.87299	-3.69066	0.00383127	0.0252045	-2.04406
GLYCTK	1.18716	5.25757	3.68605	0.00386139	0.0253095	-2.05191
PTGR1	1.02837	7.84159	3.68597	0.00386191	0.0253095	-2.05205
CYTH2	1.394	6.08236	3.68437	0.00387245	0.0253289	-2.05478
WFDC1	-2.2677	5.87567	-3.67587	0.00392883	0.0255753	-2.06928
UACA	-1.24885	4.46538	-3.67544	0.00393173	0.0255834	-2.07002
ZNF350	-1.179	4.99627	-3.67429	0.00393941	0.0256012	-2.07198
TM7SF2	-1.1899	5.64576	-3.67363	0.00394381	0.0256191	-2.0731
ZBTB32	1.28948	3.48431	3.67198	0.00395489	0.0256654	-2.07591
LOC402644	1.11756	8.69789	3.66712	0.00398774	0.0258072	-2.08421
SHROOM3	-1.74005	7.78582	-3.66496	0.00400246	0.0258701	-2.0879
MT1M	1.70739	9.0026	3.66373	0.00401081	0.0259025	-2.08999
BAGE3	-1.35957	3.99379	-3.66293	0.00401628	0.0259271	-2.09136
COL4A4	-1.81243	6.24574	-3.65988	0.00403723	0.0260298	-2.09658
EPM2A	-1.35127	4.31235	-3.65914	0.0040423	0.026035	-2.09783
SSPO	-1.12328	3.94832	-3.65903	0.00404306	0.026035	-2.09802
LOC649999	-1.15533	4.38026	-3.65734	0.00405469	0.0260882	-2.1009
SYNGR1	-1.19643	4.78716	-3.65595	0.00406432	0.0261177	-2.10328
C3orf17	-1.03064	4.64144	-3.65377	0.00407946	0.0261834	-2.10701
LOC643995	1.22136	3.12875	3.65375	0.00407961	0.0261834	-2.10705
RNASE4	-1.13057	8.36899	-3.65218	0.0040905	0.0262316	-2.10972
COL3A1	1.30349	12.6013	3.65074	0.00410058	0.0262533	-2.11219
MICALL1	1.29113	5.11937	3.64885	0.00411376	0.0263047	-2.1154
MSC	1.44979	7.65902	3.64776	0.00412146	0.026341	-2.11728
ZNF471	-1.15173	6.71814	-3.64756	0.00412283	0.026341	-2.11761
SLC40A1	-1.39038	9.24923	-3.64178	0.00416367	0.0265506	-2.12749
SLC6A9	1.64213	5.21268	3.63955	0.00417948	0.0266043	-2.13129
MYBBP1A	1.2106	4.9156	3.63881	0.00418476	0.026621	-2.13256
MITF	-1.11232	4.39158	-3.63738	0.00419503	0.0266595	-2.13501
LOC652881	-1.14055	5.18008	-3.63312	0.00422562	0.0267772	-2.1423
CCL16	-1.83706	3.14299	-3.63235	0.00423111	0.0267902	-2.1436
PPFIA2	-1.90274	4.95522	-3.63107	0.00424036	0.0268235	-2.14579
C18orf1	-2.37324	4.87615	-3.63069	0.00424316	0.0268235	-2.14645
LOC729970	-1.39623	7.33827	-3.63067	0.00424329	0.0268235	-2.14648
IRS2	-1.25544	8.21713	-3.62466	0.00428699	0.0270446	-2.15675
LOC649853	1.1639	3.00661	3.62368	0.0042942	0.0270687	-2.15843
MUC1	1.14668	7.07957	3.62316	0.00429798	0.0270687	-2.15931
KCNN4	1.0821	5.07169	3.62309	0.00429852	0.0270687	-2.15944
FIT1	1.2583	3.53412	3.62106	0.00431346	0.0271262	-2.16291
C10orf2	1.34031	5.8442	3.61986	0.00432226	0.0271568	-2.16496
FAM80B	-1.13794	5.50944	-3.61738	0.0043406	0.0272279	-2.1692
LOC645349	1.36271	3.79068	3.61656	0.00434666	0.0272549	-2.1706
FAP	1.86902	8.28762	3.61565	0.00435346	0.0272841	-2.17216
CX3CR1	-1.58666	5.88446	-3.61546	0.00435483	0.0272841	-2.17248
GSTM3	-1.50701	8.36941	-3.61421	0.00436418	0.0273018	-2.17463
FRAS1	-1.25078	4.2113	-3.61369	0.00436802	0.0273116	-2.17551
LOC641996	1.10075	4.44483	3.61343	0.00436999	0.0273129	-2.17596
EXOD1	1.88515	3.3125	3.61269	0.00437553	0.0273255	-2.17723
TMEM55A	-1.05911	7.4729	-3.61187	0.00438163	0.0273397	-2.17862
SLC25A39	1.19766	10.0876	3.61168	0.00438309	0.0273397	-2.17896
STK10	1.18032	5.79269	3.61012	0.00439479	0.0273797	-2.18163
SFXN1	1.34294	5.53789	3.60783	0.00441198	0.0274249	-2.18554
EPHA4	-1.25421	6.91587	-3.60782	0.00441209	0.0274249	-2.18556
KCNA5	-2.71627	8.53741	-3.60774	0.00441265	0.0274249	-2.18569
XRCC3	1.10139	5.33514	3.60675	0.00442014	0.0274604	-2.18739
HSPA4L	-1.3654	5.6274	-3.60398	0.00444112	0.0275577	-2.19213
RARRES2	-1.48648	8.59015	-3.60296	0.00444883	0.0275835	-2.19387
PLD6	-1.03801	5.9009	-3.59864	0.00448182	0.0277105	-2.20127
PC	1.72566	3.15573	3.59838	0.00448382	0.0277118	-2.20172
NFKB2	1.02754	5.49304	3.59676	0.00449622	0.0277623	-2.20448
NRGN	1.20667	7.38043	3.59566	0.00450471	0.0277814	-2.20637
PCDHB10	-1.39084	4.27407	-3.59433	0.00451491	0.0278238	-2.20864
LOC644990	-1.50498	4.27136	-3.59331	0.00452279	0.0278386	-2.21039
PRC1	2.29781	7.57944	3.59223	0.00453117	0.0278602	-2.21224
NBEA	-1.39409	5.60906	-3.59056	0.00454412	0.0279119	-2.2151
SLAIN1	-1.77744	4.93133	-3.58871	0.00455856	0.0279573	-2.21827
WDSUB1	-1.20715	7.27414	-3.58799	0.00456412	0.0279573	-2.21949
LIFR	-1.46776	6.43234	-3.58788	0.00456497	0.0279573	-2.21968
C1orf133	-1.80109	8.15192	-3.58663	0.00457477	0.0279823	-2.22183
COL1A1	2.03837	11.3959	3.58485	0.00458874	0.0280365	-2.22488
LOC732425	1.03801	6.34566	3.57976	0.00462885	0.0281928	-2.2336
LOC651849	1.14892	2.58653	3.57671	0.00465306	0.0282958	-2.23882
HDAC5	-1.60675	4.09775	-3.57521	0.00466499	0.0283289	-2.24138
C21orf34	-1.57637	5.88286	-3.57511	0.00466581	0.0283289	-2.24156
ProSAPiP1	-1.1845	6.09393	-3.56994	0.00470726	0.0285328	-2.25041
LIPT1	-1.01582	6.47239	-3.56801	0.00472286	0.0286082	-2.25372
MTHFD1L	1.0057	8.28601	3.56428	0.00475313	0.0287201	-2.26012
LOC653157	-1.11998	7.17332	-3.5637	0.00475789	0.0287306	-2.26112
CA4	-2.30158	5.14915	-3.56227	0.00476948	0.0287807	-2.26355
CKAP2	1.23261	5.52325	3.56082	0.00478141	0.028839	-2.26605
GARNL3	-1.32817	6.76624	-3.56031	0.00478555	0.0288418	-2.26692
ZNF573	-1.1647	7.5736	-3.56004	0.00478773	0.0288435	-2.26738
SLC2A12	-1.71255	5.59522	-3.55948	0.00479238	0.0288603	-2.26835
SLC7A1	1.05912	8.44792	3.55713	0.00481169	0.0289317	-2.27237
PLS1	-1.59292	2.87035	-3.55559	0.0048244	0.028952	-2.27501
FAM59A	-1.52508	5.14203	-3.55282	0.00484738	0.0290501	-2.27977
C9orf127	-1.20933	6.99927	-3.55161	0.00485744	0.0290828	-2.28184
TMEM106B	-1.13935	7.03963	-3.55076	0.00486451	0.0291139	-2.2833
LOC402342	1.71969	3.15344	3.54802	0.00488737	0.0292169	-2.28799
C19orf47	1.5626	4.45489	3.54239	0.00493482	0.0293986	-2.29766
TRAF3IP2	1.25423	6.9479	3.5394	0.00496012	0.0295041	-2.30277
RHOU	-1.00831	10.142	-3.53907	0.00496295	0.0295096	-2.30334
ZDHHC11	-1.02724	4.69851	-3.53808	0.00497135	0.0295256	-2.30504
MEOX2	-2.36863	5.20143	-3.53243	0.00501975	0.0297454	-2.31473
LOC92497	-2.02231	2.76797	-3.53242	0.00501986	0.0297454	-2.31475
JMY	-1.29348	5.14153	-3.5294	0.00504597	0.0298386	-2.31994
LOC642156	1.059	3.47175	3.52933	0.00504654	0.0298386	-2.32005
S100A8	4.23578	7.05571	3.52926	0.00504713	0.0298386	-2.32017
CASKIN2	-2.41191	3.54584	-3.52191	0.0051112	0.0301256	-2.33278
ALDH1B1	-1.95944	8.16213	-3.52142	0.00511556	0.0301398	-2.33364
TncRNA	1.23184	4.9734	3.51985	0.00512936	0.0301868	-2.33633
NDUFA10	1.08935	8.35764	3.51651	0.00515884	0.0303143	-2.34206
CACNA1C	-1.05518	6.78873	-3.51564	0.00516648	0.0303362	-2.34354
AMN1	-1.4832	4.71437	-3.50893	0.00522644	0.0305699	-2.35508
LOC729708	2.65907	8.97254	3.50876	0.00522795	0.0305699	-2.35537
LOC728193	1.56246	2.95351	3.50781	0.00523651	0.0305854	-2.357
CCDC74A	1.64844	4.63117	3.50035	0.00530398	0.0308286	-2.3698
FRMD4B	1.59117	2.54757	3.49921	0.00531436	0.0308659	-2.37175
LOC91461	-1.32916	7.37816	-3.49738	0.00533112	0.0309285	-2.3749
FAM107B	-1.089	9.12883	-3.49474	0.00535543	0.0309884	-2.37945
LOC647588	-1.17669	5.97308	-3.49283	0.00537302	0.0310555	-2.38273
NAMPT	2.274	7.29456	3.49117	0.00538836	0.0311136	-2.38557
KLHL3	-1.15647	8.08124	-3.49015	0.00539779	0.0311406	-2.38732
LOC100130131	1.81193	4.09088	3.4883	0.00541502	0.0311872	-2.39051
SNORA57	1.2073	5.35706	3.48789	0.00541881	0.0311872	-2.39121
KIAA0692	1.06603	1.75053	3.48786	0.00541909	0.0311872	-2.39126
KIAA1683	-1.6358	4.64377	-3.48755	0.00542195	0.0311872	-2.39178
LOC389904	1.11133	3.74052	3.48551	0.00544102	0.0312683	-2.39529
GBP4	-1.70248	6.75908	-3.48528	0.00544322	0.0312683	-2.3957
ID2	-1.59647	9.86265	-3.48075	0.00548579	0.0313916	-2.40348
PNMA3	-2.69185	4.63649	-3.47843	0.0055077	0.0314821	-2.40746
IFIT1	-1.25467	7.56752	-3.47797	0.00551207	0.0314955	-2.40826
RAB38	1.05324	6.12954	3.47496	0.00554067	0.0315891	-2.41343
CYTL1	-2.29685	9.76979	-3.46876	0.00560008	0.031881	-2.42408
PKDCC	-1.06227	8.22157	-3.46759	0.00561145	0.0319106	-2.42611
LOC100129697	-1.53902	5.13491	-3.46705	0.00561664	0.0319284	-2.42703
HLA-DPA1	-1.68603	10.2334	-3.46193	0.00566632	0.0321285	-2.43583
HYI	-1.26966	5.8754	-3.46083	0.00567704	0.0321423	-2.43771
SHISA3	-1.30032	4.86477	-3.45395	0.00574476	0.0324428	-2.44955
TMEM63B	1.05703	5.70761	3.44795	0.00580445	0.032621	-2.45988
EIF4EBP1	1.40515	4.75628	3.44765	0.00580739	0.032621	-2.46038
SVEP1	-1.97537	8.62307	-3.44722	0.0058117	0.0326309	-2.46112
ACACB	-1.4173	8.08236	-3.44214	0.00586286	0.0327889	-2.46987
KCNK17	-3.11196	7.31892	-3.44212	0.00586308	0.0327889	-2.46991
LOC646750	1.08704	3.9414	3.44046	0.00587979	0.0328705	-2.47275
RNY4	-1.14669	8.36259	-3.43682	0.00591681	0.0330417	-2.47901
LXN	1.83775	8.66058	3.43488	0.00593665	0.0331168	-2.48236
COL4A5	-1.51107	8.21077	-3.43339	0.00595192	0.0331781	-2.48492
PPP1R9B	1.52572	3.40078	3.43036	0.00598306	0.0333158	-2.49013
ABCA3	-1.41773	6.08472	-3.42699	0.00601798	0.0334597	-2.49594
PAR5	-1.37036	5.49646	-3.42683	0.00601969	0.0334597	-2.49622
IFI30	2.05562	7.01017	3.42633	0.00602478	0.0334761	-2.49706
PPAN	1.00403	5.79427	3.4234	0.00605536	0.0336339	-2.50211
LOC100130230	-1.19358	3.7744	-3.41753	0.006117	0.0338793	-2.51222
DEF6	1.19639	5.97667	3.41685	0.00612419	0.033907	-2.51339
ZNF533	-2.31611	3.7024	-3.41469	0.00614708	0.0339731	-2.51711
SC65	1.30159	7.98836	3.41233	0.00617218	0.0340754	-2.52118
TEDDM1	1.85274	3.43594	3.40687	0.00623055	0.0342822	-2.53057
PLEKHG4	1.18976	6.18168	3.40248	0.00627792	0.0344144	-2.53812
PLAU	1.74487	8.45594	3.3969	0.00633879	0.0346136	-2.54775
SCIN	-1.72829	4.25564	-3.39593	0.00634934	0.0346468	-2.5494
C6orf162	-1.12738	4.76275	-3.39551	0.00635405	0.0346603	-2.55014
SNORD12C	1.6157	3.80545	3.39273	0.0063846	0.0347497	-2.55493
TNFSF9	1.06222	3.44695	3.38764	0.00644095	0.0349867	-2.56369
NIPAL1	1.7568	3.44583	3.38703	0.00644776	0.0350115	-2.56474
COL14A1	-1.69857	9.25305	-3.38607	0.00645853	0.0350454	-2.5664
C19orf39	-1.26644	4.21987	-3.38413	0.00648012	0.0351117	-2.56973
SOD3	-1.33245	9.13794	-3.38271	0.00649613	0.0351756	-2.57219
PRKG1	-2.04041	4.70199	-3.37878	0.00654042	0.0353784	-2.57896
SNORA70C	-1.28276	4.54993	-3.37619	0.00656969	0.0354873	-2.58341
C16orf81	1.07739	2.89012	3.37589	0.00657308	0.0354933	-2.58393
GOLGA6B	-1.12617	5.13486	-3.3712	0.00662666	0.0356709	-2.59202
ANXA10	-1.23127	4.75255	-3.36689	0.00667618	0.0358628	-2.59944
ADCY5	-1.92531	4.81657	-3.36527	0.00669501	0.0359355	-2.60224
DOK5	1.28251	5.11575	3.36282	0.00672344	0.0360294	-2.60647
LOC442535	-1.73548	3.23975	-3.36065	0.00674872	0.0361399	-2.61021
NLRP12	1.42195	3.08614	3.3578	0.00678199	0.036268	-2.61511
INCENP	1.62806	3.5314	3.35141	0.00685749	0.036592	-2.62613
OPTN	-1.00833	9.49355	-3.35127	0.00685909	0.036592	-2.62637
AMOT	-1.04714	7.03194	-3.3453	0.00693031	0.0368832	-2.63665
SNORD16	1.2006	4.52034	3.34007	0.00699342	0.0371528	-2.64568
FLJ42875	-1.83243	6.41261	-3.34006	0.0069935	0.0371528	-2.64569
LOC653324	1.1317	2.86271	3.33971	0.00699773	0.0371528	-2.64629
LOC440978	-1.65174	3.88739	-3.3393	0.00700273	0.0371667	-2.64701
LOC642528	1.1337	2.05501	3.3381	0.00701732	0.0372186	-2.64908
LOC729841	1.06692	7.78492	3.32762	0.00714582	0.0377454	-2.66714
SPOPL	-1.1263	5.40177	-3.32431	0.00718695	0.0378982	-2.67286
LRRC45	1.39507	4.36496	3.31916	0.00725141	0.0381453	-2.68175
SSSCA1	1.15662	4.76473	3.31853	0.00725929	0.03815	-2.68283
LOC400304	-1.06456	6.2461	-3.31761	0.00727082	0.0381788	-2.6844
UNC5B	1.25626	5.86058	3.31173	0.0073453	0.0384717	-2.69455
FBLN5	-1.16105	11.1159	-3.30814	0.00739127	0.0386212	-2.70075
SPC24	1.75067	6.8083	3.30705	0.00740527	0.0386684	-2.70264
MT1G	3.36784	8.2369	3.30404	0.007444	0.0388053	-2.70783
LOC645659	-1.44669	4.45853	-3.30313	0.00745578	0.0388406	-2.7094
C1orf115	-1.19374	7.54083	-3.30132	0.00747911	0.0389223	-2.71251
TGM2	1.24272	10.1798	3.30114	0.0074815	0.0389223	-2.71282
C20orf134	1.93072	3.56552	3.29909	0.00750815	0.0390175	-2.71636
LCAT	-1.08874	5.83047	-3.298	0.00752242	0.0390175	-2.71825
GGH	1.42028	6.51569	3.29376	0.00757791	0.0392315	-2.72556
GUCA2A	1.51776	3.46281	3.29171	0.00760493	0.0393403	-2.7291
JAM2	-1.14145	7.98496	-3.29138	0.00760926	0.0393496	-2.72967
PIP5K2A	1.20997	5.27262	3.28999	0.00762763	0.039379	-2.73206
IER3	1.59328	8.79325	3.28603	0.00768017	0.0395844	-2.73889
GPRC5A	-2.26353	4.03538	-3.28517	0.00769165	0.0396172	-2.74038
LOC645652	1.3711	2.8513	3.28352	0.00771372	0.0396651	-2.74322
CPXM2	-1.16613	11.1338	-3.28287	0.00772244	0.0396705	-2.74435
LOC100133609	1.55415	6.16236	3.28132	0.00774327	0.0397249	-2.74703
PRPH	-1.66418	5.18095	-3.27918	0.00777207	0.03982	-2.75072
FNBP1L	-1.01676	5.88064	-3.27887	0.00777621	0.0398263	-2.75125
C9orf106	1.09952	3.80745	3.27871	0.00777844	0.0398263	-2.75153
CROCCL2	-1.28501	5.72652	-3.27719	0.00779897	0.0398941	-2.75415
LOC728312	1.29166	5.3902	3.27483	0.00783106	0.039988	-2.75823
USP47	-1.3563	6.3507	-3.27431	0.00783802	0.0399994	-2.75912
ZNF385B	-1.41871	3.45578	-3.27382	0.00784471	0.0399999	-2.75996
LOC651816	1.28082	7.40434	3.2725	0.00786277	0.0400562	-2.76225
LOC649851	1.36641	3.10205	3.27128	0.00787948	0.0400661	-2.76436
ANLN	3.36683	5.00514	3.26961	0.00790232	0.0401559	-2.76724
MT1X	2.32347	11.2559	3.26755	0.0079307	0.0402373	-2.7708
LOC440063	1.09767	9.18108	3.26713	0.00793649	0.0402373	-2.77152
TACC3	2.23504	6.04876	3.26069	0.00802575	0.0405706	-2.78264
LOC642325	-1.19789	3.41129	-3.25998	0.00803557	0.0406049	-2.78385
CYP39A1	-1.39204	2.94274	-3.25898	0.00804952	0.040651	-2.78558
GLT25D1	1.05666	9.98821	3.25794	0.00806418	0.0407118	-2.78738
FUCA1	-1.11148	9.30791	-3.25592	0.00809243	0.0408013	-2.79086
DAAM1	-1.03607	8.97053	-3.25395	0.00812026	0.0409018	-2.79427
ALDH5A1	-1.0072	5.8635	-3.2516	0.00815346	0.0410024	-2.79832
HLA-DOB	-1.32584	3.39998	-3.25083	0.00816438	0.0410177	-2.79965
COL5A2	1.28457	10.8782	3.24848	0.00819774	0.0411207	-2.8037
DENND5B	-1.33656	6.58947	-3.2483	0.00820032	0.0411207	-2.80402
PPBP	2.1989	6.30711	3.24076	0.0083086	0.0415537	-2.81704
PKHD1L1	-1.62086	3.41594	-3.24	0.00831953	0.0415594	-2.81835
COL13A1	-1.65226	7.34584	-3.23562	0.00838321	0.0417728	-2.82592
LOC388681	-1.16873	6.97172	-3.23551	0.00838471	0.0417728	-2.8261
RBM12B	-1.08794	7.96775	-3.23068	0.0084555	0.042058	-2.83444
NLN	1.00797	4.74111	3.23006	0.00846458	0.0420722	-2.83551
LOC647568	1.04881	3.22097	3.22883	0.00848277	0.042136	-2.83764
TMTC1	-1.15244	7.03501	-3.22855	0.0084869	0.042136	-2.83812
CD300A	1.89562	5.29189	3.22624	0.00852097	0.0422617	-2.8421
ADPRH	1.02725	4.86074	3.22327	0.00856519	0.0424165	-2.84724
LOH3CR2A	-1.24016	7.94723	-3.22179	0.00858723	0.0424829	-2.84979
VDR	1.00505	3.50316	3.21601	0.00867401	0.0427611	-2.85977
LOC728047	-2.77802	4.63753	-3.21245	0.00872792	0.0429518	-2.86592
CCDC151	1.51992	7.02358	3.21117	0.00874738	0.0430135	-2.86813
GUF1	1.03381	5.76278	3.21091	0.00875143	0.0430198	-2.86859
ZNF695	1.50672	2.91345	3.20984	0.00876775	0.0430818	-2.87043
C10orf104	-1.33468	7.25779	-3.20872	0.00878473	0.0431288	-2.87235
HTR2B	-2.08871	4.7485	-3.20636	0.00882098	0.0432931	-2.87644
AIF1L	-2.27173	8.64635	-3.20481	0.00884481	0.0433552	-2.87911
C16orf88	1.14625	3.59234	3.20409	0.00885592	0.043396	-2.88036
HOXA2	-1.67229	6.54631	-3.20171	0.00889265	0.0434798	-2.88447
PDE5A	-1.28098	8.98965	-3.1987	0.00893945	0.0436066	-2.88967
LOC652115	1.35275	3.25007	3.19859	0.00894105	0.0436066	-2.88985
C6orf168	-1.48425	4.47792	-3.19588	0.00898347	0.0437036	-2.89454
C2orf67	-1.06583	5.46208	-3.19508	0.00899593	0.0437447	-2.89592
CCDC73	1.35382	2.32213	3.19456	0.00900404	0.0437494	-2.89681
C1orf53	1.45765	4.49541	3.19315	0.00902616	0.0438151	-2.89924
MYBL1	-1.32037	5.22483	-3.1885	0.00909967	0.0440512	-2.90729
AIM2	-1.70267	4.15602	-3.18657	0.00913017	0.0441543	-2.9106
EIF4E3	-1.02946	7.3769	-3.18509	0.00915383	0.0442411	-2.91317
C2orf40	-2.08082	9.06279	-3.18352	0.00917891	0.0442934	-2.91588
LOC201229	-1.23398	4.95708	-3.18258	0.00919399	0.0443248	-2.91751
ZNF540	-1.73202	5.72373	-3.18027	0.00923097	0.0444371	-2.92149
POLD1	1.34171	5.91933	3.18004	0.00923467	0.0444371	-2.92189
ZC3H12A	1.53631	5.89183	3.17652	0.00929151	0.0446286	-2.92797
ANKRD46	-1.22437	8.07084	-3.1755	0.00930799	0.0446939	-2.92973
TRPV2	1.09862	6.71111	3.17233	0.00935958	0.0449	-2.9352
C9orf150	-1.29776	5.51661	-3.17104	0.00938067	0.0449872	-2.93743
MYLK4	-1.12071	4.2751	-3.16862	0.00942037	0.0450975	-2.94162
SERTAD4	-1.89926	7.23824	-3.16853	0.00942175	0.0450975	-2.94176
POLR2J	1.17187	5.07524	3.16656	0.00945426	0.0452004	-2.94518
FAM64A	2.31081	4.95686	3.16591	0.00946489	0.0452316	-2.94629
CPB1	-2.89103	3.98369	-3.16165	0.00953543	0.0454067	-2.95365
STK16	1.03552	4.02454	3.15864	0.00958568	0.0455301	-2.95885
ITPR1	-1.23776	9.55242	-3.15851	0.00958775	0.0455301	-2.95907
ZNF418	-1.16993	3.88203	-3.15724	0.00960903	0.0456014	-2.96126
GJC2	-2.28421	5.78785	-3.15709	0.00961159	0.0456014	-2.96153
ARFGEF2	1.03274	4.49129	3.1545	0.00965503	0.0457376	-2.96599
NFKBIE	1.36908	4.96318	3.15371	0.00966849	0.0457874	-2.96737
ZNF365	-1.68983	4.8856	-3.15272	0.00968514	0.0458282	-2.96908
SH2B2	1.20375	4.12016	3.15192	0.00969867	0.0458603	-2.97046
LOC440900	1.26728	3.83134	3.15016	0.00972842	0.045973	-2.97349
LOC728802	-1.49615	2.70508	-3.14208	0.00986662	0.0464741	-2.98746
SOCS3	1.86153	5.30646	3.14166	0.00987378	0.0464897	-2.98818
MKX	-2.87245	6.77104	-3.13826	0.00993259	0.0466537	-2.99406
NOD1	1.15446	5.73198	3.13349	0.0100155	0.0470004	-3.00228
DLG4	1.08692	6.77991	3.13328	0.0100192	0.0470037	-3.00265
C13orf33	1.10659	9.40148	3.12949	0.0100858	0.0472444	-3.0092
SH3BGR	-1.13117	5.47752	-3.12667	0.0101355	0.0473685	-3.01407
ADAT2	1.06008	3.56409	3.1264	0.0101403	0.0473685	-3.01454
ULK3	1.18018	5.2012	3.12626	0.0101428	0.0473685	-3.01478
SLC38A11	-1.21267	3.90313	-3.12369	0.0101883	0.0475106	-3.01921
RTP4	-1.06178	4.75756	-3.11385	0.0103648	0.0480181	-3.03621
IFIT5	-1.11747	5.1242	-3.11213	0.010396	0.0481457	-3.03918
SNORD35B	1.09324	5.74168	3.11002	0.0104344	0.0482744	-3.04282
OGN	-1.95983	9.82476	-3.10715	0.0104868	0.0484647	-3.04778
LOC340260	1.07085	3.94725	3.10635	0.0105014	0.0485032	-3.04915
LOC648609	1.02771	3.21745	3.10394	0.0105456	0.0486575	-3.05331
SASH3	1.56229	5.89115	3.10206	0.0105804	0.0487812	-3.05657
INMT	-2.02132	8.78564	-3.09581	0.0106966	0.0491706	-3.06736
LOC729234	-1.24951	4.47073	-3.09508	0.0107103	0.0492044	-3.06862
PTPRO	-1.22745	6.66928	-3.0946	0.0107192	0.0492311	-3.06945
YIF1B	1.18008	7.29502	3.09404	0.0107297	0.0492645	-3.07041
LOC653820	1.14158	3.78673	3.09191	0.0107697	0.0493899	-3.0741
EID1	-1.01467	6.65605	-3.09007	0.0108043	0.0494751	-3.07726
PARD6A	-1.36676	4.84825	-3.08965	0.0108122	0.0494823	-3.07799
LOC729799	-1.07546	5.42912	-3.086	0.0108814	0.0497063	-3.08429
ARHGEF19	1.04106	5.83095	3.08579	0.0108854	0.0497063	-3.08465
ZNF154	1.145	4.24106	3.08501	0.0109003	0.0497536	-3.08601
CADM1	-1.72283	5.95484	-3.08441	0.0109118	0.0497765	-3.08704
MIR571	-1.09036	3.45132	-3.08196	0.0109585	0.0499287	-3.09127
