# Supplementary material for: Comprehensive Analysis of Key m6A Modification Related Genes and Immune Infiltrates in Human Aortic Dissection
Source: Front Cardiovasc Med. 2022 Mar 14;9:831561. doi: 10.3389/fcvm.2022.831561 (PMC8967178; doi:10.3389/fcvm.2022.831561)
Supplement: Supplementary File 2 — Differentially expressed genes in GSE52093. [file Table_2.XLSX]

## Sheet: Sheet1
ensembl_gene_id	chr	chromStart	chromEnd	score	strand	thickStart	thickEnd	itemRgb	blockCount	blockSizes	blockStarts	lg.p	lg.fdr	fold_enrchment	class	external_gene_name	gene_biotype
ENSG00000126746	12	6668003	6668003	9.88131291682493e-323	-	6667913	6668094	0	1	181,	0	-322	-320	1250	CDS	ZNF384	protein_coding
ENSG00000106100	7	30452563	30452563	1e-304	-	30452458	30452668	0	1	210,	0	-304	-301	1180	CDS	NOD1	protein_coding
ENSG00000166681	X	103377597	103377597	1e-301	+	103377507	103377687	0	1	180,	0	-301	-298	1170	CDS	BEX3	protein_coding
ENSG00000149115	11	57309158	57309158	1e-294	-	57308993	57309323	0	1	330,	0	-294	-292	856	CDS	TNKS1BP1	protein_coding
ENSG00000149115	11	57310144	57310144	1e-292	-	57309860	57310429	0	1	569,	0	-292	-290	1140	CDS	TNKS1BP1	protein_coding
ENSG00000136205	7	47276560	47276560	1e-282	-	47276470	47276651	0	1	181,	0	-282	-280	1100	three_prime_utr	TNS3	protein_coding
ENSG00000168061	11	65044665	65044665	1e-278	+	65044532	65044798	0	1	266,	0	-278	-276	1080	CDS	SAC3D1	protein_coding
ENSG00000169641	1	23088896	23088896	1e-271	-	23088791	23089001	0	1	210,	0	-271	-269	1050	exon	LUZP1	protein_coding
ENSG00000184730	16	28497217	28497217	1e-267	+	28497098	28497337	0	1	239,	0	-267	-265	1040	CDS	APOBR	protein_coding
ENSG00000109906	11	114063406	114063406	1e-265	+	114063301	114063511	0	1	210,	0	-265	-263	1030	exon	ZBTB16	protein_coding
ENSG00000196924	X	154360410	154360410	1e-262	-	154360335	154360486	0	1	151,	0	-262	-261	17.5	CDS	FLNA	protein_coding
ENSG00000146112	6	30685446	30685446	1e-256	-	30685326	30685566	0	1	240,	0	-256	-254	998	exon	PPP1R18	protein_coding
ENSG00000163431	1	201900438	201900438	1e-251	-	201900184	201900693	0	1	509,	0	-251	-250	981	CDS	LMOD1	protein_coding
ENSG00000166033	10	122514400	122514400	1e-244	+	122514280	122514520	0	1	240,	0	-244	-242	952	three_prime_utr	HTRA1	protein_coding
ENSG00000056558	9	120904851	120904851	1e-242	-	120904701	120905002	0	1	301,	0	-242	-241	946	three_prime_utr	TRAF1	protein_coding
ENSG00000169221	16	30357969	30357969	1e-238	-	30357819	30358119	0	1	300,	0	-238	-236	927	exon	TBC1D10B	protein_coding
ENSG00000122641	7	41689214	41689214	1e-233	-	41689124	41689305	0	1	181,	0	-233	-231	908	three_prime_utr	INHBA	protein_coding
ENSG00000261150	8	143869698	143869698	1e-226	-	143869608	143869789	0	1	181,	0	-226	-224	881	CDS	EPPK1	protein_coding
ENSG00000176845	17	83094626	83094626	1e-219	+	83094492	83094761	0	1	269,	0	-219	-217	854	three_prime_utr	METRNL	protein_coding
ENSG00000157734	15	64155957	64155957	1e-217	+	64155837	64156077	0	1	240,	0	-217	-215	548	exon	SNX22	protein_coding
ENSG00000163956	4	3512895	3512895	1e-213	-	3512760	3513031	0	1	271,	0	-213	-211	830	three_prime_utr	LRPAP1	protein_coding
ENSG00000204103	20	40687766	40687766	1e-210	-	40687543	40687990	0	1	447,	0	-210	-209	821	three_prime_utr	MAFB	protein_coding
ENSG00000006453	7	98292055	98292055	1e-206	-	98291950	98292161	0	1	211,	0	-206	-204	805	three_prime_utr	BAIAP2L1	protein_coding
ENSG00000124942	11	62518048	62518048	1e-203	-	62517913	62518184	0	1	271,	0	-203	-201	793	CDS	AHNAK	protein_coding
ENSG00000115310	2	55050078	55050078	1e-201	-	55049898	55050258	0	1	360,	0	-201	-199	289	CDS	RTN4	protein_coding
ENSG00000106624	7	44114099	44114099	1e-198	+	44113964	44114234	0	1	270,	0	-198	-196	20.1	CDS	AEBP1	protein_coding
ENSG00000150457	13	20983464	20983464	1e-196	-	20983359	20983569	0	1	210,	0	-196	-194	766	CDS	LATS2	protein_coding
ENSG00000143869	2	20671161	20671161	1e-193	+	20670996	20671327	0	1	331,	0	-193	-191	754	exon	GDF7	protein_coding
ENSG00000053254	14	89412208	89412208	1e-185	-	89412103	89412314	0	1	211,	0	-185	-183	724	CDS	FOXN3	protein_coding
ENSG00000198938	MT	9583	9583	1e-181	+	9351	9816	0	1	465,	0	-181	-180	307	CDS	MT-CO3	protein_coding
ENSG00000135862	1	183023968	183023968	1e-180	+	183023848	183024088	0	1	240,	0	-180	-178	704	CDS	LAMC1	protein_coding
ENSG00000197976	X	1601659	1601659	1e-178	+	1601554	1601765	0	1	211,	0	-178	-176	696	three_prime_utr	AKAP17A	protein_coding
ENSG00000101191	20	62879611	62879611	1e-171	-	62879506	62879717	0	1	211,	0	-171	-170	671	CDS	DIDO1	protein_coding
ENSG00000105738	19	38119739	38119739	1e-169	+	38119649	38119830	0	1	181,	0	-169	-168	663	CDS	SIPA1L3	protein_coding
ENSG00000143641	1	230279672	230279672	1e-170	+	230279552	230279792	0	1	240,	0	-170	-168	666	three_prime_utr	GALNT2	protein_coding
ENSG00000185129	5	140115095	140115095	1e-159	+	140114990	140115201	0	1	211,	0	-159	-158	624	exon	PURA	protein_coding
ENSG00000198899	MT	9118	9118	1e-155	+	9029	9207	0	1	178,	0	-155	-153	308	CDS	MT-ATP6	protein_coding
ENSG00000171223	19	12792807	12792807	1e-150	+	12792628	12792987	0	1	359,	0	-150	-149	590	CDS	JUNB	protein_coding
ENSG00000165801	14	21074518	21074518	1e-149	+	21074413	21074624	0	1	211,	0	-149	-147	583	CDS	ARHGEF40	protein_coding
ENSG00000173465	11	65573672	65573672	1e-146	+	65573582	65573762	0	1	180,	0	-146	-145	574	three_prime_utr	SSSCA1	protein_coding
ENSG00000176973	11	65573573	65573573	1e-146	+	65573364	65573782	0	1	418,	0	-146	-145	574	CDS	FAM89B	protein_coding
ENSG00000106366	7	101137984	101137984	1e-144	+	101137894	101138074	0	1	180,	0	-144	-142	564	three_prime_utr	SERPINE1	protein_coding
ENSG00000108819	17	50149883	50149883	1e-143	-	50149764	50150003	0	1	239,	0	-143	-142	562	CDS	PPP1R9B	protein_coding
ENSG00000145555	5	16701214	16701214	1e-143	-	16701109	16701320	0	1	211,	0	-143	-142	563	CDS	MYO10	protein_coding
ENSG00000168806	15	43328760	43328760	1e-142	-	43328565	43328956	0	1	391,	0	-142	-141	558	CDS	LCMT2	protein_coding
ENSG00000168243	1	235552057	235552057	1e-141	-	235551952	235552162	0	1	210,	0	-141	-139	552	three_prime_utr	GNG4	protein_coding
ENSG00000148400	9	136497152	136497152	1e-139	-	136497047	136497258	0	1	211,	0	-139	-138	548	exon	NOTCH1	protein_coding
ENSG00000118515	6	134169859	134169859	1e-137	-	134169754	134169964	0	1	210,	0	-137	-135	538	exon	SGK1	protein_coding
ENSG00000180921	8	143728194	143728194	1e-135	-	143728089	143728300	0	1	211,	0	-135	-133	529	CDS	FAM83H	protein_coding
ENSG00000180921	8	143728192	143728192	1e-135	-	143728072	143728312	0	1	240,	0	-135	-133	529	CDS	FAM83H	protein_coding
ENSG00000255302	15	48878299	48878299	1e-133	+	48878164	48878435	0	2	108,97,	0,174	-133	-132	523	CDS	EID1	protein_coding
ENSG00000255302	15	48878258	48878258	1e-133	+	48878153	48878363	0	1	210,	0	-133	-132	523	CDS	EID1	protein_coding
ENSG00000143878	2	20448155	20448155	1e-133	+	20447932	20448378	0	1	446,	0	-133	-131	521	exon	RHOB	protein_coding
ENSG00000123358	12	52059028	52059028	1e-131	+	52058908	52059148	0	1	240,	0	-131	-130	515	exon	NR4A1	protein_coding
ENSG00000064547	19	19624040	19624040	1e-129	-	19623935	19624145	0	1	210,	0	-129	-128	508	three_prime_utr	LPAR2	protein_coding
ENSG00000182885	16	57688657	57688657	1e-130	+	57688567	57688748	0	1	181,	0	-130	-128	509	three_prime_utr	ADGRG3	protein_coding
ENSG00000186174	11	118901841	118901841	1e-128	-	118901721	118901962	0	1	241,	0	-128	-127	505	CDS	BCL9L	protein_coding
ENSG00000179314	17	6120860	6120860	1e-124	+	6120770	6120950	0	1	180,	0	-124	-122	487	three_prime_utr	WSCD1	protein_coding
ENSG00000130203	19	44909081	44909081	1e-121	+	44908918	44909245	0	1	327,	0	-121	-120	477	CDS	APOE	protein_coding
ENSG00000187479	11	43943280	43943280	1e-118	+	43943118	43943442	0	1	324,	0	-118	-117	464	CDS	C11orf96	protein_coding
ENSG00000187479	11	43943288	43943288	1e-118	+	43943125	43943451	0	1	326,	0	-118	-117	464	CDS	C11orf96	protein_coding
ENSG00000154803	17	17213678	17213678	1e-116	-	17213558	17213798	0	1	240,	0	-116	-115	458	CDS	FLCN	protein_coding
ENSG00000167978	16	2767893	2767893	1e-116	+	2767773	2768014	0	1	241,	0	-116	-115	457	CDS	SRRM2	protein_coding
ENSG00000187479	11	43943198	43943198	1e-115	+	43943123	43943273	0	1	150,	0	-115	-114	454	CDS	C11orf96	protein_coding
ENSG00000136205	7	47369137	47369137	1e-114	-	47368897	47369377	0	1	480,	0	-114	-112	448	CDS	TNS3	protein_coding
ENSG00000170921	17	63421435	63421435	1e-113	+	63421315	63421556	0	1	241,	0	-113	-112	446	exon	TANC2	protein_coding
ENSG00000103037	16	58519105	58519105	1e-112	+	58519000	58519210	0	1	210,	0	-112	-111	442	three_prime_utr	SETD6	protein_coding
ENSG00000146648	7	55206311	55206311	1e-111	+	55206206	55206416	0	1	210,	0	-111	-110	437	three_prime_utr	EGFR	protein_coding
ENSG00000008441	19	13094988	13094988	1e-109	+	13094853	13095123	0	1	270,	0	-109	-108	431	three_prime_utr	NFIX	protein_coding
ENSG00000104679	8	23290185	23290185	1e-108	+	23290035	23290335	0	1	300,	0	-108	-106	425	CDS	R3HCC1	protein_coding
ENSG00000125845	20	6778554	6778554	1e-106	+	6778464	6778644	0	1	180,	0	-106	-105	418	CDS	BMP2	protein_coding
ENSG00000138650	4	133152656	133152656	1e-105	+	133152581	133152732	0	1	151,	0	-105	-103	412	CDS	PCDH10	protein_coding
ENSG00000160679	1	153645273	153645273	1e-103	+	153645168	153645379	0	1	211,	0	-103	-102	406	exon	CHTOP	protein_coding
ENSG00000154380	1	225519352	225519352	1e-101	-	225519262	225519442	0	1	180,	0	-101	-99.9	233	CDS	ENAH	protein_coding
ENSG00000158321	7	70790388	70790388	1e-101	+	70790283	70790493	0	1	210,	0	-101	-99.3	397	CDS	AUTS2	protein_coding
ENSG00000170145	11	111725640	111725640	4e-99	+	111725550	111725731	0	1	181,	0	-98.4	-97	388	three_prime_utr	SIK2	protein_coding
ENSG00000110047	11	64853888	64853888	6.3e-98	-	64853738	64854039	0	1	301,	0	-97.2	-95.8	384	three_prime_utr	EHD1	protein_coding
ENSG00000140259	15	43804965	43804965	1e-97	-	43804876	43805055	0	1	179,	0	-97	-95.6	383	three_prime_utr	MFAP1	protein_coding
ENSG00000150991	12	124912532	124912532	1e-97	-	124912472	124912593	0	1	121,	0	-97	-95.6	383	exon	UBC	protein_coding
ENSG00000133808	11	12293995	12293995	1.3e-95	+	12293905	12294086	0	1	181,	0	-94.9	-93.5	375	CDS	MICALCL	protein_coding
ENSG00000143878	2	20448659	20448659	1.3e-95	+	20448555	20448763	0	1	208,	0	-94.9	-93.5	375	exon	RHOB	protein_coding
ENSG00000011275	7	5622925	5622925	2e-95	-	5622805	5623046	0	1	241,	0	-94.7	-93.3	374	CDS	RNF216	protein_coding
ENSG00000125817	20	3785345	3785345	2e-95	-	3785255	3785435	0	1	180,	0	-94.7	-93.3	374	CDS	CENPB	protein_coding
ENSG00000178209	8	143925442	143925442	2e-95	-	143925262	143925623	0	1	361,	0	-94.7	-93.3	374	CDS	PLEC	protein_coding
ENSG00000166341	11	6623601	6623601	1e-94	-	6623511	6623692	0	1	181,	0	-94	-92.6	371	CDS	DCHS1	protein_coding
ENSG00000131165	16	89645614	89645614	1.6e-94	-	89645509	89645720	0	1	211,	0	-93.8	-92.4	370	three_prime_utr	CHMP1A	protein_coding
ENSG00000204120	2	232856951	232856951	3.2e-94	+	232856861	232857042	0	1	181,	0	-93.5	-92.2	369	three_prime_utr	GIGYF2	protein_coding
ENSG00000169851	4	30723319	30723319	7.9e-94	+	30723229	30723410	0	1	181,	0	-93.1	-91.7	368	CDS	PCDH7	protein_coding
ENSG00000101400	20	33408369	33408369	2.5e-93	-	33408221	33408518	0	1	297,	0	-92.6	-91.3	366	three_prime_utr	SNTA1	protein_coding
ENSG00000143842	1	204126396	204126396	6.3e-92	+	204126306	204126487	0	1	181,	0	-91.2	-89.9	361	three_prime_utr	SOX13	protein_coding
ENSG00000135801	1	229602587	229602587	2e-91	-	229602482	229602692	0	1	210,	0	-90.7	-89.4	359	CDS	TAF5L	protein_coding
ENSG00000196189	1	156161491	156161491	2e-91	+	156161401	156161581	0	1	180,	0	-90.7	-89.4	359	CDS	SEMA4A	protein_coding
ENSG00000133056	1	204423856	204423856	3.2e-91	-	204423766	204423947	0	1	181,	0	-90.5	-89.2	358	three_prime_utr	PIK3C2B	protein_coding
ENSG00000180573	6	26124546	26124546	5e-91	+	26124442	26124651	0	1	209,	0	-90.3	-89	357	CDS	HIST1H2AC	protein_coding
ENSG00000146966	7	140602078	140602078	2.5e-90	-	140601988	140602169	0	1	181,	0	-89.6	-88.3	354	CDS	DENND2A	protein_coding
ENSG00000103154	16	83971592	83971592	7.9e-90	+	83971502	83971683	0	1	181,	0	-89.1	-87.8	352	five_prime_utr	NECAB2	protein_coding
ENSG00000019144	11	118628458	118628458	1e-88	+	118628368	118628549	0	1	181,	0	-88	-86.7	348	CDS	PHLDB1	protein_coding
ENSG00000169871	7	101088576	101088576	1e-88	+	101088471	101088682	0	1	211,	0	-88	-86.7	12.9	CDS	TRIM56	protein_coding
ENSG00000142798	1	21823383	21823383	3.2e-88	-	21823293	21823474	0	1	181,	0	-87.5	-86.2	346	CDS	HSPG2	protein_coding
ENSG00000187942	1	21823395	21823395	3.2e-88	+	21823305	21823485	0	1	180,	0	-87.5	-86.2	346	three_prime_utr	LDLRAD2	protein_coding
ENSG00000162734	1	160214421	160214421	2.5e-87	+	160214331	160214511	0	1	180,	0	-86.6	-85.3	343	three_prime_utr	PEA15	protein_coding
ENSG00000173540	3	49721667	49721667	4e-87	-	49721577	49721757	0	1	180,	0	-86.4	-85.1	342	three_prime_utr	GMPPB	protein_coding
ENSG00000050820	16	75235090	75235090	1.3e-86	-	75235000	75235181	0	1	181,	0	-85.9	-84.6	340	three_prime_utr	BCAR1	protein_coding
ENSG00000196136	14	94623859	94623859	1.3e-86	+	94623754	94623965	0	1	211,	0	-85.9	-84.6	340	three_prime_utr	SERPINA3	protein_coding
ENSG00000273259	14	94623856	94623856	1.3e-86	+	94623752	94623961	0	1	209,	0	-85.9	-84.6	340	three_prime_utr	AL049839.2	protein_coding
ENSG00000136854	9	127691467	127691467	2e-86	+	127691362	127691573	0	1	211,	0	-85.7	-84.4	339	three_prime_utr	STXBP1	protein_coding
ENSG00000182718	15	60347567	60347567	6.3e-86	-	60347462	60347672	0	1	210,	0	-85.2	-83.9	337	exon	ANXA2	protein_coding
ENSG00000079432	19	42273564	42273564	1e-85	+	42273474	42273654	0	1	180,	0	-85	-83.7	336	CDS	CIC	protein_coding
ENSG00000118785	4	87981632	87981632	1.6e-85	+	87981542	87981722	0	1	180,	0	-84.8	-83.5	335	exon	SPP1	protein_coding
ENSG00000177606	1	58781897	58781897	5e-85	-	58781777	58782018	0	1	241,	0	-84.3	-83	334	three_prime_utr	JUN	protein_coding
ENSG00000178209	8	143923285	143923285	5e-85	-	143923135	143923435	0	1	300,	0	-84.3	-83	128	CDS	PLEC	protein_coding
ENSG00000176014	18	12326148	12326148	7.9e-85	+	12325984	12326313	0	1	329,	0	-84.1	-82.8	333	exon	TUBB6	protein_coding
ENSG00000156313	X	38286813	38286813	1.6e-84	-	38286663	38286963	0	1	300,	0	-83.8	-82.6	332	CDS	RPGR	protein_coding
ENSG00000214753	11	62727034	62727034	2.5e-84	-	62726810	62727259	0	1	449,	0	-83.6	-82.3	331	CDS	HNRNPUL2	protein_coding
ENSG00000234857	11	62727040	62727040	2.5e-84	-	62726816	62727265	0	1	449,	0	-83.6	-82.3	331	CDS	HNRNPUL2-BSCL2	protein_coding
ENSG00000075292	2	71349741	71349741	2e-83	+	71349651	71349832	0	1	181,	0	-82.7	-81.4	327	CDS	ZNF638	protein_coding
ENSG00000071655	19	1577862	1577862	6.3e-83	-	1577577	1578147	0	1	570,	0	-82.2	-81	326	three_prime_utr	MBD3	protein_coding
ENSG00000172403	4	119033094	119033094	1.6e-82	+	119033004	119033185	0	1	181,	0	-81.8	-80.5	324	three_prime_utr	SYNPO2	protein_coding
ENSG00000122778	7	138833895	138833895	3.2e-82	-	138833805	138833986	0	1	181,	0	-81.5	-80.3	323	exon	KIAA1549	protein_coding
ENSG00000064547	19	19624382	19624382	7.9e-82	-	19624293	19624472	0	1	179,	0	-81.1	-79.8	321	CDS	LPAR2	protein_coding
ENSG00000109971	11	123059646	123059646	7.9e-82	-	123059556	123059736	0	1	180,	0	-81.1	-79.8	321	CDS	HSPA8	protein_coding
ENSG00000187079	11	12940257	12940257	7.9e-82	+	12940167	12940348	0	1	181,	0	-81.1	-79.8	321	three_prime_utr	TEAD1	protein_coding
ENSG00000134954	11	128460884	128460884	2.5e-81	-	128460794	128460974	0	1	180,	0	-80.6	-79.4	319	three_prime_utr	ETS1	protein_coding
ENSG00000089199	20	5923803	5923803	4e-81	+	5923713	5923893	0	1	180,	0	-80.4	-79.2	318	CDS	CHGB	protein_coding
ENSG00000091986	3	112640691	112640691	4e-81	-	112640571	112640812	0	1	241,	0	-80.4	-79.2	318	five_prime_utr	CCDC80	protein_coding
ENSG00000167642	19	38291956	38291956	4e-81	+	38291836	38292076	0	1	240,	0	-80.4	-79.2	318	exon	SPINT2	protein_coding
ENSG00000198886	MT	11478	11478	1.3e-80	+	11388	11568	0	1	180,	0	-79.9	-78.7	5.17	CDS	MT-ND4	protein_coding
ENSG00000070404	19	682431	682431	2e-80	+	682326	682536	0	1	210,	0	-79.7	-78.5	316	three_prime_utr	FSTL3	protein_coding
ENSG00000129968	19	1878628	1878628	6.3e-80	-	1878508	1878748	0	1	240,	0	-79.2	-78	314	exon	ABHD17A	protein_coding
ENSG00000158828	1	20651003	20651003	1e-79	+	20650913	20651093	0	1	180,	0	-79	-77.8	313	exon	PINK1	protein_coding
ENSG00000163431	1	201899528	201899528	2e-79	-	201899408	201899648	0	1	240,	0	-78.7	-77.5	301	CDS	LMOD1	protein_coding
ENSG00000117115	1	17068780	17068780	7.9e-79	-	17068675	17068885	0	1	210,	0	-78.1	-76.9	310	three_prime_utr	PADI2	protein_coding
ENSG00000196159	4	125452145	125452145	7.9e-79	+	125452055	125452236	0	1	181,	0	-78.1	-76.9	310	CDS	FAT4	protein_coding
ENSG00000177971	15	75639904	75639904	1.6e-78	-	75639800	75640009	0	1	209,	0	-77.8	-76.6	309	CDS	IMP3	protein_coding
ENSG00000214717	X	2488790	2488790	7.9e-78	-	2488685	2488896	0	1	211,	0	-77.1	-76	306	CDS	ZBED1	protein_coding
ENSG00000175073	8	66665375	66665375	1.3e-77	-	66665300	66665450	0	1	150,	0	-76.9	-75.7	305	CDS	VCPIP1	protein_coding
ENSG00000198886	MT	11178	11178	7.9e-77	+	11058	11299	0	1	241,	0	-76.1	-75	136	CDS	MT-ND4	protein_coding
ENSG00000006007	16	19502882	19502882	1e-76	-	19502792	19502972	0	1	180,	0	-76	-74.8	301	three_prime_utr	GDE1	protein_coding
ENSG00000168769	4	105235503	105235503	1e-76	+	105235398	105235608	0	1	210,	0	-76	-74.8	301	CDS	TET2	protein_coding
ENSG00000113657	5	147393118	147393118	1.6e-76	-	147393028	147393209	0	1	181,	0	-75.8	-74.6	301	three_prime_utr	DPYSL3	protein_coding
ENSG00000116667	1	184624298	184624298	1.6e-76	+	184624193	184624404	0	1	211,	0	-75.8	-74.6	301	three_prime_utr	C1orf21	protein_coding
ENSG00000129538	14	20801493	20801493	3.2e-76	-	20801404	20801582	0	1	178,	0	-75.5	-74.4	300	three_prime_utr	RNASE1	protein_coding
ENSG00000162783	1	181089893	181089893	3.2e-76	+	181089758	181090028	0	1	270,	0	-75.5	-74.4	300	three_prime_utr	IER5	protein_coding
ENSG00000169813	10	43386959	43386959	3.2e-76	-	43386869	43387049	0	1	180,	0	-75.5	-74.4	300	CDS	HNRNPF	protein_coding
ENSG00000167670	19	4409241	4409241	5e-76	+	4409151	4409331	0	1	180,	0	-75.3	-74.1	299	CDS	CHAF1A	protein_coding
ENSG00000122126	X	129576441	129576441	1.6e-75	+	129576336	129576547	0	1	211,	0	-74.8	-73.7	297	CDS	OCRL	protein_coding
ENSG00000102225	X	47229024	47229024	4e-75	+	47228919	47229129	0	1	210,	0	-74.4	-73.2	295	three_prime_utr	CDK16	protein_coding
ENSG00000167491	19	19506195	19506195	7.9e-75	+	19506060	19506330	0	1	270,	0	-74.1	-73	294	three_prime_utr	GATAD2A	protein_coding
ENSG00000177469	17	42404769	42404769	6.3e-74	-	42404634	42404904	0	1	270,	0	-73.2	-72	4.8	CDS	CAVIN1	protein_coding
ENSG00000143641	1	230281511	230281511	3.2e-73	+	230281406	230281616	0	1	210,	0	-72.5	-71.4	288	three_prime_utr	GALNT2	protein_coding
ENSG00000087266	4	2829773	2829773	5e-73	+	2829653	2829893	0	1	240,	0	-72.3	-71.2	287	CDS	SH3BP2	protein_coding
ENSG00000178252	3	49012107	49012107	5e-73	+	49012002	49012213	0	1	211,	0	-72.3	-71.2	287	CDS	WDR6	protein_coding
ENSG00000115677	2	241229418	241229418	1.6e-72	-	241229328	241229509	0	1	181,	0	-71.8	-70.7	285	three_prime_utr	HDLBP	protein_coding
ENSG00000112592	6	170562125	170562125	7.9e-72	+	170562036	170562215	0	1	179,	0	-71.1	-70	283	CDS	TBP	protein_coding
ENSG00000168140	16	4382826	4382826	7.9e-72	+	4382721	4382931	0	1	210,	0	-71.1	-70	283	CDS	VASN	protein_coding
ENSG00000250510	12	6824728	6824728	1.3e-71	+	6824638	6824819	0	1	181,	0	-70.9	-69.8	282	CDS	GPR162	protein_coding
ENSG00000141378	17	59699371	59699371	6.3e-71	-	59699281	59699461	0	1	180,	0	-70.2	-69.1	279	five_prime_utr	PTRH2	protein_coding
ENSG00000125740	19	45474283	45474283	1.6e-70	+	45474193	45474373	0	1	180,	0	-69.8	-68.6	277	three_prime_utr	FOSB	protein_coding
ENSG00000111110	12	62648440	62648440	1.6e-69	-	62648350	62648530	0	1	180,	0	-68.8	-67.7	274	three_prime_utr	PPM1H	protein_coding
ENSG00000136383	15	84856617	84856617	2.5e-69	+	84856512	84856723	0	1	211,	0	-68.6	-67.5	273	CDS	ALPK3	protein_coding
ENSG00000139044	12	561604	561604	4e-69	+	561379	561830	0	1	451,	0	-68.4	-67.3	272	three_prime_utr	B4GALNT3	protein_coding
ENSG00000126705	1	27547546	27547546	7.9e-69	-	27547426	27547666	0	1	240,	0	-68.1	-67	271	CDS	AHDC1	protein_coding
ENSG00000196943	14	24307481	24307481	3.2e-68	+	24307391	24307571	0	1	180,	0	-67.5	-66.4	268	three_prime_utr	NOP9	protein_coding
ENSG00000091317	3	32481952	32481952	1e-67	-	32481848	32482057	0	1	209,	0	-67	-65.9	267	three_prime_utr	CMTM6	protein_coding
ENSG00000100138	22	41674527	41674527	2.5e-66	-	41674437	41674617	0	1	180,	0	-65.6	-64.5	261	three_prime_utr	SNU13	protein_coding
ENSG00000120885	8	27605148	27605148	2.5e-66	-	27605058	27605238	0	1	180,	0	-65.6	-64.5	261	CDS	CLU	protein_coding
ENSG00000261150	8	143872411	143872411	2.5e-66	-	143872306	143872517	0	1	211,	0	-65.6	-64.5	261	CDS	EPPK1	protein_coding
ENSG00000261150	8	143872410	143872410	2.5e-66	-	143872305	143872516	0	1	211,	0	-65.6	-64.5	261	CDS	EPPK1	protein_coding
ENSG00000130479	19	17726758	17726758	6.3e-66	+	17726668	17726849	0	1	181,	0	-65.2	-64.1	259	CDS	MAP1S	protein_coding
ENSG00000130338	6	158511437	158511437	1.3e-65	+	158511317	158511558	0	1	241,	0	-64.9	-63.8	259	three_prime_utr	TULP4	protein_coding
ENSG00000024422	19	47741052	47741052	2e-65	+	47740947	47741158	0	1	211,	0	-64.7	-63.6	258	exon	EHD2	protein_coding
ENSG00000154122	5	14710909	14710909	2e-65	-	14710819	14710999	0	1	180,	0	-64.7	-63.6	258	three_prime_utr	ANKH	protein_coding
ENSG00000100221	22	38687586	38687586	1.6e-64	-	38687481	38687691	0	1	210,	0	-63.8	-62.7	254	three_prime_utr	JOSD1	protein_coding
ENSG00000137177	6	17764501	17764501	3.2e-64	-	17764426	17764577	0	1	151,	0	-63.5	-62.5	253	CDS	KIF13A	protein_coding
ENSG00000140443	15	98957281	98957281	1.3e-63	+	98957191	98957372	0	1	181,	0	-62.9	-61.8	250	exon	IGF1R	protein_coding
ENSG00000135842	1	184795686	184795686	2.5e-63	-	184795596	184795776	0	1	180,	0	-62.6	-61.5	250	CDS	FAM129A	protein_coding
ENSG00000177706	7	259983	259983	2.5e-63	+	259848	260118	0	1	270,	0	-62.6	-61.5	250	three_prime_utr	FAM20C	protein_coding
ENSG00000035862	17	78855223	78855223	6.3e-63	-	78855133	78855314	0	1	181,	0	-62.2	-61.1	248	three_prime_utr	TIMP2	protein_coding
ENSG00000198373	16	69940003	69940003	6.3e-63	+	69939913	69940094	0	1	181,	0	-62.2	-61.1	248	three_prime_utr	WWP2	protein_coding
ENSG00000172888	3	40532262	40532262	1.3e-62	+	40532172	40532353	0	1	181,	0	-61.9	-60.9	247	exon	ZNF621	protein_coding
ENSG00000112406	6	139167026	139167026	2e-62	+	139166921	139167131	0	1	210,	0	-61.7	-60.6	246	CDS	HECA	protein_coding
ENSG00000182004	1	203861779	203861779	2e-62	+	203861631	203861927	0	1	296,	0	-61.7	-60.6	246	exon	SNRPE	protein_coding
ENSG00000001629	7	92398912	92398912	6.3e-62	+	92398807	92399018	0	1	211,	0	-61.2	-60.2	244	CDS	ANKIB1	protein_coding
ENSG00000065060	6	34859472	34859472	6.3e-62	+	34859382	34859563	0	1	181,	0	-61.2	-60.2	244	CDS	UHRF1BP1	protein_coding
ENSG00000168477	6	32095802	32095802	1.6e-61	-	32095712	32095892	0	1	180,	0	-60.8	-59.7	242	CDS	TNXB	protein_coding
ENSG00000174574	1	39004614	39004614	1.6e-61	+	39004509	39004719	0	1	210,	0	-60.8	-59.7	242	three_prime_utr	AKIRIN1	protein_coding
ENSG00000164733	8	11844949	11844949	5e-61	-	11844829	11845070	0	1	241,	0	-60.3	-59.3	241	three_prime_utr	CTSB	protein_coding
ENSG00000172572	12	20680766	20680766	7.9e-61	+	20680661	20680872	0	1	211,	0	-60.1	-59	240	three_prime_utr	PDE3A	protein_coding
ENSG00000140092	14	91870115	91870115	2.5e-60	-	91870010	91870221	0	1	211,	0	-59.6	-58.6	238	three_prime_utr	FBLN5	protein_coding
ENSG00000174748	3	23921820	23921820	1.3e-59	+	23921745	23921896	0	1	151,	0	-58.9	-57.9	235	three_prime_utr	RPL15	protein_coding
ENSG00000159352	1	151266331	151266331	2e-59	+	151266241	151266422	0	1	181,	0	-58.7	-57.7	234	CDS	PSMD4	protein_coding
ENSG00000180447	9	86945939	86945939	2e-59	-	86945760	86946118	0	1	358,	0	-58.7	-57.7	234	CDS	GAS1	protein_coding
ENSG00000132669	20	19975468	19975468	3.2e-59	+	19975363	19975573	0	1	210,	0	-58.5	-57.4	233	CDS	RIN2	protein_coding
ENSG00000082641	17	48059590	48059590	6.3e-59	+	48059336	48059844	0	1	508,	0	-58.2	-57.2	176	CDS	NFE2L1	protein_coding
ENSG00000106078	7	51029355	51029355	6.3e-59	-	51029265	51029446	0	1	181,	0	-58.2	-57.2	233	exon	COBL	protein_coding
ENSG00000138080	2	27078911	27078911	6.3e-59	+	27078806	27079017	0	1	211,	0	-58.2	-57.2	233	five_prime_utr	EMILIN1	protein_coding
ENSG00000169184	22	27796858	27796858	6.3e-59	-	27796768	27796949	0	1	181,	0	-58.2	-57.2	233	CDS	MN1	protein_coding
ENSG00000103257	16	87831156	87831156	1.3e-58	-	87831036	87831276	0	1	240,	0	-57.9	-56.8	149	three_prime_utr	SLC7A5	protein_coding
ENSG00000107949	10	125842221	125842221	5e-58	+	125842116	125842327	0	1	211,	0	-57.3	-56.3	229	three_prime_utr	BCCIP	protein_coding
ENSG00000244242	11	1734188	1734188	5e-58	-	1734083	1734293	0	1	210,	0	-57.3	-56.3	229	three_prime_utr	IFITM10	protein_coding
ENSG00000133706	5	146157513	146157513	1.3e-57	-	146157408	146157618	0	1	210,	0	-56.9	-55.8	227	CDS	LARS	protein_coding
ENSG00000213799	19	53352349	53352349	2.5e-57	+	53352245	53352454	0	1	209,	0	-56.6	-55.6	226	CDS	ZNF845	protein_coding
ENSG00000112562	6	168667635	168667635	4e-57	+	168667545	168667725	0	1	180,	0	-56.4	-55.4	225	three_prime_utr	SMOC2	protein_coding
ENSG00000153443	16	4609570	4609570	6.3e-57	-	4609420	4609720	0	1	300,	0	-56.2	-55.2	225	three_prime_utr	UBALD1	protein_coding
ENSG00000221955	3	125083397	125083397	6.3e-57	-	125083292	125083502	0	1	210,	0	-56.2	-55.2	225	three_prime_utr	SLC12A8	protein_coding
ENSG00000134107	3	4983134	4983134	1.3e-56	+	4982984	4983285	0	1	301,	0	-55.9	-54.9	224	CDS	BHLHE40	protein_coding
ENSG00000161638	12	54395754	54395754	1.3e-56	-	54395589	54395920	0	1	331,	0	-55.9	-54.9	224	exon	ITGA5	protein_coding
ENSG00000173269	10	86943606	86943606	1.3e-56	-	86943516	86943697	0	1	181,	0	-55.9	-54.9	224	CDS	MMRN2	protein_coding
ENSG00000123064	12	113158761	113158761	2e-56	-	113158671	113158852	0	1	181,	0	-55.7	-54.7	223	three_prime_utr	DDX54	protein_coding
ENSG00000099250	10	33180110	33180110	3.2e-56	-	33180005	33180215	0	1	210,	0	-55.5	-54.5	222	exon	NRP1	protein_coding
ENSG00000114933	2	206056724	206056724	5e-56	-	206056634	206056815	0	1	181,	0	-55.3	-54.2	221	CDS	INO80D	protein_coding
ENSG00000198727	MT	14995	14995	5e-56	+	14921	15069	0	1	148,	0	-55.3	-54.2	221	CDS	MT-CYB	protein_coding
ENSG00000214717	X	2486623	2486623	1e-55	-	2486533	2486713	0	1	180,	0	-55	-54	220	exon	ZBED1	protein_coding
ENSG00000188783	1	203487087	203487087	1.6e-55	+	203486982	203487192	0	1	210,	0	-54.8	-53.8	219	three_prime_utr	PRELP	protein_coding
ENSG00000171051	19	51746215	51746215	2.5e-55	-	51746125	51746305	0	1	180,	0	-54.6	-53.6	218	CDS	FPR1	protein_coding
ENSG00000011426	7	36399292	36399292	5e-55	+	36399202	36399383	0	1	181,	0	-54.3	-53.3	217	CDS	ANLN	protein_coding
ENSG00000023902	1	150159391	150159391	7.9e-55	+	150159196	150159587	0	1	391,	0	-54.1	-53.1	216	exon	PLEKHO1	protein_coding
ENSG00000184678	1	149884932	149884932	7.9e-55	-	149884843	149885022	0	1	179,	0	-54.1	-53.1	216	three_prime_utr	HIST2H2BE	protein_coding
ENSG00000079308	2	217804346	217804346	1.3e-54	-	217804106	217804587	0	1	481,	0	-53.9	-52.9	216	three_prime_utr	TNS1	protein_coding
ENSG00000162595	1	68046828	68046828	2.5e-54	-	68046708	68046948	0	1	240,	0	-53.6	-52.7	215	CDS	DIRAS3	protein_coding
ENSG00000146648	7	55206580	55206580	4e-54	+	55206475	55206686	0	1	211,	0	-53.4	-52.4	214	three_prime_utr	EGFR	protein_coding
ENSG00000177613	10	51698512	51698512	4e-54	-	51698392	51698632	0	1	240,	0	-53.4	-52.4	214	CDS	CSTF2T	protein_coding
ENSG00000205903	7	6654769	6654769	4e-54	+	6654664	6654875	0	1	211,	0	-53.4	-52.4	214	three_prime_utr	ZNF316	protein_coding
ENSG00000070778	14	88479090	88479090	6.3e-54	-	88478940	88479241	0	1	301,	0	-53.2	-52.2	213	CDS	PTPN21	protein_coding
ENSG00000189079	12	45851977	45851977	1e-53	+	45851872	45852083	0	1	211,	0	-53	-52	212	CDS	ARID2	protein_coding
ENSG00000125844	20	17659869	17659869	2e-53	-	17659734	17660004	0	1	270,	0	-52.7	-51.7	211	CDS	RRBP1	protein_coding
ENSG00000008853	8	23007574	23007574	3.2e-53	+	23007484	23007665	0	1	181,	0	-52.5	-51.5	210	CDS	RHOBTB2	protein_coding
ENSG00000103126	16	298123	298123	3.2e-53	-	298033	298214	0	1	181,	0	-52.5	-51.5	210	exon	AXIN1	protein_coding
ENSG00000124942	11	62525996	62525996	3.2e-53	-	62525891	62526102	0	1	211,	0	-52.5	-51.5	210	CDS	AHNAK	protein_coding
ENSG00000148926	11	10306978	10306978	3.2e-53	+	10306888	10307069	0	1	181,	0	-52.5	-51.5	210	three_prime_utr	ADM	protein_coding
ENSG00000189091	16	70571910	70571910	4e-53	+	70571820	70572001	0	1	181,	0	-52.4	-51.4	108	three_prime_utr	SF3B3	protein_coding
ENSG00000148773	10	128098607	128098607	2.5e-52	-	128098517	128098698	0	1	181,	0	-51.6	-50.6	207	three_prime_utr	MKI67	protein_coding
ENSG00000164916	7	4763503	4763503	2.5e-52	+	4763413	4763594	0	1	181,	0	-51.6	-50.6	207	three_prime_utr	FOXK1	protein_coding
ENSG00000143878	2	20447399	20447399	5e-52	+	20447310	20447489	0	1	179,	0	-51.3	-50.4	206	five_prime_utr	RHOB	protein_coding
ENSG00000103257	16	87830858	87830858	7.9e-52	-	87830768	87830948	0	1	180,	0	-51.1	-50.1	205	three_prime_utr	SLC7A5	protein_coding
ENSG00000223573	19	5561012	5561012	1.3e-51	-	5560922	5561103	0	1	181,	0	-50.9	-49.9	204	three_prime_utr	TINCR	protein_coding
ENSG00000119242	12	123937046	123937046	2e-51	-	123936941	123937151	0	1	210,	0	-50.7	-49.7	203	three_prime_utr	CCDC92	protein_coding
ENSG00000184232	11	120229463	120229463	4e-51	+	120229373	120229553	0	1	180,	0	-50.4	-49.5	202	three_prime_utr	OAF	protein_coding
ENSG00000197150	7	151045807	151045807	4e-51	+	151045717	151045897	0	1	180,	0	-50.4	-49.5	202	three_prime_utr	ABCB8	protein_coding
ENSG00000198888	MT	3485	3485	5e-51	+	3336	3635	0	1	299,	0	-50.3	-49.4	104	CDS	MT-ND1	protein_coding
ENSG00000178695	13	76885447	76885447	1e-50	-	76885342	76885552	0	1	210,	0	-50	-49	200	CDS	KCTD12	protein_coding
ENSG00000131153	16	85677769	85677769	2e-50	-	85677664	85677874	0	1	210,	0	-49.7	-48.8	200	three_prime_utr	GINS2	protein_coding
ENSG00000136932	9	97910200	97910200	3.2e-50	-	97910111	97910290	0	1	179,	0	-49.5	-48.6	199	CDS	TRMO	protein_coding
ENSG00000157557	21	38822896	38822896	1e-49	+	38822776	38823016	0	1	240,	0	-49	-48.1	197	three_prime_utr	ETS2	protein_coding
ENSG00000204256	6	32971877	32971877	1.6e-49	+	32971787	32971968	0	1	181,	0	-48.8	-47.9	196	five_prime_utr	BRD2	protein_coding
ENSG00000162783	1	181090341	181090341	2.5e-49	+	181090236	181090447	0	1	211,	0	-48.6	-47.6	195	three_prime_utr	IER5	protein_coding
ENSG00000126461	19	49651459	49651459	4e-49	+	49651339	49651580	0	1	241,	0	-48.4	-47.4	194	CDS	SCAF1	protein_coding
ENSG00000144724	3	62203592	62203592	4e-49	+	62203502	62203682	0	1	180,	0	-48.4	-47.4	194	CDS	PTPRG	protein_coding
ENSG00000235173	8	144139795	144139795	4e-49	+	144139705	144139885	0	1	180,	0	-48.4	-47.4	194	three_prime_utr	HGH1	protein_coding
ENSG00000101558	18	9954185	9954185	7.9e-49	+	9954080	9954291	0	1	211,	0	-48.1	-47.2	193	CDS	VAPA	protein_coding
ENSG00000006744	17	12992869	12992869	1.3e-48	-	12992779	12992960	0	1	181,	0	-47.9	-47	192	exon	ELAC2	protein_coding
ENSG00000012171	3	50276634	50276634	2e-48	+	50276559	50276709	0	1	150,	0	-47.7	-46.7	191	exon	SEMA3B	protein_coding
ENSG00000135503	12	51996613	51996613	2e-48	+	51996508	51996719	0	1	211,	0	-47.7	-46.7	191	three_prime_utr	ACVR1B	protein_coding
ENSG00000137497	11	72015690	72015690	2e-48	-	72015600	72015781	0	1	181,	0	-47.7	-46.7	191	CDS	NUMA1	protein_coding
ENSG00000033100	7	151237813	151237813	4e-48	+	151237723	151237903	0	1	180,	0	-47.4	-46.5	191	CDS	CHPF2	protein_coding
ENSG00000122122	X	129794858	129794858	4e-48	+	129794724	129794993	0	1	269,	0	-47.4	-46.5	191	three_prime_utr	SASH3	protein_coding
ENSG00000163520	3	13571293	13571293	6.3e-48	+	13571203	13571383	0	1	180,	0	-47.2	-46.3	190	CDS	FBLN2	protein_coding
ENSG00000167716	17	1725284	1725284	6.3e-48	+	1725179	1725390	0	1	211,	0	-47.2	-46.3	190	CDS	WDR81	protein_coding
ENSG00000173705	3	33153414	33153414	6.3e-48	-	33153099	33153730	0	1	631,	0	-47.2	-46.3	190	CDS	SUSD5	protein_coding
ENSG00000085872	19	16519027	16519027	2e-47	-	16518937	16519117	0	1	180,	0	-46.7	-45.8	188	three_prime_utr	CHERP	protein_coding
ENSG00000116260	1	180196530	180196530	2e-47	+	180196365	180196696	0	1	331,	0	-46.7	-45.8	188	CDS	QSOX1	protein_coding
ENSG00000134030	18	48860036	48860036	2e-47	+	48859946	48860127	0	1	181,	0	-46.7	-45.8	188	three_prime_utr	CTIF	protein_coding
ENSG00000198000	9	92314624	92314624	2e-47	-	92314519	92314729	0	1	210,	0	-46.7	-45.8	188	CDS	NOL8	protein_coding
ENSG00000173193	3	122700755	122700755	3.2e-47	+	122700635	122700876	0	1	241,	0	-46.5	-45.6	187	CDS	PARP14	protein_coding
ENSG00000153531	13	113405774	113405774	5e-47	-	113405684	113405865	0	1	181,	0	-46.3	-45.4	186	CDS	ADPRHL1	protein_coding
ENSG00000103326	16	547214	547214	7.9e-47	+	547109	547319	0	1	210,	0	-46.1	-45.1	185	CDS	CAPN15	protein_coding
ENSG00000171992	5	150650150	150650150	7.9e-47	+	150650060	150650241	0	1	181,	0	-46.1	-45.1	185	exon	SYNPO	protein_coding
ENSG00000174233	12	48768542	48768542	1.6e-46	-	48768437	48768648	0	1	211,	0	-45.8	-44.9	184	three_prime_utr	ADCY6	protein_coding
ENSG00000072518	11	63909062	63909062	2.5e-46	+	63908957	63909167	0	1	210,	0	-45.6	-44.7	183	CDS	MARK2	protein_coding
ENSG00000119673	14	73569445	73569445	2.5e-46	+	73569355	73569536	0	1	181,	0	-45.6	-44.7	183	CDS	ACOT2	protein_coding
ENSG00000121413	19	58085021	58085021	4e-46	-	58084916	58085127	0	1	211,	0	-45.4	-44.5	183	exon	ZSCAN18	protein_coding
ENSG00000126749	12	6975883	6975883	4e-46	+	6975778	6975989	0	1	211,	0	-45.4	-44.5	183	three_prime_utr	EMG1	protein_coding
ENSG00000131381	3	15073778	15073778	4e-46	-	15073688	15073869	0	1	181,	0	-45.4	-44.5	183	three_prime_utr	RBSN	protein_coding
ENSG00000155229	10	97458503	97458503	4e-46	-	97458413	97458594	0	1	181,	0	-45.4	-44.5	183	three_prime_utr	MMS19	protein_coding
ENSG00000130940	1	10653836	10653836	7.9e-46	-	10653731	10653942	0	1	211,	0	-45.1	-44.2	182	CDS	CASZ1	protein_coding
ENSG00000166886	12	57091557	57091557	1.3e-45	+	57091438	57091677	0	1	239,	0	-44.9	-44	181	CDS	NAB2	protein_coding
ENSG00000139178	12	7096440	7096440	2e-45	-	7096306	7096575	0	1	269,	0	-44.7	-43.8	180	CDS	C1RL	protein_coding
ENSG00000160336	19	53456023	53456023	4e-45	+	53455933	53456113	0	1	180,	0	-44.4	-43.6	179	CDS	ZNF761	protein_coding
ENSG00000108819	17	50149257	50149257	1e-44	-	50149167	50149347	0	1	180,	0	-44	-43.1	177	CDS	PPP1R9B	protein_coding
ENSG00000130479	19	17727808	17727808	1e-44	+	17727718	17727899	0	1	181,	0	-44	-43.1	177	CDS	MAP1S	protein_coding
ENSG00000204116	X	73563424	73563424	1e-44	+	73563319	73563529	0	1	210,	0	-44	-43.1	177	CDS	CHIC1	protein_coding
ENSG00000130723	9	131496148	131496148	1.6e-44	+	131496058	131496239	0	1	181,	0	-43.8	-42.9	176	three_prime_utr	PRRC2B	protein_coding
ENSG00000102804	13	44434386	44434386	3.2e-44	-	44434266	44434506	0	1	240,	0	-43.5	-42.6	175	three_prime_utr	TSC22D1	protein_coding
ENSG00000181026	15	88630216	88630216	5e-44	+	88630126	88630306	0	1	180,	0	-43.3	-42.4	174	exon	AEN	protein_coding
ENSG00000185800	19	45786075	45786075	5e-44	-	45785970	45786181	0	1	211,	0	-43.3	-42.4	174	CDS	DMWD	protein_coding
ENSG00000065320	17	9022596	9022596	7.9e-44	+	9022506	9022686	0	1	180,	0	-43.1	-42.2	174	CDS	NTN1	protein_coding
ENSG00000185624	17	81843413	81843413	7.9e-44	-	81843248	81843578	0	1	330,	0	-43.1	-42.2	174	three_prime_utr	P4HB	protein_coding
ENSG00000079308	2	217848652	217848652	1.6e-43	-	217848442	217848862	0	1	420,	0	-42.8	-42	173	CDS	TNS1	protein_coding
ENSG00000121892	4	39825321	39825321	4e-43	-	39825231	39825412	0	1	181,	0	-42.4	-41.5	171	three_prime_utr	PDS5A	protein_coding
ENSG00000160305	21	46567497	46567497	4e-43	+	46567392	46567603	0	1	211,	0	-42.4	-41.5	171	CDS	DIP2A	protein_coding
ENSG00000186834	17	45150136	45150136	4e-43	+	45150031	45150242	0	1	211,	0	-42.4	-41.5	171	CDS	HEXIM1	protein_coding
ENSG00000206053	16	1699367	1699367	1.3e-42	+	1699262	1699473	0	1	211,	0	-41.9	-41	169	three_prime_utr	JPT2	protein_coding
ENSG00000126945	X	101412310	101412310	2e-42	+	101412206	101412415	0	1	209,	0	-41.7	-40.8	168	CDS	HNRNPH2	protein_coding
ENSG00000184497	13	113816409	113816409	2e-42	+	113816304	113816515	0	1	211,	0	-41.7	-40.8	168	three_prime_utr	TMEM255B	protein_coding
ENSG00000182107	14	61280530	61280530	3.2e-42	-	61280440	61280620	0	1	180,	0	-41.5	-40.6	167	CDS	TMEM30B	protein_coding
ENSG00000182107	14	61280528	61280528	3.2e-42	-	61280438	61280618	0	1	180,	0	-41.5	-40.6	167	CDS	TMEM30B	protein_coding
ENSG00000005339	16	3728289	3728289	6.3e-42	-	3728199	3728380	0	1	181,	0	-41.2	-40.4	166	CDS	CREBBP	protein_coding
ENSG00000185274	7	71132885	71132885	1e-41	+	71132795	71132976	0	1	181,	0	-41	-40.1	166	CDS	GALNT17	protein_coding
ENSG00000197312	1	15665028	15665028	1e-41	+	15664938	15665119	0	1	181,	0	-41	-40.1	166	three_prime_utr	DDI2	protein_coding
ENSG00000105137	19	15113810	15113810	1.6e-41	+	15113705	15113915	0	1	210,	0	-40.8	-39.9	165	CDS	SYDE1	protein_coding
ENSG00000109610	4	24800482	24800482	1.6e-41	+	24800392	24800572	0	1	180,	0	-40.8	-39.9	165	three_prime_utr	SOD3	protein_coding
ENSG00000143409	1	151006551	151006551	3.2e-41	-	151006461	151006641	0	1	180,	0	-40.5	-39.7	164	five_prime_utr	MINDY1	protein_coding
ENSG00000106246	7	99419835	99419835	1.3e-40	-	99419730	99419940	0	1	210,	0	-39.9	-39	161	three_prime_utr	PTCD1	protein_coding
ENSG00000149782	11	64268701	64268701	1.3e-40	+	64268611	64268791	0	1	180,	0	-39.9	-39	161	three_prime_utr	PLCB3	protein_coding
ENSG00000008083	6	15501076	15501076	2.5e-40	+	15500971	15501181	0	1	210,	0	-39.6	-38.8	160	CDS	JARID2	protein_coding
ENSG00000099331	19	17212443	17212443	2.5e-40	+	17212353	17212534	0	1	181,	0	-39.6	-38.8	160	three_prime_utr	MYO9B	protein_coding
ENSG00000168079	8	27921818	27921818	2.5e-40	-	27921713	27921923	0	1	210,	0	-39.6	-38.8	160	CDS	SCARA5	protein_coding
ENSG00000168140	16	4381797	4381797	2.5e-40	+	4381707	4381887	0	1	180,	0	-39.6	-38.8	160	CDS	VASN	protein_coding
ENSG00000115840	2	171785221	171785221	4e-40	-	171785116	171785326	0	1	210,	0	-39.4	-38.5	159	three_prime_utr	SLC25A12	protein_coding
ENSG00000175287	9	128921633	128921633	4e-40	+	128921489	128921777	0	2	179,30,	0,258	-39.4	-38.5	159	five_prime_utr	PHYHD1	protein_coding
ENSG00000031698	1	109237898	109237898	6.3e-40	+	109237808	109237989	0	1	181,	0	-39.2	-38.3	158	three_prime_utr	SARS	protein_coding
ENSG00000177663	22	17109336	17109336	1.3e-39	+	17109231	17109441	0	1	210,	0	-38.9	-38.1	157	CDS	IL17RA	protein_coding
ENSG00000117394	1	42926405	42926405	2e-39	-	42926300	42926510	0	1	210,	0	-38.7	-37.9	157	three_prime_utr	SLC2A1	protein_coding
ENSG00000198786	MT	13910	13910	2e-39	+	13820	14000	0	1	180,	0	-38.7	-37.9	157	CDS	MT-ND5	protein_coding
ENSG00000086589	5	150691540	150691540	3.2e-39	-	150691450	150691630	0	1	180,	0	-38.5	-37.6	156	three_prime_utr	RBM22	protein_coding
ENSG00000087263	16	56470633	56470633	3.2e-39	+	56470528	56470739	0	1	211,	0	-38.5	-37.6	156	CDS	OGFOD1	protein_coding
ENSG00000240184	5	141477886	141477886	3.2e-39	+	141477796	141477976	0	1	180,	0	-38.5	-37.6	156	CDS	PCDHGC3	protein_coding
ENSG00000136830	9	127507145	127507145	5e-39	-	127507040	127507250	0	1	210,	0	-38.3	-37.5	127	CDS	FAM129B	protein_coding
ENSG00000131471	17	42852546	42852546	6.3e-39	+	42852441	42852652	0	1	211,	0	-38.2	-37.4	155	CDS	AOC3	protein_coding
ENSG00000146112	6	30685163	30685163	6.3e-39	-	30685058	30685268	0	1	210,	0	-38.2	-37.4	155	exon	PPP1R18	protein_coding
ENSG00000160710	1	154584307	154584307	6.3e-39	-	154584187	154584428	0	1	241,	0	-38.2	-37.4	155	three_prime_utr	ADAR	protein_coding
ENSG00000241878	22	31619658	31619658	6.3e-39	-	31619568	31619749	0	1	181,	0	-38.2	-37.4	155	CDS	PISD	protein_coding
ENSG00000173918	17	79048095	79048095	1e-38	+	79048020	79048170	0	1	150,	0	-38	-37.2	154	three_prime_utr	C1QTNF1	protein_coding
ENSG00000183060	15	99729511	99729511	1e-38	-	99729406	99729617	0	1	211,	0	-38	-37.2	154	exon	LYSMD4	protein_coding
ENSG00000085063	11	33710187	33710187	1.6e-38	-	33710082	33710293	0	1	211,	0	-37.8	-37	153	exon	CD59	protein_coding
ENSG00000100154	22	27982358	27982358	5e-38	-	27982268	27982448	0	1	180,	0	-37.3	-36.5	151	CDS	TTC28	protein_coding
ENSG00000127951	7	77196871	77196871	5e-38	-	77196796	77196946	0	1	150,	0	-37.3	-36.5	151	CDS	FGL2	protein_coding
ENSG00000148814	10	132348192	132348192	7.9e-38	+	132348087	132348298	0	1	211,	0	-37.1	-36.3	150	CDS	LRRC27	protein_coding
ENSG00000103326	16	547827	547827	1.3e-37	+	547737	547917	0	1	180,	0	-36.9	-36.1	149	CDS	CAPN15	protein_coding
ENSG00000204237	17	81665243	81665243	1.3e-37	-	81665124	81665362	0	1	238,	0	-36.9	-36.1	149	exon	OXLD1	protein_coding
ENSG00000006712	19	39386196	39386196	2.5e-37	-	39386091	39386301	0	1	210,	0	-36.6	-35.8	149	CDS	PAF1	protein_coding
ENSG00000130522	19	18281296	18281296	2.5e-37	-	18281148	18281445	0	1	297,	0	-36.6	-35.8	76	CDS	JUND	protein_coding
ENSG00000144791	3	45595376	45595376	2.5e-37	+	45595271	45595481	0	1	210,	0	-36.6	-35.8	149	CDS	LIMD1	protein_coding
ENSG00000152503	5	115126589	115126589	2.5e-37	-	115126499	115126679	0	1	180,	0	-36.6	-35.8	149	CDS	TRIM36	protein_coding
ENSG00000169100	X	1392071	1392071	2.5e-37	-	1391982	1392161	0	1	179,	0	-36.6	-35.8	149	five_prime_utr	SLC25A6	protein_coding
ENSG00000115461	2	216674501	216674501	4e-37	-	216674141	216674861	0	1	720,	0	-36.4	-35.6	148	three_prime_utr	IGFBP5	protein_coding
ENSG00000133142	X	103586926	103586926	4e-37	+	103586836	103587017	0	1	181,	0	-36.4	-35.6	148	CDS	TCEAL4	protein_coding
ENSG00000119383	9	129147839	129147839	1e-36	+	129147749	129147929	0	1	180,	0	-36	-35.2	146	three_prime_utr	PTPA	protein_coding
ENSG00000157227	14	22836826	22836826	1e-36	+	22836736	22836916	0	1	180,	0	-36	-35.2	146	CDS	MMP14	protein_coding
ENSG00000124942	11	62520912	62520912	2e-36	-	62520822	62521003	0	1	181,	0	-35.7	-34.9	145	CDS	AHNAK	protein_coding
ENSG00000156030	14	73739707	73739707	2e-36	-	73739632	73739783	0	1	151,	0	-35.7	-34.9	145	CDS	ELMSAN1	protein_coding
ENSG00000124942	11	62533868	62533868	3.2e-36	-	62533778	62533959	0	1	181,	0	-35.5	-34.7	144	CDS	AHNAK	protein_coding
ENSG00000130827	X	154460487	154460487	3.2e-36	+	154460397	154460578	0	1	181,	0	-35.5	-34.7	144	CDS	PLXNA3	protein_coding
ENSG00000159403	12	7080596	7080596	3.2e-36	-	7080477	7080716	0	1	239,	0	-35.5	-34.7	144	exon	C1R	protein_coding
ENSG00000148296	9	133331653	133331653	5e-36	-	133331548	133331758	0	1	210,	0	-35.3	-34.5	143	three_prime_utr	SURF6	protein_coding
ENSG00000172508	11	67423854	67423854	1e-35	+	67423749	67423960	0	1	211,	0	-35	-34.2	142	exon	CARNS1	protein_coding
ENSG00000101280	20	871202	871202	1.6e-35	-	871097	871307	0	1	210,	0	-34.8	-34	141	three_prime_utr	ANGPT4	protein_coding
ENSG00000110446	11	60943538	60943538	1.6e-35	-	60943433	60943644	0	1	211,	0	-34.8	-34	141	exon	SLC15A3	protein_coding
ENSG00000112297	6	106520690	106520690	1.6e-35	+	106520585	106520796	0	1	211,	0	-34.8	-34	141	CDS	CRYBG1	protein_coding
ENSG00000175489	19	18396350	18396350	1.6e-35	-	18396275	18396425	0	1	150,	0	-34.8	-34	141	CDS	LRRC25	protein_coding
ENSG00000082805	12	1494299	1494299	4e-35	+	1494194	1494405	0	1	211,	0	-34.4	-33.6	140	three_prime_utr	ERC1	protein_coding
ENSG00000119138	9	70413203	70413203	4e-35	-	70413098	70413308	0	1	210,	0	-34.4	-33.6	140	CDS	KLF9	protein_coding
ENSG00000144810	3	99796035	99796035	4e-35	+	99795930	99796140	0	1	210,	0	-34.4	-33.6	140	CDS	COL8A1	protein_coding
ENSG00000196584	7	152646890	152646890	4e-35	-	152646785	152646995	0	1	210,	0	-34.4	-33.6	140	exon	XRCC2	protein_coding
ENSG00000133193	17	73208456	73208456	7.9e-35	-	73208366	73208546	0	1	180,	0	-34.1	-33.3	139	three_prime_utr	FAM104A	protein_coding
ENSG00000136026	12	106239427	106239427	7.9e-35	-	106239158	106239696	0	1	538,	0	-34.1	-33.3	139	CDS	CKAP4	protein_coding
ENSG00000148841	10	104315736	104315736	7.9e-35	-	104315646	104315826	0	1	180,	0	-34.1	-33.3	139	CDS	ITPRIP	protein_coding
ENSG00000159377	1	151400925	151400925	7.9e-35	+	151400835	151401015	0	1	180,	0	-34.1	-33.3	139	exon	PSMB4	protein_coding
ENSG00000166747	16	71732674	71732674	7.9e-35	-	71732569	71732780	0	1	211,	0	-34.1	-33.3	139	three_prime_utr	AP1G1	protein_coding
ENSG00000173848	10	5456957	5456957	7.9e-35	+	5456852	5457062	0	1	210,	0	-34.1	-33.3	139	CDS	NET1	protein_coding
ENSG00000176714	2	27627673	27627673	7.9e-35	-	27627583	27627764	0	1	181,	0	-34.1	-33.3	139	CDS	CCDC121	protein_coding
ENSG00000048471	16	12570213	12570213	1.3e-34	+	12570123	12570304	0	1	181,	0	-33.9	-33.1	138	three_prime_utr	SNX29	protein_coding
ENSG00000064393	7	139716244	139716244	1.3e-34	-	139716139	139716350	0	1	211,	0	-33.9	-33.1	138	CDS	HIPK2	protein_coding
ENSG00000138080	2	27083845	27083845	1.3e-34	+	27083740	27083951	0	1	211,	0	-33.9	-33.1	138	CDS	EMILIN1	protein_coding
ENSG00000141441	18	32287651	32287651	1.3e-34	-	32287546	32287756	0	1	210,	0	-33.9	-33.1	138	CDS	GAREM1	protein_coding
ENSG00000165502	14	49618906	49618906	1.3e-34	-	49618816	49618996	0	1	180,	0	-33.9	-33.1	138	CDS	RPL36AL	protein_coding
ENSG00000196159	4	125415390	125415390	1.3e-34	+	125415300	125415481	0	1	181,	0	-33.9	-33.1	138	CDS	FAT4	protein_coding
ENSG00000130522	19	18280605	18280605	2e-34	-	18280517	18280694	0	1	177,	0	-33.7	-32.9	137	CDS	JUND	protein_coding
ENSG00000130522	19	18280587	18280587	2e-34	-	18280498	18280676	0	1	178,	0	-33.7	-32.9	137	CDS	JUND	protein_coding
ENSG00000133619	7	149733690	149733690	2e-34	+	149733585	149733796	0	1	211,	0	-33.7	-32.9	137	CDS	KRBA1	protein_coding
ENSG00000157637	17	81245926	81245926	2e-34	-	81245717	81246136	0	1	419,	0	-33.7	-32.9	137	CDS	SLC38A10	protein_coding
ENSG00000166685	17	73208432	73208432	2e-34	+	73208357	73208507	0	1	150,	0	-33.7	-32.9	137	three_prime_utr	COG1	protein_coding
ENSG00000129351	19	10691832	10691832	4e-34	+	10691727	10691938	0	1	211,	0	-33.4	-32.7	136	three_prime_utr	ILF3	protein_coding
ENSG00000109906	11	114064258	114064258	6.3e-34	+	114064168	114064349	0	1	181,	0	-33.2	-32.4	135	exon	ZBTB16	protein_coding
ENSG00000123191	13	51974098	51974098	6.3e-34	-	51974008	51974188	0	1	180,	0	-33.2	-32.4	135	CDS	ATP7B	protein_coding
ENSG00000162852	1	246591793	246591793	6.3e-34	+	246591703	246591884	0	1	181,	0	-33.2	-32.4	135	CDS	CNST	protein_coding
ENSG00000165802	9	137449219	137449219	6.3e-34	-	137449129	137449310	0	1	181,	0	-33.2	-32.4	135	three_prime_utr	NSMF	protein_coding
ENSG00000135945	2	99438879	99438879	1e-33	-	99438774	99438985	0	1	211,	0	-33	-32.2	134	CDS	REV1	protein_coding
ENSG00000137497	11	72013218	72013218	1e-33	-	72013113	72013323	0	1	210,	0	-33	-32.2	134	CDS	NUMA1	protein_coding
ENSG00000099875	19	2039836	2039836	2e-33	-	2039731	2039941	0	1	210,	0	-32.7	-32	133	exon	MKNK2	protein_coding
ENSG00000131323	14	102905542	102905542	2e-33	+	102905452	102905633	0	1	181,	0	-32.7	-32	133	exon	TRAF3	protein_coding
ENSG00000173786	17	41974991	41974991	2e-33	+	41974886	41975096	0	1	210,	0	-32.7	-32	133	three_prime_utr	CNP	protein_coding
ENSG00000177000	1	11790633	11790633	2e-33	-	11790543	11790723	0	1	180,	0	-32.7	-32	133	three_prime_utr	MTHFR	protein_coding
ENSG00000172534	X	153971447	153971447	3.2e-33	-	153971357	153971538	0	1	181,	0	-32.5	-31.8	132	five_prime_utr	HCFC1	protein_coding
ENSG00000173548	15	75648910	75648910	3.2e-33	+	75648805	75649016	0	1	211,	0	-32.5	-31.8	132	five_prime_utr	SNX33	protein_coding
ENSG00000197122	20	37403654	37403654	3.2e-33	+	37403564	37403745	0	1	181,	0	-32.5	-31.8	132	three_prime_utr	SRC	protein_coding
ENSG00000082996	3	149960872	149960872	5e-33	+	149960768	149960977	0	1	209,	0	-32.3	-31.5	132	CDS	RNF13	protein_coding
ENSG00000275832	17	38510358	38510358	5e-33	+	38510268	38510449	0	1	181,	0	-32.3	-31.5	132	CDS	ARHGAP23	protein_coding
ENSG00000083857	4	186707245	186707245	7.9e-33	-	186707140	186707351	0	1	211,	0	-32.1	-31.3	131	CDS	FAT1	protein_coding
ENSG00000118369	11	78209941	78209941	7.9e-33	+	78209836	78210046	0	1	210,	0	-32.1	-31.3	131	CDS	USP35	protein_coding
ENSG00000033178	4	67615255	67615255	1.6e-32	-	67615165	67615345	0	1	180,	0	-31.8	-31.1	130	three_prime_utr	UBA6	protein_coding
ENSG00000105321	19	47271310	47271310	1.6e-32	+	47271177	47271444	0	2	10,171,	0,96	-31.8	-31.1	130	CDS	CCDC9	protein_coding
ENSG00000184898	2	151251417	151251417	1.6e-32	-	151251312	151251522	0	1	210,	0	-31.8	-31.1	130	CDS	RBM43	protein_coding
ENSG00000259956	3	51393899	51393899	1.6e-32	+	51393809	51393990	0	1	181,	0	-31.8	-31.1	130	exon	RBM15B	protein_coding
ENSG00000152291	2	85326625	85326625	2.5e-32	-	85326520	85326730	0	1	210,	0	-31.6	-30.9	129	CDS	TGOLN2	protein_coding
ENSG00000168994	6	3723343	3723343	2.5e-32	-	3723239	3723448	0	1	209,	0	-31.6	-30.9	129	three_prime_utr	PXDC1	protein_coding
ENSG00000169047	2	226796895	226796895	2.5e-32	-	226796790	226797001	0	1	211,	0	-31.6	-30.9	129	CDS	IRS1	protein_coding
ENSG00000170412	17	74431654	74431654	2.5e-32	+	74431549	74431760	0	1	211,	0	-31.6	-30.9	129	five_prime_utr	GPRC5C	protein_coding
ENSG00000266714	17	75589645	75589645	2.5e-32	+	75589555	75589735	0	1	180,	0	-31.6	-30.9	129	CDS	MYO15B	protein_coding
ENSG00000176946	2	241633568	241633568	4e-32	-	241633478	241633659	0	1	181,	0	-31.4	-30.6	128	CDS	THAP4	protein_coding
ENSG00000095321	9	129095438	129095438	7.9e-32	-	129095348	129095528	0	1	180,	0	-31.1	-30.4	127	CDS	CRAT	protein_coding
ENSG00000159202	17	48912904	48912904	7.9e-32	+	48912799	48913010	0	1	211,	0	-31.1	-30.4	127	exon	UBE2Z	protein_coding
ENSG00000162783	1	181089474	181089474	7.9e-32	+	181089369	181089579	0	1	210,	0	-31.1	-30.4	127	exon	IER5	protein_coding
ENSG00000130723	9	131499506	131499506	1.3e-31	+	131499416	131499597	0	1	181,	0	-30.9	-30.2	126	three_prime_utr	PRRC2B	protein_coding
ENSG00000100403	22	41357328	41357328	2e-31	+	41357238	41357419	0	1	181,	0	-30.7	-30	125	CDS	ZC3H7B	protein_coding
ENSG00000254470	11	65778910	65778910	2e-31	-	65778820	65779000	0	1	180,	0	-30.7	-30	125	CDS	AP5B1	protein_coding
ENSG00000011523	2	65072707	65072707	3.2e-31	+	65072617	65072798	0	1	181,	0	-30.5	-29.7	124	CDS	CEP68	protein_coding
ENSG00000028137	1	12207031	12207031	3.2e-31	+	12206926	12207136	0	1	210,	0	-30.5	-29.7	124	three_prime_utr	TNFRSF1B	protein_coding
ENSG00000143157	1	166849978	166849978	3.2e-31	+	166849873	166850084	0	1	211,	0	-30.5	-29.7	124	CDS	POGK	protein_coding
ENSG00000149115	11	57312847	57312847	3.2e-31	-	57312742	57312952	0	1	210,	0	-30.5	-29.7	124	CDS	TNKS1BP1	protein_coding
ENSG00000167657	19	3959064	3959064	3.2e-31	-	3958959	3959169	0	1	210,	0	-30.5	-29.7	124	three_prime_utr	DAPK3	protein_coding
ENSG00000186130	9	122910872	122910872	3.2e-31	-	122910782	122910962	0	1	180,	0	-30.5	-29.7	124	CDS	ZBTB6	protein_coding
ENSG00000160818	1	156595820	156595820	6.3e-31	-	156595715	156595926	0	1	211,	0	-30.2	-29.5	123	exon	GPATCH4	protein_coding
ENSG00000180357	15	64499539	64499539	6.3e-31	+	64499434	64499645	0	1	211,	0	-30.2	-29.5	123	CDS	ZNF609	protein_coding
ENSG00000197879	17	1465086	1465086	6.3e-31	-	1464996	1465177	0	1	181,	0	-30.2	-29.5	123	three_prime_utr	MYO1C	protein_coding
ENSG00000115944	2	42350931	42350931	1e-30	-	42350811	42351052	0	1	241,	0	-30	-29.3	123	three_prime_utr	COX7A2L	protein_coding
ENSG00000163219	2	68822610	68822610	1e-30	+	68822520	68822701	0	1	181,	0	-30	-29.3	123	CDS	ARHGAP25	protein_coding
ENSG00000163395	1	201206622	201206622	1e-30	+	201206502	201206743	0	1	241,	0	-30	-29.3	123	CDS	IGFN1	protein_coding
ENSG00000112972	5	43298824	43298824	1.6e-30	-	43298704	43298945	0	1	241,	0	-29.8	-29.1	122	CDS	HMGCS1	protein_coding
ENSG00000160007	19	47001523	47001523	1.6e-30	+	47001418	47001629	0	1	211,	0	-29.8	-29.1	122	three_prime_utr	ARHGAP35	protein_coding
ENSG00000165617	14	58645776	58645776	1.6e-30	+	58645686	58645867	0	1	181,	0	-29.8	-29.1	122	CDS	DACT1	protein_coding
ENSG00000173548	15	75649449	75649449	1.6e-30	+	75649344	75649555	0	1	211,	0	-29.8	-29.1	122	CDS	SNX33	protein_coding
ENSG00000241839	15	64865563	64865563	1.6e-30	+	64865473	64865653	0	1	180,	0	-29.8	-29.1	122	CDS	PLEKHO2	protein_coding
ENSG00000080854	11	133921101	133921101	3.2e-30	-	133920996	133921206	0	1	210,	0	-29.5	-28.8	121	CDS	IGSF9B	protein_coding
ENSG00000126603	16	4337497	4337497	3.2e-30	+	4337407	4337588	0	1	181,	0	-29.5	-28.8	121	CDS	GLIS2	protein_coding
ENSG00000127511	19	16878562	16878562	3.2e-30	+	16878389	16878736	0	2	1,240,	0,107	-29.5	-28.8	121	CDS	SIN3B	protein_coding
ENSG00000204228	6	33205101	33205101	5e-30	+	33204963	33205240	0	2	156,20,	0,257	-29.3	-28.6	120	CDS	HSD17B8	protein_coding
ENSG00000128274	22	42692997	42692997	7.9e-30	-	42692893	42693102	0	1	209,	0	-29.1	-28.4	119	CDS	A4GALT	protein_coding
ENSG00000159842	17	1003876	1003876	7.9e-30	-	1003786	1003967	0	1	181,	0	-29.1	-28.4	119	three_prime_utr	ABR	protein_coding
ENSG00000160953	19	1360722	1360722	7.9e-30	+	1360617	1360828	0	1	211,	0	-29.1	-28.4	119	CDS	MUM1	protein_coding
ENSG00000099889	22	19979879	19979879	1.3e-29	-	19979789	19979969	0	1	180,	0	-28.9	-28.2	118	CDS	ARVCF	protein_coding
ENSG00000128272	22	39522265	39522265	1.3e-29	+	39522175	39522356	0	1	181,	0	-28.9	-28.2	118	CDS	ATF4	protein_coding
ENSG00000184160	4	3766952	3766952	1.3e-29	+	3766847	3767057	0	1	210,	0	-28.9	-28.2	118	exon	ADRA2C	protein_coding
ENSG00000184160	4	3766954	3766954	1.3e-29	+	3766850	3767059	0	1	209,	0	-28.9	-28.2	118	exon	ADRA2C	protein_coding
ENSG00000054598	6	1612053	1612053	4e-29	+	1611948	1612159	0	1	211,	0	-28.4	-27.7	116	CDS	FOXC1	protein_coding
ENSG00000157350	16	70398892	70398892	4e-29	-	70398667	70399118	0	1	451,	0	-28.4	-27.7	116	five_prime_utr	ST3GAL2	protein_coding
ENSG00000275183	19	54463007	54463007	4e-29	-	54462902	54463113	0	1	211,	0	-28.4	-27.7	116	CDS	LENG9	protein_coding
ENSG00000089248	12	112022463	112022463	6.3e-29	+	112022373	112022553	0	1	180,	0	-28.2	-27.5	115	CDS	ERP29	protein_coding
ENSG00000100441	14	24432256	24432256	6.3e-29	+	24432151	24432362	0	1	211,	0	-28.2	-27.5	115	CDS	KHNYN	protein_coding
ENSG00000182253	15	99131054	99131054	6.3e-29	+	99130949	99131160	0	1	211,	0	-28.2	-27.5	115	CDS	SYNM	protein_coding
ENSG00000119321	9	113165710	113165710	1.3e-28	-	113165590	113165831	0	1	241,	0	-27.9	-27.3	115	three_prime_utr	FKBP15	protein_coding
ENSG00000153487	13	110719530	110719530	1.3e-28	+	110719410	110719651	0	1	241,	0	-27.9	-27.3	115	exon	ING1	protein_coding
ENSG00000166106	11	130474043	130474043	1.3e-28	+	130473953	130474133	0	1	180,	0	-27.9	-27.3	115	three_prime_utr	ADAMTS15	protein_coding
ENSG00000197818	20	49888140	49888140	1.3e-28	+	49888050	49888231	0	1	181,	0	-27.9	-27.3	115	three_prime_utr	SLC9A8	protein_coding
ENSG00000119138	9	70413831	70413831	2e-28	-	70413726	70413936	0	1	210,	0	-27.7	-27	114	five_prime_utr	KLF9	protein_coding
ENSG00000144567	2	219182470	219182470	2e-28	+	219182395	219182545	0	1	150,	0	-27.7	-27	114	exon	RETREG2	protein_coding
ENSG00000163659	3	156678332	156678332	2e-28	+	156678227	156678437	0	1	210,	0	-27.7	-27	114	CDS	TIPARP	protein_coding
ENSG00000133561	7	150627749	150627749	3.2e-28	-	150627644	150627854	0	1	210,	0	-27.5	-26.8	113	CDS	GIMAP6	protein_coding
ENSG00000196646	19	12187048	12187048	3.2e-28	+	12186943	12187154	0	1	211,	0	-27.5	-26.8	113	exon	ZNF136	protein_coding
ENSG00000090615	12	132771515	132771515	5e-28	-	132771425	132771606	0	1	181,	0	-27.3	-26.6	112	three_prime_utr	GOLGA3	protein_coding
ENSG00000104765	8	26412681	26412681	5e-28	+	26412591	26412771	0	1	180,	0	-27.3	-26.6	112	three_prime_utr	BNIP3L	protein_coding
ENSG00000151914	6	56459141	56459141	1e-27	-	56459036	56459246	0	1	210,	0	-27	-26.4	111	CDS	DST	protein_coding
ENSG00000168397	2	241672885	241672885	1e-27	+	241672780	241672990	0	1	210,	0	-27	-26.4	111	three_prime_utr	ATG4B	protein_coding
ENSG00000050820	16	75229221	75229221	1.6e-27	-	75229116	75229327	0	1	211,	0	-26.8	-26.1	110	three_prime_utr	BCAR1	protein_coding
ENSG00000120057	10	97767135	97767135	1.6e-27	-	97767016	97767254	0	1	238,	0	-26.8	-26.1	110	three_prime_utr	SFRP5	protein_coding
ENSG00000168575	8	42437124	42437124	1.6e-27	-	42437019	42437229	0	1	210,	0	-26.8	-26.1	110	CDS	SLC20A2	protein_coding
ENSG00000177706	7	260595	260595	1.6e-27	+	260505	260685	0	1	180,	0	-26.8	-26.1	110	three_prime_utr	FAM20C	protein_coding
ENSG00000185950	13	109785819	109785819	1.6e-27	-	109785729	109785910	0	1	181,	0	-26.8	-26.1	110	CDS	IRS2	protein_coding
ENSG00000280789	16	29816757	29816757	1.6e-27	+	29816667	29816847	0	1	180,	0	-26.8	-26.1	110	three_prime_utr	PAGR1	protein_coding
ENSG00000280893	16	29816754	29816754	1.6e-27	+	29816650	29816858	0	1	208,	0	-26.8	-26.1	110	three_prime_utr	AC009133.6	protein_coding
ENSG00000068697	2	20051967	20051967	2.5e-27	-	20051907	20052028	0	1	121,	0	-26.6	-25.9	109	five_prime_utr	LAPTM4A	protein_coding
ENSG00000168140	16	4382259	4382259	2.5e-27	+	4382154	4382364	0	1	210,	0	-26.6	-25.9	109	CDS	VASN	protein_coding
ENSG00000261678	8	144332753	144332753	2.5e-27	-	144332663	144332844	0	1	181,	0	-26.6	-25.9	109	three_prime_utr	SCRT1	protein_coding
ENSG00000168487	8	22201326	22201326	5e-27	+	22201221	22201431	0	1	210,	0	-26.3	-25.7	108	three_prime_utr	BMP1	protein_coding
ENSG00000158321	7	70790717	70790717	7.9e-27	+	70790612	70790823	0	1	211,	0	-26.1	-25.5	107	CDS	AUTS2	protein_coding
ENSG00000108826	17	50368141	50368141	1.3e-26	-	50368036	50368246	0	1	210,	0	-25.9	-25.2	106	three_prime_utr	MRPL27	protein_coding
ENSG00000118412	6	89862584	89862584	1.3e-26	+	89862479	89862690	0	1	211,	0	-25.9	-25.2	106	exon	CASP8AP2	protein_coding
ENSG00000184857	16	8795937	8795937	1.3e-26	-	8795847	8796028	0	1	181,	0	-25.9	-25.2	106	three_prime_utr	TMEM186	protein_coding
ENSG00000185278	1	173889408	173889408	1.3e-26	+	173889303	173889514	0	1	211,	0	-25.9	-25.2	106	three_prime_utr	ZBTB37	protein_coding
ENSG00000258539	10	124617421	124617421	1.3e-26	-	124617317	124617526	0	1	209,	0	-25.9	-25.2	106	three_prime_utr	AC068896.1	protein_coding
ENSG00000086598	12	123597335	123597335	2e-26	+	123597230	123597440	0	1	210,	0	-25.7	-25	106	three_prime_utr	TMED2	protein_coding
ENSG00000106772	9	76708603	76708603	2e-26	-	76708513	76708694	0	1	181,	0	-25.7	-25	106	CDS	PRUNE2	protein_coding
ENSG00000126705	1	27549327	27549327	2e-26	-	27549222	27549433	0	1	211,	0	-25.7	-25	106	CDS	AHDC1	protein_coding
ENSG00000171992	5	150649400	150649400	2e-26	+	150649340	150649461	0	1	121,	0	-25.7	-25	106	exon	SYNPO	protein_coding
ENSG00000196576	22	50290442	50290442	2e-26	-	50290337	50290548	0	1	211,	0	-25.7	-25	106	CDS	PLXNB2	protein_coding
ENSG00000124104	20	45840958	45840958	4e-26	+	45840853	45841063	0	1	210,	0	-25.4	-24.8	105	exon	SNX21	protein_coding
ENSG00000143772	1	226736344	226736344	4e-26	-	226736239	226736449	0	1	210,	0	-25.4	-24.8	105	CDS	ITPKB	protein_coding
ENSG00000175066	3	142160191	142160191	4e-26	-	142160101	142160282	0	1	181,	0	-25.4	-24.8	105	three_prime_utr	GK5	protein_coding
ENSG00000021826	2	210678897	210678897	6.3e-26	+	210678777	210679017	0	1	240,	0	-25.2	-24.6	104	three_prime_utr	CPS1	protein_coding
ENSG00000109670	4	152322892	152322892	6.3e-26	-	152322787	152322998	0	1	211,	0	-25.2	-24.6	104	exon	FBXW7	protein_coding
ENSG00000128159	22	50221619	50221619	6.3e-26	-	50221529	50221709	0	1	180,	0	-25.2	-24.6	104	CDS	TUBGCP6	protein_coding
ENSG00000140416	15	63042931	63042931	6.3e-26	+	63042841	63043021	0	1	180,	0	-25.2	-24.6	104	CDS	TPM1	protein_coding
ENSG00000198131	19	58261306	58261306	6.3e-26	+	58261216	58261397	0	1	181,	0	-25.2	-24.6	104	three_prime_utr	ZNF544	protein_coding
ENSG00000175931	17	76391278	76391278	2e-25	-	76391188	76391368	0	1	180,	0	-24.7	-24.1	102	CDS	UBE2O	protein_coding
ENSG00000125430	17	14346840	14346840	3.2e-25	+	14346735	14346946	0	1	211,	0	-24.5	-23.9	101	three_prime_utr	HS3ST3B1	protein_coding
ENSG00000134030	18	48758198	48758198	3.2e-25	+	48758093	48758304	0	1	211,	0	-24.5	-23.9	101	CDS	CTIF	protein_coding
ENSG00000148842	10	102919670	102919670	3.2e-25	+	102919580	102919761	0	1	181,	0	-24.5	-23.9	101	CDS	CNNM2	protein_coding
ENSG00000166233	15	72591575	72591575	3.2e-25	+	72591470	72591680	0	1	210,	0	-24.5	-23.9	101	three_prime_utr	ARIH1	protein_coding
ENSG00000148143	9	106928134	106928134	5e-25	+	106928029	106928239	0	1	210,	0	-24.3	-23.6	100	CDS	ZNF462	protein_coding
ENSG00000181274	10	97333513	97333513	5e-25	-	97333423	97333603	0	1	180,	0	-24.3	-23.6	100	three_prime_utr	FRAT2	protein_coding
ENSG00000104154	15	45480971	45480971	7.9e-25	-	45480866	45481076	0	1	210,	0	-24.1	-23.4	99.3	three_prime_utr	SLC30A4	protein_coding
ENSG00000162591	1	3490249	3490249	7.9e-25	-	3490159	3490339	0	1	180,	0	-24.1	-23.4	99.3	three_prime_utr	MEGF6	protein_coding
ENSG00000186222	4	6716443	6716443	7.9e-25	+	6716353	6716534	0	1	181,	0	-24.1	-23.4	99.3	exon	BLOC1S4	protein_coding
ENSG00000107104	9	712984	712984	1.6e-24	+	712879	713090	0	1	211,	0	-23.8	-23.2	98.4	exon	KANK1	protein_coding
ENSG00000116584	1	155969156	155969156	2.5e-24	-	155969051	155969261	0	1	210,	0	-23.6	-23	97.5	CDS	ARHGEF2	protein_coding
ENSG00000138162	10	122085952	122085952	2.5e-24	+	122085862	122086043	0	1	181,	0	-23.6	-23	97.5	CDS	TACC2	protein_coding
ENSG00000196557	16	1220362	1220362	2.5e-24	+	1220212	1220513	0	1	301,	0	-23.6	-23	97.5	CDS	CACNA1H	protein_coding
ENSG00000164299	5	80320621	80320621	4e-24	+	80320532	80320711	0	1	179,	0	-23.4	-22.7	96.6	CDS	SPZ1	protein_coding
ENSG00000164299	5	80320626	80320626	4e-24	+	80320537	80320716	0	1	179,	0	-23.4	-22.7	96.6	CDS	SPZ1	protein_coding
ENSG00000152409	5	79237296	79237296	6.3e-24	+	79237206	79237386	0	1	180,	0	-23.2	-22.5	95.7	CDS	JMY	protein_coding
ENSG00000155760	2	202036321	202036321	6.3e-24	+	202036231	202036411	0	1	180,	0	-23.2	-22.5	95.7	CDS	FZD7	protein_coding
ENSG00000182022	10	124008787	124008787	6.3e-24	-	124008682	124008893	0	1	211,	0	-23.2	-22.5	95.7	three_prime_utr	CHST15	protein_coding
ENSG00000203880	20	64273359	64273359	6.3e-24	+	64273254	64273465	0	1	211,	0	-23.2	-22.5	95.7	exon	PCMTD2	protein_coding
ENSG00000214022	7	150372079	150372079	6.3e-24	+	150371974	150372185	0	1	211,	0	-23.2	-22.5	95.7	CDS	REPIN1	protein_coding
ENSG00000007516	16	1349080	1349080	1.3e-23	+	1348990	1349171	0	1	181,	0	-22.9	-22.3	94.8	three_prime_utr	BAIAP3	protein_coding
ENSG00000087074	19	48873485	48873485	1.3e-23	+	48873410	48873560	0	1	150,	0	-22.9	-22.3	94.8	CDS	PPP1R15A	protein_coding
ENSG00000111696	12	103777890	103777890	1.3e-23	-	103777785	103777996	0	1	211,	0	-22.9	-22.3	94.8	exon	NT5DC3	protein_coding
ENSG00000120063	17	65013922	65013922	1.3e-23	-	65013818	65014027	0	1	209,	0	-22.9	-22.3	94.8	three_prime_utr	GNA13	protein_coding
ENSG00000144815	3	101821965	101821965	1.3e-23	+	101821875	101822056	0	1	181,	0	-22.9	-22.3	94.8	three_prime_utr	NXPE3	protein_coding
ENSG00000160953	19	1377188	1377188	1.3e-23	+	1377083	1377294	0	1	211,	0	-22.9	-22.3	94.8	three_prime_utr	MUM1	protein_coding
ENSG00000119280	1	230843501	230843501	2e-23	-	230843397	230843606	0	1	209,	0	-22.7	-22.1	93.9	CDS	C1orf198	protein_coding
ENSG00000130881	19	33205992	33205992	2e-23	+	33205917	33206068	0	1	151,	0	-22.7	-22.1	93.9	CDS	LRP3	protein_coding
ENSG00000166326	11	35663134	35663134	2e-23	+	35663044	35663225	0	1	181,	0	-22.7	-22.1	93.9	CDS	TRIM44	protein_coding
ENSG00000120029	10	101845807	101845807	3.2e-23	-	101845688	101845927	0	1	239,	0	-22.5	-21.8	93	three_prime_utr	C10orf76	protein_coding
ENSG00000148660	10	73813895	73813895	3.2e-23	-	73813790	73814001	0	1	211,	0	-22.5	-21.8	93	three_prime_utr	CAMK2G	protein_coding
ENSG00000171608	1	9727396	9727396	3.2e-23	+	9727291	9727501	0	1	210,	0	-22.5	-21.8	93	three_prime_utr	PIK3CD	protein_coding
ENSG00000173064	12	112184827	112184827	3.2e-23	-	112184722	112184932	0	1	210,	0	-22.5	-21.8	93	CDS	HECTD4	protein_coding
ENSG00000197971	18	76985660	76985660	3.2e-23	-	76985570	76985751	0	1	181,	0	-22.5	-21.8	93	exon	MBP	protein_coding
ENSG00000198826	15	32637123	32637123	3.2e-23	+	32637018	32637229	0	1	211,	0	-22.5	-21.8	93	CDS	ARHGAP11A	protein_coding
ENSG00000132716	1	160240073	160240073	6.3e-23	-	160239968	160240179	0	1	211,	0	-22.2	-21.6	92.1	CDS	DCAF8	protein_coding
ENSG00000258465	1	160240069	160240069	6.3e-23	-	160239964	160240175	0	1	211,	0	-22.2	-21.6	92.1	CDS	AL139011.2	protein_coding
ENSG00000103121	16	80976085	80976085	1e-22	-	80975995	80976175	0	1	180,	0	-22	-21.4	91.3	three_prime_utr	CMC2	protein_coding
ENSG00000182636	15	23687106	23687106	1e-22	-	23687002	23687211	0	1	209,	0	-22	-21.4	91.3	CDS	NDN	protein_coding
ENSG00000198899	MT	8719	8719	1e-22	+	8615	8823	0	1	208,	0	-22	-21.4	91.3	CDS	MT-ATP6	protein_coding
ENSG00000266524	10	47310334	47310334	1e-22	+	47310259	47310410	0	1	151,	0	-22	-21.4	91.3	CDS	GDF10	protein_coding
ENSG00000101844	X	108153834	108153834	1.6e-22	+	108153744	108153925	0	1	181,	0	-21.8	-21.2	90.4	three_prime_utr	ATG4A	protein_coding
ENSG00000103249	16	1446476	1446476	1.6e-22	-	1446371	1446582	0	1	211,	0	-21.8	-21.2	90.4	three_prime_utr	CLCN7	protein_coding
ENSG00000109184	4	51916328	51916328	1.6e-22	+	51916238	51916418	0	1	180,	0	-21.8	-21.2	90.4	three_prime_utr	DCUN1D4	protein_coding
ENSG00000060237	12	753777	753777	2.5e-22	+	753702	753853	0	1	151,	0	-21.6	-21	89.5	CDS	WNK1	protein_coding
ENSG00000118762	4	88008131	88008131	2.5e-22	+	88008026	88008236	0	1	210,	0	-21.6	-21	89.5	CDS	PKD2	protein_coding
ENSG00000144230	2	127651288	127651288	2.5e-22	+	127651184	127651393	0	1	209,	0	-21.6	-21	89.5	CDS	GPR17	protein_coding
ENSG00000150457	13	20988257	20988257	2.5e-22	-	20988152	20988363	0	1	211,	0	-21.6	-21	89.5	CDS	LATS2	protein_coding
ENSG00000169047	2	226798259	226798259	2.5e-22	-	226798169	226798350	0	1	181,	0	-21.6	-21	89.5	CDS	IRS1	protein_coding
ENSG00000104852	19	49108038	49108038	5e-22	+	49107978	49108098	0	1	120,	0	-21.3	-20.7	2.12	exon	SNRNP70	protein_coding
ENSG00000146834	7	100430605	100430605	5e-22	+	100430500	100430711	0	1	211,	0	-21.3	-20.7	88.6	CDS	MEPCE	protein_coding
ENSG00000182197	8	118111014	118111014	5e-22	-	118110924	118111104	0	1	180,	0	-21.3	-20.7	88.6	CDS	EXT1	protein_coding
ENSG00000198783	17	34962412	34962412	5e-22	+	34962307	34962518	0	1	211,	0	-21.3	-20.7	88.6	exon	ZNF830	protein_coding
ENSG00000110237	11	73308483	73308483	7.9e-22	+	73308378	73308589	0	1	211,	0	-21.1	-20.5	87.7	five_prime_utr	ARHGEF17	protein_coding
ENSG00000168209	10	72275484	72275484	7.9e-22	+	72275379	72275589	0	1	210,	0	-21.1	-20.5	87.7	three_prime_utr	DDIT4	protein_coding
ENSG00000088812	20	3648858	3648858	1.3e-21	+	3648753	3648964	0	1	211,	0	-20.9	-20.3	86.8	three_prime_utr	ATRN	protein_coding
ENSG00000107957	10	103602452	103602452	1.3e-21	-	103602362	103602543	0	1	181,	0	-20.9	-20.3	86.8	exon	SH3PXD2A	protein_coding
ENSG00000126705	1	27551663	27551663	1.3e-21	-	27551558	27551768	0	1	210,	0	-20.9	-20.3	86.8	CDS	AHDC1	protein_coding
ENSG00000170004	17	7884940	7884940	1.3e-21	+	7884835	7885045	0	1	210,	0	-20.9	-20.3	86.8	CDS	CHD3	protein_coding
ENSG00000126461	19	49653314	49653314	2.5e-21	+	49653224	49653404	0	1	180,	0	-20.6	-20.1	85.9	CDS	SCAF1	protein_coding
ENSG00000148671	10	86970760	86970760	2.5e-21	+	86970672	86970849	0	1	177,	0	-20.6	-20.1	85.9	three_prime_utr	ADIRF	protein_coding
ENSG00000162068	16	2471824	2471824	2.5e-21	+	2471735	2471914	0	1	179,	0	-20.6	-20.1	85.9	CDS	NTN3	protein_coding
ENSG00000176046	16	28537455	28537455	2.5e-21	-	28537365	28537545	0	1	180,	0	-20.6	-20.1	85.9	three_prime_utr	NUPR1	protein_coding
ENSG00000185551	15	96334349	96334349	2.5e-21	+	96334259	96334439	0	1	180,	0	-20.6	-20.1	85.9	CDS	NR2F2	protein_coding
ENSG00000099204	10	114435987	114435987	4e-21	-	114435897	114436078	0	1	181,	0	-20.4	-19.8	85	three_prime_utr	ABLIM1	protein_coding
ENSG00000138080	2	27086092	27086092	4e-21	+	27085837	27086348	0	1	511,	0	-20.4	-19.8	85	three_prime_utr	EMILIN1	protein_coding
ENSG00000173120	11	67255386	67255386	4e-21	+	67255296	67255477	0	1	181,	0	-20.4	-19.8	85	three_prime_utr	KDM2A	protein_coding
ENSG00000038382	5	14508910	14508910	6.3e-21	+	14508820	14509001	0	1	181,	0	-20.2	-19.6	84.1	three_prime_utr	TRIO	protein_coding
ENSG00000110237	11	73311152	73311152	6.3e-21	+	73311047	73311258	0	1	211,	0	-20.2	-19.6	84.1	CDS	ARHGEF17	protein_coding
ENSG00000196924	X	154367880	154367880	6.3e-21	-	154367709	154368052	0	2	29,211,	0,132	-20.2	-19.6	71.6	CDS	FLNA	protein_coding
ENSG00000163520	3	13570501	13570501	1e-20	+	13570396	13570606	0	1	210,	0	-20	-19.4	83.2	CDS	FBLN2	protein_coding
ENSG00000170759	10	32056250	32056250	1e-20	-	32056160	32056341	0	1	181,	0	-20	-19.4	83.2	five_prime_utr	KIF5B	protein_coding
ENSG00000175104	11	36487504	36487504	1e-20	-	36487414	36487595	0	1	181,	0	-20	-19.4	83.2	three_prime_utr	TRAF6	protein_coding
ENSG00000082641	17	48058828	48058828	2e-20	+	48058708	48058948	0	1	240,	0	-19.7	-19.2	82.3	CDS	NFE2L1	protein_coding
ENSG00000130222	9	89606143	89606143	2e-20	+	89606055	89606232	0	1	177,	0	-19.7	-19.2	82.3	three_prime_utr	GADD45G	protein_coding
ENSG00000130349	6	107028437	107028437	3.2e-20	+	107028332	107028542	0	1	210,	0	-19.5	-18.9	81.4	five_prime_utr	C6orf203	protein_coding
ENSG00000133454	22	25768631	25768631	3.2e-20	+	25768526	25768736	0	1	210,	0	-19.5	-18.9	81.4	CDS	MYO18B	protein_coding
ENSG00000178209	8	143920854	143920854	3.2e-20	-	143920749	143920960	0	1	211,	0	-19.5	-18.9	81.4	CDS	PLEC	protein_coding
ENSG00000213918	16	3664669	3664669	3.2e-20	+	3664579	3664759	0	1	180,	0	-19.5	-18.9	81.4	three_prime_utr	DNASE1	protein_coding
ENSG00000099953	22	23781299	23781299	5e-20	+	23781194	23781404	0	1	210,	0	-19.3	-18.7	80.5	exon	MMP11	protein_coding
ENSG00000108061	10	110964537	110964537	5e-20	+	110964432	110964642	0	1	210,	0	-19.3	-18.7	80.5	CDS	SHOC2	protein_coding
ENSG00000129159	11	17735208	17735208	5e-20	+	17735103	17735313	0	1	210,	0	-19.3	-18.7	80.5	five_prime_utr	KCNC1	protein_coding
ENSG00000160908	7	99500158	99500158	5e-20	-	99500053	99500264	0	1	211,	0	-19.3	-18.7	80.5	exon	ZNF394	protein_coding
ENSG00000105447	19	48452931	48452931	7.9e-20	+	48452841	48453021	0	1	180,	0	-19.1	-18.5	79.6	CDS	GRWD1	protein_coding
ENSG00000143554	1	153775877	153775877	7.9e-20	+	153775787	153775968	0	1	181,	0	-19.1	-18.5	79.6	exon	SLC27A3	protein_coding
ENSG00000161664	17	44170708	44170708	7.9e-20	+	44170535	44170882	0	2	2,177,	0,170	-19.1	-18.5	79.6	five_prime_utr	ASB16	protein_coding
ENSG00000214688	10	71715841	71715841	7.9e-20	-	71715736	71715947	0	1	211,	0	-19.1	-18.5	79.6	three_prime_utr	C10orf105	protein_coding
ENSG00000009307	1	114717122	114717122	1.6e-19	-	114717002	114717242	0	1	240,	0	-18.8	-18.3	78.7	three_prime_utr	CSDE1	protein_coding
ENSG00000104894	19	49339814	49339814	1.6e-19	+	49339709	49339919	0	1	210,	0	-18.8	-18.3	78.7	exon	CD37	protein_coding
ENSG00000137700	11	119030607	119030607	1.6e-19	-	119030517	119030697	0	1	180,	0	-18.8	-18.3	78.7	exon	SLC37A4	protein_coding
ENSG00000142459	19	7863585	7863585	1.6e-19	+	7863450	7863720	0	1	270,	0	-18.8	-18.3	78.7	exon	EVI5L	protein_coding
ENSG00000143384	1	150578974	150578974	1.6e-19	-	150578869	150579080	0	1	211,	0	-18.8	-18.3	78.7	CDS	MCL1	protein_coding
ENSG00000174282	17	7462816	7462816	1.6e-19	-	7462711	7462921	0	1	210,	0	-18.8	-18.3	78.7	CDS	ZBTB4	protein_coding
ENSG00000106624	7	44114427	44114427	2.5e-19	+	44114322	44114532	0	1	210,	0	-18.6	-18	77.8	three_prime_utr	AEBP1	protein_coding
ENSG00000125810	20	23085097	23085097	2.5e-19	-	23084992	23085202	0	1	210,	0	-18.6	-18	77.8	CDS	CD93	protein_coding
ENSG00000188783	1	203483327	203483327	2.5e-19	+	203483237	203483417	0	1	180,	0	-18.6	-18	77.8	CDS	PRELP	protein_coding
ENSG00000090905	16	24791011	24791011	4e-19	+	24790906	24791117	0	1	211,	0	-18.4	-17.8	76.9	CDS	TNRC6A	protein_coding
ENSG00000142611	1	3412004	3412004	4e-19	+	3411914	3412094	0	1	180,	0	-18.4	-17.8	76.9	CDS	PRDM16	protein_coding
ENSG00000179886	8	143599556	143599556	4e-19	+	143599451	143599661	0	1	210,	0	-18.4	-17.8	76.9	CDS	TIGD5	protein_coding
ENSG00000151208	10	77792272	77792272	7.9e-19	-	77792167	77792378	0	1	211,	0	-18.1	-17.6	76	three_prime_utr	DLG5	protein_coding
ENSG00000160753	1	155322236	155322236	7.9e-19	+	155322161	155322311	0	1	150,	0	-18.1	-17.6	76	CDS	RUSC1	protein_coding
ENSG00000165507	10	44977592	44977592	7.9e-19	-	44977398	44977787	0	1	389,	0	-18.1	-17.6	76	CDS	C10orf10	protein_coding
ENSG00000185722	17	4165105	4165105	7.9e-19	-	4165015	4165196	0	1	181,	0	-18.1	-17.6	76	three_prime_utr	ANKFY1	protein_coding
ENSG00000074590	12	106064702	106064702	1.3e-18	-	106064597	106064807	0	1	210,	0	-17.9	-17.4	75.1	three_prime_utr	NUAK1	protein_coding
ENSG00000134917	11	130427704	130427704	1.3e-18	-	130427584	130427825	0	1	241,	0	-17.9	-17.4	75.1	CDS	ADAMTS8	protein_coding
ENSG00000157637	17	81246630	81246630	1.3e-18	-	81246345	81246915	0	2	328,31,	0,539	-17.9	-17.4	75.1	CDS	SLC38A10	protein_coding
ENSG00000165752	10	132207923	132207923	1.3e-18	-	132207818	132208028	0	1	210,	0	-17.9	-17.4	75.1	three_prime_utr	STK32C	protein_coding
ENSG00000177666	11	823979	823979	1.3e-18	+	823874	824084	0	1	210,	0	-17.9	-17.4	75.1	exon	PNPLA2	protein_coding
ENSG00000155189	8	6758308	6758308	2e-18	+	6758203	6758413	0	1	210,	0	-17.7	-17.1	74.3	three_prime_utr	AGPAT5	protein_coding
ENSG00000130723	9	131475151	131475151	3.2e-18	+	131475046	131475257	0	1	211,	0	-17.5	-16.9	73.4	CDS	PRRC2B	protein_coding
ENSG00000143322	1	179108278	179108278	3.2e-18	-	179108173	179108384	0	1	211,	0	-17.5	-16.9	73.4	CDS	ABL2	protein_coding
ENSG00000156299	21	31119253	31119253	3.2e-18	-	31119163	31119343	0	1	180,	0	-17.5	-16.9	73.4	three_prime_utr	TIAM1	protein_coding
ENSG00000170088	4	165079679	165079679	3.2e-18	-	165079589	165079770	0	1	181,	0	-17.5	-16.9	73.4	CDS	TMEM192	protein_coding
ENSG00000124788	6	16306605	16306605	6.3e-18	-	16306515	16306696	0	1	181,	0	-17.2	-16.7	72.5	exon	ATXN1	protein_coding
ENSG00000130038	12	3730324	3730324	6.3e-18	-	3730204	3730445	0	1	241,	0	-17.2	-16.7	72.5	exon	CRACR2A	protein_coding
ENSG00000205363	15	73752463	73752463	6.3e-18	-	73752358	73752568	0	1	210,	0	-17.2	-16.7	72.5	five_prime_utr	C15orf59	protein_coding
ENSG00000106991	9	127815324	127815324	1e-17	-	127815190	127815459	0	1	269,	0	-17	-16.5	71.6	three_prime_utr	ENG	protein_coding
ENSG00000130748	19	47046007	47046007	1e-17	-	47045906	47046108	0	1	202,	0	-17	-16.5	71.6	CDS	TMEM160	protein_coding
ENSG00000165655	10	75399009	75399009	1e-17	-	75398904	75399115	0	1	211,	0	-17	-16.5	71.6	CDS	ZNF503	protein_coding
ENSG00000038210	4	25234169	25234169	1.6e-17	+	25234064	25234275	0	1	211,	0	-16.8	-16.3	70.7	CDS	PI4K2B	protein_coding
ENSG00000106346	7	6154819	6154819	1.6e-17	+	6154729	6154909	0	1	180,	0	-16.8	-16.3	70.7	CDS	USP42	protein_coding
ENSG00000143641	1	230280689	230280689	1.6e-17	+	230280599	230280779	0	1	180,	0	-16.8	-16.3	70.7	three_prime_utr	GALNT2	protein_coding
ENSG00000163520	3	13638182	13638182	1.6e-17	+	13638062	13638302	0	1	240,	0	-16.8	-16.3	70.7	three_prime_utr	FBLN2	protein_coding
ENSG00000177606	1	58782646	58782646	1.6e-17	-	58782556	58782737	0	1	181,	0	-16.8	-16.3	70.7	CDS	JUN	protein_coding
ENSG00000013588	12	12908502	12908502	2.5e-17	+	12908397	12908608	0	1	211,	0	-16.6	-16	69.8	CDS	GPRC5A	protein_coding
ENSG00000104549	8	125021924	125021924	2.5e-17	+	125021834	125022014	0	1	180,	0	-16.6	-16	69.8	CDS	SQLE	protein_coding
ENSG00000130037	12	5044509	5044509	2.5e-17	+	5044405	5044614	0	1	209,	0	-16.6	-16	69.8	exon	KCNA5	protein_coding
ENSG00000176105	18	723537	723537	2.5e-17	-	723447	723628	0	1	181,	0	-16.6	-16	69.8	three_prime_utr	YES1	protein_coding
ENSG00000204851	19	46494038	46494038	2.5e-17	-	46493948	46494129	0	1	181,	0	-16.6	-16	69.8	CDS	PNMA8B	protein_coding
ENSG00000025772	20	44943100	44943100	5e-17	-	44942995	44943205	0	1	210,	0	-16.3	-15.8	68.9	three_prime_utr	TOMM34	protein_coding
ENSG00000070214	9	105390097	105390097	5e-17	+	105389992	105390203	0	1	211,	0	-16.3	-15.8	68.9	three_prime_utr	SLC44A1	protein_coding
ENSG00000119139	9	69221229	69221229	5e-17	+	69221124	69221335	0	1	211,	0	-16.3	-15.8	68.9	CDS	TJP2	protein_coding
ENSG00000133275	19	1980723	1980723	7.9e-17	+	1980618	1980829	0	1	211,	0	-16.1	-15.6	68	three_prime_utr	CSNK1G2	protein_coding
ENSG00000164967	9	34611001	34611001	7.9e-17	-	34610898	34611105	0	1	207,	0	-16.1	-15.6	68	CDS	RPP25L	protein_coding
ENSG00000176903	14	73712943	73712943	7.9e-17	-	73712853	73713033	0	1	180,	0	-16.1	-15.6	68	CDS	PNMA1	protein_coding
ENSG00000198142	2	109615214	109615214	7.9e-17	+	109615109	109615319	0	1	210,	0	-16.1	-15.6	68	CDS	SOWAHC	protein_coding
ENSG00000111676	12	6935752	6935752	1.3e-16	+	6935647	6935857	0	1	210,	0	-15.9	-15.4	67.1	CDS	ATN1	protein_coding
ENSG00000169926	15	31373420	31373420	1.3e-16	+	31373315	31373525	0	1	210,	0	-15.9	-15.4	67.1	three_prime_utr	KLF13	protein_coding
ENSG00000170458	5	140632266	140632266	1.3e-16	-	140632146	140632386	0	1	240,	0	-15.9	-15.4	67.1	CDS	CD14	protein_coding
ENSG00000175634	11	67432268	67432268	1.3e-16	+	67432178	67432358	0	1	180,	0	-15.9	-15.4	67.1	exon	RPS6KB2	protein_coding
ENSG00000181555	3	47123058	47123058	1.3e-16	-	47122968	47123149	0	1	181,	0	-15.9	-15.4	67.1	CDS	SETD2	protein_coding
ENSG00000185386	22	50266280	50266280	1.3e-16	-	50265615	50266946	0	4	45,80,72,13,	0,610,924,1318	-15.9	-15.4	67.1	CDS	MAPK11	protein_coding
ENSG00000130881	19	33205497	33205497	2e-16	+	33205407	33205588	0	1	181,	0	-15.7	-15.1	66.2	CDS	LRP3	protein_coding
ENSG00000172403	4	119030200	119030200	2e-16	+	119030065	119030336	0	1	271,	0	-15.7	-15.1	66.2	CDS	SYNPO2	protein_coding
ENSG00000276293	17	38767917	38767917	2e-16	-	38767812	38768023	0	1	211,	0	-15.7	-15.1	66.2	three_prime_utr	PIP4K2B	protein_coding
ENSG00000038382	5	14487912	14487912	4e-16	+	14487822	14488003	0	1	181,	0	-15.4	-14.9	65.3	CDS	TRIO	protein_coding
ENSG00000075914	3	45035812	45035812	4e-16	+	45035707	45035917	0	1	210,	0	-15.4	-14.9	65.3	CDS	EXOSC7	protein_coding
ENSG00000099991	22	24166965	24166965	4e-16	+	24166860	24167071	0	1	211,	0	-15.4	-14.9	65.3	CDS	CABIN1	protein_coding
ENSG00000120129	5	172770897	172770897	4e-16	-	172770808	172770987	0	1	179,	0	-15.4	-14.9	65.3	CDS	DUSP1	protein_coding
ENSG00000121057	17	57106739	57106739	4e-16	+	57106634	57106845	0	1	211,	0	-15.4	-14.9	65.3	CDS	AKAP1	protein_coding
ENSG00000159335	12	6770568	6770568	4e-16	+	6770479	6770657	0	1	178,	0	-15.4	-14.9	65.3	three_prime_utr	PTMS	protein_coding
ENSG00000163815	3	45035802	45035802	4e-16	+	45035682	45035922	0	1	240,	0	-15.4	-14.9	65.3	CDS	CLEC3B	protein_coding
ENSG00000184007	1	31907454	31907454	4e-16	-	31907349	31907560	0	1	211,	0	-15.4	-14.9	65.3	three_prime_utr	PTP4A2	protein_coding
ENSG00000050820	16	75235435	75235435	6.3e-16	-	75235300	75235571	0	1	271,	0	-15.2	-14.7	64.4	three_prime_utr	BCAR1	protein_coding
ENSG00000124942	11	62533074	62533074	6.3e-16	-	62532939	62533210	0	1	271,	0	-15.2	-14.7	64.4	CDS	AHNAK	protein_coding
ENSG00000173402	3	49532426	49532426	6.3e-16	+	49532321	49532532	0	1	211,	0	-15.2	-14.7	64.4	CDS	DAG1	protein_coding
ENSG00000068001	3	50320364	50320364	1e-15	-	50320244	50320485	0	1	241,	0	-15	-14.5	63.5	CDS	HYAL2	protein_coding
ENSG00000101191	20	62910975	62910975	1e-15	-	62910870	62911081	0	1	211,	0	-15	-14.5	63.5	CDS	DIDO1	protein_coding
ENSG00000114383	3	50320368	50320368	1e-15	-	50320264	50320472	0	1	208,	0	-15	-14.5	63.5	CDS	TUSC2	protein_coding
ENSG00000124766	6	21596633	21596633	1e-15	+	21596528	21596738	0	1	210,	0	-15	-14.5	63.5	exon	SOX4	protein_coding
ENSG00000151208	10	77821770	77821770	1e-15	-	77821665	77821875	0	1	210,	0	-15	-14.5	63.5	CDS	DLG5	protein_coding
ENSG00000177663	22	17109650	17109650	1e-15	+	17109560	17109740	0	1	180,	0	-15	-14.5	63.5	CDS	IL17RA	protein_coding
ENSG00000069011	5	135028671	135028671	1.6e-15	-	135028567	135028776	0	1	209,	0	-14.8	-14.2	62.6	three_prime_utr	PITX1	protein_coding
ENSG00000070413	22	19038454	19038454	1.6e-15	-	19038349	19038560	0	1	211,	0	-14.8	-14.2	62.6	three_prime_utr	DGCR2	protein_coding
ENSG00000119522	9	123382097	123382097	1.6e-15	-	123381992	123382203	0	1	211,	0	-14.8	-14.2	62.6	CDS	DENND1A	protein_coding
ENSG00000125844	20	17660168	17660168	1.6e-15	-	17660063	17660274	0	1	211,	0	-14.8	-14.2	62.6	CDS	RRBP1	protein_coding
ENSG00000136942	9	124861759	124861759	1.6e-15	-	124861655	124861863	0	1	208,	0	-14.8	-14.2	62.6	exon	RPL35	protein_coding
ENSG00000198853	9	35555316	35555316	1.6e-15	+	35555211	35555421	0	1	210,	0	-14.8	-14.2	62.6	CDS	RUSC2	protein_coding
ENSG00000099814	14	104884283	104884283	3.2e-15	+	104884193	104884373	0	1	180,	0	-14.5	-14	61.7	CDS	CEP170B	protein_coding
ENSG00000103168	16	84179300	84179300	3.2e-15	-	84179195	84179406	0	1	211,	0	-14.5	-14	61.7	exon	TAF1C	protein_coding
ENSG00000131409	19	50517188	50517188	3.2e-15	-	50517099	50517278	0	1	179,	0	-14.5	-14	61.7	three_prime_utr	LRRC4B	protein_coding
ENSG00000065883	7	40094993	40094993	5e-15	+	40094888	40095099	0	1	211,	0	-14.3	-13.8	60.8	three_prime_utr	CDK13	protein_coding
ENSG00000100354	22	40323425	40323425	5e-15	+	40323335	40323516	0	1	181,	0	-14.3	-13.8	60.8	three_prime_utr	TNRC6B	protein_coding
ENSG00000114867	3	184321942	184321942	5e-15	+	184321852	184322033	0	1	181,	0	-14.3	-13.8	60.8	CDS	EIF4G1	protein_coding
ENSG00000158321	7	70790103	70790103	5e-15	+	70790013	70790194	0	1	181,	0	-14.3	-13.8	60.8	CDS	AUTS2	protein_coding
ENSG00000163812	3	44916379	44916379	5e-15	-	44916274	44916485	0	1	211,	0	-14.3	-13.8	60.8	three_prime_utr	ZDHHC3	protein_coding
ENSG00000176155	17	82154191	82154191	5e-15	-	82154086	82154296	0	1	210,	0	-14.3	-13.8	60.8	exon	CCDC57	protein_coding
ENSG00000184640	17	77402446	77402446	5e-15	+	77402341	77402552	0	1	211,	0	-14.3	-13.8	60.8	CDS	SEPT9	protein_coding
ENSG00000185658	21	39196828	39196828	5e-15	-	39196723	39196933	0	1	210,	0	-14.3	-13.8	60.8	exon	BRWD1	protein_coding
ENSG00000117036	1	157124977	157124977	7.9e-15	-	157124872	157125083	0	1	211,	0	-14.1	-13.6	59.9	exon	ETV3	protein_coding
ENSG00000167657	19	3958601	3958601	7.9e-15	-	3958482	3958721	0	1	239,	0	-14.1	-13.6	59.9	three_prime_utr	DAPK3	protein_coding
ENSG00000096696	6	7579984	7579984	1.3e-14	+	7579894	7580075	0	1	181,	0	-13.9	-13.4	59	CDS	DSP	protein_coding
ENSG00000121413	19	58090306	58090306	1.3e-14	-	58090201	58090412	0	1	211,	0	-13.9	-13.4	59	exon	ZSCAN18	protein_coding
ENSG00000136802	9	128916679	128916679	1.3e-14	+	128916574	128916784	0	1	210,	0	-13.9	-13.4	59	three_prime_utr	LRRC8A	protein_coding
ENSG00000164329	5	79685809	79685809	1.3e-14	+	79685689	79685930	0	1	241,	0	-13.9	-13.4	59	three_prime_utr	PAPD4	protein_coding
ENSG00000173141	13	21177272	21177272	1.3e-14	+	21177167	21177378	0	1	211,	0	-13.9	-13.4	59	three_prime_utr	MRPL57	protein_coding
ENSG00000074755	17	4006796	4006796	2.5e-14	-	4006691	4006901	0	1	210,	0	-13.6	-13.1	58.2	three_prime_utr	ZZEF1	protein_coding
ENSG00000116117	2	205301654	205301654	2.5e-14	+	205301564	205301745	0	1	181,	0	-13.6	-13.1	58.2	CDS	PARD3B	protein_coding
ENSG00000116273	1	6621729	6621729	2.5e-14	+	6621639	6621819	0	1	180,	0	-13.6	-13.1	58.2	three_prime_utr	PHF13	protein_coding
ENSG00000124177	20	41405324	41405324	2.5e-14	-	41405219	41405430	0	1	211,	0	-13.6	-13.1	58.2	exon	CHD6	protein_coding
ENSG00000172216	20	50192066	50192066	2.5e-14	+	50191977	50192156	0	1	179,	0	-13.6	-13.1	58.2	CDS	CEBPB	protein_coding
ENSG00000176994	17	18324275	18324275	2.5e-14	+	18324155	18324396	0	1	241,	0	-13.6	-13.1	58.2	three_prime_utr	SMCR8	protein_coding
ENSG00000024422	19	47742100	47742100	4e-14	+	47741995	47742206	0	1	211,	0	-13.4	-12.9	57.3	three_prime_utr	EHD2	protein_coding
ENSG00000060491	20	62813670	62813670	4e-14	+	62813580	62813760	0	1	180,	0	-13.4	-12.9	57.3	three_prime_utr	OGFR	protein_coding
ENSG00000072952	11	10576400	10576400	4e-14	-	10576265	10576536	0	1	271,	0	-13.4	-12.9	57.3	CDS	MRVI1	protein_coding
ENSG00000177839	5	141189557	141189557	4e-14	+	141189452	141189662	0	1	210,	0	-13.4	-12.9	57.3	CDS	PCDHB9	protein_coding
ENSG00000197461	7	498153	498153	4e-14	-	498063	498243	0	1	180,	0	-13.4	-12.9	57.3	three_prime_utr	PDGFA	protein_coding
ENSG00000175137	1	248811928	248811928	6.3e-14	-	248811823	248812034	0	1	211,	0	-13.2	-12.7	56.4	exon	SH3BP5L	protein_coding
ENSG00000186834	17	45148666	45148666	6.3e-14	+	45148561	45148772	0	1	211,	0	-13.2	-12.7	56.4	five_prime_utr	HEXIM1	protein_coding
ENSG00000196458	12	132925712	132925712	6.3e-14	-	132925592	132925833	0	1	241,	0	-13.2	-12.7	56.4	exon	ZNF605	protein_coding
ENSG00000110324	11	117999404	117999404	1.3e-13	+	117999299	117999510	0	1	211,	0	-12.9	-12.5	55.5	exon	IL10RA	protein_coding
ENSG00000167658	19	3976488	3976488	1.3e-13	-	3976383	3976593	0	1	210,	0	-12.9	-12.5	55.5	three_prime_utr	EEF2	protein_coding
ENSG00000173369	1	22661345	22661345	1.3e-13	+	22661241	22661449	0	1	208,	0	-12.9	-12.5	55.5	CDS	C1QB	protein_coding
ENSG00000205978	14	24415579	24415579	1.3e-13	+	24415489	24415670	0	1	181,	0	-12.9	-12.5	55.5	CDS	NYNRIN	protein_coding
ENSG00000089177	20	16378961	16378961	1.6e-13	-	16378871	16379051	0	1	180,	0	-12.8	-12.3	4.87	CDS	KIF16B	protein_coding
ENSG00000107719	10	70566755	70566755	2e-13	+	70566650	70566861	0	1	211,	0	-12.7	-12.2	54.6	three_prime_utr	PALD1	protein_coding
ENSG00000223496	16	70250971	70250971	2e-13	-	70250881	70251061	0	1	180,	0	-12.7	-12.2	54.6	three_prime_utr	EXOSC6	protein_coding
ENSG00000112033	6	35426680	35426680	3.2e-13	+	35426575	35426785	0	1	210,	0	-12.5	-12	53.7	three_prime_utr	PPARD	protein_coding
ENSG00000121068	17	61405431	61405431	3.2e-13	+	61405326	61405537	0	1	211,	0	-12.5	-12	53.7	exon	TBX2	protein_coding
ENSG00000143869	2	20670651	20670651	3.2e-13	+	20670546	20670757	0	1	211,	0	-12.5	-12	53.7	exon	GDF7	protein_coding
ENSG00000144711	3	12899313	12899313	3.2e-13	-	12899223	12899404	0	1	181,	0	-12.5	-12	53.7	three_prime_utr	IQSEC1	protein_coding
ENSG00000156599	11	57672246	57672246	3.2e-13	+	57672156	57672337	0	1	181,	0	-12.5	-12	53.7	five_prime_utr	ZDHHC5	protein_coding
ENSG00000177200	16	53324328	53324328	3.2e-13	+	53324208	53324448	0	1	240,	0	-12.5	-12	53.7	CDS	CHD9	protein_coding
ENSG00000182575	17	49581795	49581795	3.2e-13	+	49581690	49581901	0	1	211,	0	-12.5	-12	53.7	exon	NXPH3	protein_coding
ENSG00000182575	17	49581797	49581797	3.2e-13	+	49581707	49581887	0	1	180,	0	-12.5	-12	53.7	exon	NXPH3	protein_coding
ENSG00000185567	14	104954169	104954169	3.2e-13	-	104954034	104954305	0	1	271,	0	-12.5	-12	53.7	exon	AHNAK2	protein_coding
ENSG00000205730	16	19119143	19119143	3.2e-13	+	19119053	19119234	0	1	181,	0	-12.5	-12	53.7	three_prime_utr	ITPRIPL2	protein_coding
ENSG00000065883	7	39950665	39950665	5e-13	+	39950575	39950755	0	1	180,	0	-12.3	-11.8	52.8	CDS	CDK13	protein_coding
ENSG00000123989	2	219539455	219539455	5e-13	-	219539365	219539546	0	1	181,	0	-12.3	-11.8	52.8	CDS	CHPF	protein_coding
ENSG00000136826	9	107487751	107487751	5e-13	-	107487661	107487842	0	1	181,	0	-12.3	-11.8	52.8	CDS	KLF4	protein_coding
ENSG00000159733	4	2304909	2304909	5e-13	-	2304804	2305014	0	1	210,	0	-12.3	-11.8	52.8	CDS	ZFYVE28	protein_coding
ENSG00000102804	13	44576251	44576251	1e-12	-	44576146	44576357	0	1	211,	0	-12	-11.6	51.9	five_prime_utr	TSC22D1	protein_coding
ENSG00000138162	10	122083900	122083900	1e-12	+	122083795	122084006	0	1	211,	0	-12	-11.6	51.9	CDS	TACC2	protein_coding
ENSG00000146066	5	176389567	176389567	1e-12	+	176389451	176389684	0	1	233,	0	-12	-11.6	51.9	three_prime_utr	HIGD2A	protein_coding
ENSG00000162702	1	200406133	200406133	1e-12	-	200406043	200406223	0	1	180,	0	-12	-11.6	51.9	exon	ZNF281	protein_coding
ENSG00000163848	3	125233692	125233692	1e-12	-	125233587	125233798	0	1	211,	0	-12	-11.6	51.9	CDS	ZNF148	protein_coding
ENSG00000174106	12	65170632	65170632	1e-12	+	65170527	65170737	0	1	210,	0	-12	-11.6	51.9	CDS	LEMD3	protein_coding
ENSG00000198865	5	42801062	42801062	1e-12	+	42800957	42801167	0	1	210,	0	-12	-11.6	51.9	three_prime_utr	CCDC152	protein_coding
ENSG00000250722	5	42801062	42801062	1e-12	-	42800957	42801167	0	1	210,	0	-12	-11.6	51.9	exon	SELENOP	protein_coding
ENSG00000126461	19	49652746	49652746	1.6e-12	+	49652566	49652926	0	1	360,	0	-11.8	-11.4	51	CDS	SCAF1	protein_coding
ENSG00000169871	7	101087738	101087738	1.6e-12	+	101087513	101087963	0	1	450,	0	-11.8	-11.4	51	CDS	TRIM56	protein_coding
ENSG00000008300	3	48661895	48661895	2.5e-12	-	48661805	48661986	0	1	181,	0	-11.6	-11.1	50.1	CDS	CELSR3	protein_coding
ENSG00000137497	11	72014072	72014072	2.5e-12	-	72013952	72014192	0	1	240,	0	-11.6	-11.1	50.1	CDS	NUMA1	protein_coding
ENSG00000141052	17	12764661	12764661	2.5e-12	+	12764571	12764752	0	1	181,	0	-11.6	-11.1	50.1	exon	MYOCD	protein_coding
ENSG00000164916	7	4767083	4767083	2.5e-12	+	4766978	4767189	0	1	211,	0	-11.6	-11.1	50.1	three_prime_utr	FOXK1	protein_coding
ENSG00000178252	3	49013021	49013021	2.5e-12	+	49012901	49013141	0	1	240,	0	-11.6	-11.1	50.1	CDS	WDR6	protein_coding
ENSG00000240184	5	141476066	141476066	2.5e-12	+	141475976	141476156	0	1	180,	0	-11.6	-11.1	50.1	five_prime_utr	PCDHGC3	protein_coding
ENSG00000082641	17	48050750	48050750	4e-12	+	48050615	48050885	0	1	270,	0	-11.4	-10.9	49.2	five_prime_utr	NFE2L1	protein_coding
ENSG00000186174	11	118901391	118901391	4e-12	-	118901301	118901482	0	1	181,	0	-11.4	-10.9	49.2	CDS	BCL9L	protein_coding
ENSG00000205903	7	6652448	6652448	4e-12	+	6652358	6652539	0	1	181,	0	-11.4	-10.9	49.2	CDS	ZNF316	protein_coding
ENSG00000229833	19	7630096	7630096	4e-12	+	7630006	7630187	0	1	181,	0	-11.4	-10.9	49.2	exon	PET100	protein_coding
ENSG00000164691	6	159036437	159036437	6.3e-12	-	159036347	159036527	0	1	180,	0	-11.2	-10.7	48.3	CDS	TAGAP	protein_coding
ENSG00000165280	9	35057034	35057034	6.3e-12	-	35056929	35057139	0	1	210,	0	-11.2	-10.7	48.3	three_prime_utr	VCP	protein_coding
ENSG00000112658	6	43171968	43171968	1e-11	+	43171834	43172103	0	1	269,	0	-11	-10.6	36.7	CDS	SRF	protein_coding
ENSG00000015676	7	44490804	44490804	1.3e-11	-	44490729	44490880	0	1	151,	0	-10.9	-10.5	47.4	five_prime_utr	NUDCD3	protein_coding
ENSG00000116194	1	178865503	178865503	1.3e-11	-	178865413	178865593	0	1	180,	0	-10.9	-10.5	47.4	CDS	ANGPTL1	protein_coding
ENSG00000100580	14	77339196	77339196	2e-11	-	77339091	77339302	0	1	211,	0	-10.7	-10.3	46.5	three_prime_utr	TMED8	protein_coding
ENSG00000109686	4	151175287	151175287	2e-11	-	151175197	151175378	0	1	181,	0	-10.7	-10.3	46.5	CDS	SH3D19	protein_coding
ENSG00000160957	8	144512538	144512538	2e-11	-	144512393	144512683	0	2	168,42,	0,248	-10.7	-10.3	46.5	CDS	RECQL4	protein_coding
ENSG00000196588	22	40411490	40411490	2e-11	-	40411385	40411595	0	1	210,	0	-10.7	-10.3	46.5	three_prime_utr	MKL1	protein_coding
ENSG00000112578	6	41932551	41932551	3.2e-11	+	41932446	41932657	0	1	211,	0	-10.5	-10	45.6	CDS	BYSL	protein_coding
ENSG00000130147	2	235053811	235053811	3.2e-11	+	235053706	235053917	0	1	211,	0	-10.5	-10	45.6	CDS	SH3BP4	protein_coding
ENSG00000151067	12	2691097	2691097	3.2e-11	+	2690992	2691203	0	1	211,	0	-10.5	-10	45.6	CDS	CACNA1C	protein_coding
ENSG00000175216	11	46744081	46744081	3.2e-11	-	46743976	46744186	0	1	210,	0	-10.5	-10	45.6	exon	CKAP5	protein_coding
ENSG00000196199	13	19646977	19646977	3.2e-11	+	19646872	19647082	0	1	210,	0	-10.5	-10	45.6	CDS	MPHOSPH8	protein_coding
ENSG00000067182	12	6329384	6329384	5e-11	-	6329264	6329504	0	1	240,	0	-10.3	-9.82	44.7	CDS	TNFRSF1A	protein_coding
ENSG00000078808	1	1217552	1217552	5e-11	-	1217447	1217658	0	1	211,	0	-10.3	-9.82	44.7	exon	SDF4	protein_coding
ENSG00000166341	11	6623346	6623346	5e-11	-	6623241	6623452	0	1	211,	0	-10.3	-9.82	44.7	CDS	DCHS1	protein_coding
ENSG00000172725	11	67435809	67435809	5e-11	-	67435689	67435929	0	1	240,	0	-10.3	-9.82	44.7	three_prime_utr	CORO1B	protein_coding
ENSG00000213402	11	67435817	67435817	5e-11	-	67435714	67435921	0	1	207,	0	-10.3	-9.82	44.7	three_prime_utr	PTPRCAP	protein_coding
ENSG00000171206	10	102656919	102656919	1e-10	+	102656830	102657009	0	1	179,	0	-10	-9.6	43.8	CDS	TRIM8	protein_coding
ENSG00000090857	16	70159559	70159559	1.5e-10	+	70159454	70159664	0	1	210,	0	-9.81	-9.38	42.9	three_prime_utr	PDPR	protein_coding
ENSG00000099331	19	17101786	17101786	1.5e-10	+	17101681	17101892	0	1	211,	0	-9.81	-9.38	42.9	CDS	MYO9B	protein_coding
ENSG00000120742	3	150546262	150546262	1.5e-10	-	150546157	150546367	0	1	210,	0	-9.81	-9.38	42.9	five_prime_utr	SERP1	protein_coding
ENSG00000148248	9	133363425	133363425	1.5e-10	-	133363335	133363516	0	1	181,	0	-9.81	-9.38	42.9	three_prime_utr	SURF4	protein_coding
ENSG00000165943	14	93184239	93184239	1.5e-10	-	93184134	93184344	0	1	210,	0	-9.81	-9.38	42.9	CDS	MOAP1	protein_coding
ENSG00000173269	10	86942767	86942767	1.5e-10	-	86942677	86942858	0	1	181,	0	-9.81	-9.38	42.9	CDS	MMRN2	protein_coding
ENSG00000183287	18	59435857	59435857	1.5e-10	-	59435722	59435992	0	1	270,	0	-9.81	-9.38	42.9	three_prime_utr	CCBE1	protein_coding
ENSG00000185129	5	140114437	140114437	1.5e-10	+	140114332	140114542	0	1	210,	0	-9.81	-9.38	42.9	exon	PURA	protein_coding
ENSG00000185418	15	101724438	101724438	1.5e-10	-	101724333	101724544	0	1	211,	0	-9.81	-9.38	42.9	five_prime_utr	TARSL2	protein_coding
ENSG00000197077	22	25039668	25039668	1.5e-10	+	25039563	25039774	0	1	211,	0	-9.81	-9.38	42.9	CDS	KIAA1671	protein_coding
ENSG00000205903	7	6653406	6653406	1.5e-10	+	6653316	6653497	0	1	181,	0	-9.81	-9.38	42.9	CDS	ZNF316	protein_coding
ENSG00000120742	3	150543460	150543460	2.6e-10	-	150543340	150543580	0	1	240,	0	-9.59	-9.16	42	three_prime_utr	SERP1	protein_coding
ENSG00000137504	11	85664158	85664158	2.6e-10	-	85664038	85664278	0	1	240,	0	-9.59	-9.16	42	CDS	CREBZF	protein_coding
ENSG00000137573	8	69659237	69659237	2.6e-10	+	69659117	69659358	0	1	241,	0	-9.59	-9.16	42	three_prime_utr	SULF1	protein_coding
ENSG00000152291	2	85322530	85322530	2.6e-10	-	85322440	85322621	0	1	181,	0	-9.59	-9.16	42	three_prime_utr	TGOLN2	protein_coding
ENSG00000162520	1	32681685	32681685	2.6e-10	-	32681581	32681790	0	1	209,	0	-9.59	-9.16	42	three_prime_utr	SYNC	protein_coding
ENSG00000162521	1	32681670	32681670	2.6e-10	+	32681565	32681776	0	1	211,	0	-9.59	-9.16	42	three_prime_utr	RBBP4	protein_coding
ENSG00000196535	17	29166372	29166372	2.6e-10	-	29166252	29166493	0	1	241,	0	-9.59	-9.16	42	CDS	MYO18A	protein_coding
ENSG00000065320	17	9241542	9241542	4.4e-10	+	9241422	9241663	0	1	241,	0	-9.36	-8.94	41.2	three_prime_utr	NTN1	protein_coding
ENSG00000101246	20	63703678	63703678	4.4e-10	-	63703573	63703784	0	1	211,	0	-9.36	-8.94	41.2	exon	ARFRP1	protein_coding
ENSG00000121892	4	39823822	39823822	4.4e-10	-	39823732	39823912	0	1	180,	0	-9.36	-8.94	41.2	three_prime_utr	PDS5A	protein_coding
ENSG00000123094	12	26065212	26065212	4.4e-10	+	26065107	26065318	0	1	211,	0	-9.36	-8.94	41.2	CDS	RASSF8	protein_coding
ENSG00000136280	7	45076005	45076005	4.4e-10	+	45075900	45076110	0	1	210,	0	-9.36	-8.94	41.2	exon	CCM2	protein_coding
ENSG00000137504	11	85664621	85664621	4.4e-10	-	85664516	85664726	0	1	210,	0	-9.36	-8.94	41.2	CDS	CREBZF	protein_coding
ENSG00000141522	17	81868932	81868932	4.4e-10	-	81868857	81869007	0	1	150,	0	-9.36	-8.94	41.2	CDS	ARHGDIA	protein_coding
ENSG00000149115	11	57320477	57320477	4.4e-10	-	57320372	57320582	0	1	210,	0	-9.36	-8.94	41.2	CDS	TNKS1BP1	protein_coding
ENSG00000006831	12	1786203	1786203	7.2e-10	+	1786098	1786309	0	1	211,	0	-9.14	-8.72	40.3	three_prime_utr	ADIPOR2	protein_coding
ENSG00000105063	19	55258755	55258755	7.2e-10	-	55258665	55258845	0	1	180,	0	-9.14	-8.72	40.3	five_prime_utr	PPP6R1	protein_coding
ENSG00000132463	4	70820212	70820212	7.2e-10	-	70820122	70820303	0	1	181,	0	-9.14	-8.72	40.3	three_prime_utr	GRSF1	protein_coding
ENSG00000138867	22	24540647	24540647	7.2e-10	-	24540542	24540753	0	1	211,	0	-9.14	-8.72	40.3	three_prime_utr	GUCD1	protein_coding
ENSG00000140993	16	3299745	3299745	7.2e-10	-	3299640	3299851	0	1	211,	0	-9.14	-8.72	40.3	CDS	TIGD7	protein_coding
ENSG00000176046	16	28535649	28535649	7.2e-10	-	28535544	28535754	0	1	210,	0	-9.14	-8.72	40.3	three_prime_utr	NUPR1	protein_coding
ENSG00000115107	2	119245618	119245618	1.2e-09	+	119245513	119245723	0	1	210,	0	-8.92	-8.51	39.4	CDS	STEAP3	protein_coding
ENSG00000121579	3	113746194	113746194	1.2e-09	-	113746089	113746300	0	1	211,	0	-8.92	-8.51	39.4	five_prime_utr	NAA50	protein_coding
ENSG00000158805	16	89723539	89723539	1.2e-09	+	89723434	89723645	0	1	211,	0	-8.92	-8.51	39.4	CDS	ZNF276	protein_coding
ENSG00000167716	17	1733804	1733804	1.2e-09	+	1733699	1733910	0	1	211,	0	-8.92	-8.51	39.4	CDS	WDR81	protein_coding
ENSG00000169962	1	1333634	1333634	1.2e-09	+	1333514	1333754	0	1	240,	0	-8.92	-8.51	39.4	CDS	TAS1R3	protein_coding
ENSG00000186575	22	29603705	29603705	1.2e-09	+	29603615	29603796	0	1	181,	0	-8.92	-8.51	39.4	five_prime_utr	NF2	protein_coding
ENSG00000188522	17	18971603	18971603	1.2e-09	-	18971513	18971693	0	1	180,	0	-8.92	-8.51	39.4	CDS	FAM83G	protein_coding
ENSG00000102001	X	49209695	49209695	2e-09	-	49209382	49210009	0	3	11,131,69,	0,246,558	-8.7	-8.29	38.5	CDS	CACNA1F	protein_coding
ENSG00000123200	13	45967873	45967873	2e-09	-	45967783	45967963	0	1	180,	0	-8.7	-8.29	38.5	CDS	ZC3H13	protein_coding
ENSG00000124201	20	49247821	49247821	3.4e-09	-	49247701	49247942	0	1	241,	0	-8.47	-8.07	37.6	CDS	ZNFX1	protein_coding
ENSG00000138593	15	48992255	48992255	3.4e-09	-	48992150	48992361	0	1	211,	0	-8.47	-8.07	37.6	CDS	SECISBP2L	protein_coding
ENSG00000142156	21	46003975	46003975	3.4e-09	+	46003885	46004065	0	1	180,	0	-8.47	-8.07	37.6	CDS	COL6A1	protein_coding
ENSG00000152583	4	87494447	87494447	3.4e-09	-	87494342	87494552	0	1	210,	0	-8.47	-8.07	37.6	CDS	SPARCL1	protein_coding
ENSG00000157110	8	30571556	30571556	3.4e-09	+	30571451	30571662	0	1	211,	0	-8.47	-8.07	37.6	three_prime_utr	RBPMS	protein_coding
ENSG00000164691	6	159036153	159036153	3.4e-09	-	159036048	159036258	0	1	210,	0	-8.47	-8.07	37.6	CDS	TAGAP	protein_coding
ENSG00000174989	12	117031073	117031073	3.4e-09	+	117030998	117031148	0	1	150,	0	-8.47	-8.07	37.6	three_prime_utr	FBXW8	protein_coding
ENSG00000178209	8	143923734	143923734	3.4e-09	-	143923674	143923795	0	1	121,	0	-8.47	-8.07	37.6	CDS	PLEC	protein_coding
ENSG00000155254	10	97714746	97714746	4.7e-09	+	97714641	97714851	0	1	210,	0	-8.33	-7.92	8.18	exon	MARVELD1	protein_coding
ENSG00000140538	15	88256026	88256026	5.6e-09	-	88255936	88256117	0	1	181,	0	-8.25	-7.85	36.7	CDS	NTRK3	protein_coding
ENSG00000153914	5	66170788	66170788	5.6e-09	+	66170683	66170894	0	1	211,	0	-8.25	-7.85	36.7	exon	SREK1	protein_coding
ENSG00000254901	19	19177007	19177007	5.6e-09	-	19176902	19177112	0	1	210,	0	-8.25	-7.85	36.7	exon	BORCS8	protein_coding
ENSG00000006451	7	39707528	39707528	9.3e-09	+	39707438	39707618	0	1	180,	0	-8.03	-7.63	35.8	three_prime_utr	RALA	protein_coding
ENSG00000113580	5	143400144	143400144	9.3e-09	-	143400054	143400235	0	1	181,	0	-8.03	-7.63	35.8	CDS	NR3C1	protein_coding
ENSG00000133392	16	15703966	15703966	9.3e-09	-	15703861	15704072	0	1	211,	0	-8.03	-7.63	35.8	three_prime_utr	MYH11	protein_coding
ENSG00000168077	8	27671078	27671078	9.3e-09	+	27670958	27671198	0	1	240,	0	-8.03	-7.63	35.8	exon	SCARA3	protein_coding
ENSG00000188766	19	38395967	38395967	9.3e-09	+	38395877	38396057	0	1	180,	0	-8.03	-7.63	35.8	CDS	SPRED3	protein_coding
ENSG00000253719	12	74538440	74538440	9.3e-09	+	74538335	74538545	0	1	210,	0	-8.03	-7.63	35.8	three_prime_utr	ATXN7L3B	protein_coding
ENSG00000152518	2	43224532	43224532	1e-08	-	43224457	43224607	0	1	150,	0	-8	-7.6	3.61	CDS	ZFP36L2	protein_coding
ENSG00000063244	19	55654667	55654667	1.5e-08	+	55654592	55654742	0	1	150,	0	-7.81	-7.42	34.9	five_prime_utr	U2AF2	protein_coding
ENSG00000112851	5	66054468	66054468	1.5e-08	+	66054348	66054589	0	1	241,	0	-7.81	-7.42	34.9	CDS	ERBIN	protein_coding
ENSG00000142910	1	31587193	31587193	1.5e-08	+	31587088	31587298	0	1	210,	0	-7.81	-7.42	34.9	exon	TINAGL1	protein_coding
ENSG00000148200	9	124517424	124517424	1.5e-08	-	124517334	124517514	0	1	180,	0	-7.81	-7.42	34.9	three_prime_utr	NR6A1	protein_coding
ENSG00000149532	11	61403567	61403567	1.5e-08	-	61403477	61403657	0	1	180,	0	-7.81	-7.42	34.9	three_prime_utr	CPSF7	protein_coding
ENSG00000183160	12	108591558	108591558	1.5e-08	-	108591454	108591663	0	1	209,	0	-7.81	-7.42	34.9	CDS	TMEM119	protein_coding
ENSG00000259330	15	40324591	40324591	1.5e-08	+	40324441	40324741	0	1	300,	0	-7.81	-7.42	34.9	three_prime_utr	INAFM2	protein_coding
ENSG00000072195	2	219444980	219444980	2.6e-08	+	219444875	219445086	0	1	211,	0	-7.59	-7.2	34	CDS	SPEG	protein_coding
ENSG00000130589	20	63565893	63565893	2.6e-08	-	63565788	63565999	0	1	211,	0	-7.59	-7.2	34	CDS	HELZ2	protein_coding
ENSG00000140459	15	74343900	74343900	2.6e-08	-	74343810	74343990	0	1	180,	0	-7.59	-7.2	34	CDS	CYP11A1	protein_coding
ENSG00000104549	8	124999453	124999453	4.3e-08	+	124999363	124999543	0	1	180,	0	-7.37	-6.98	33.1	CDS	SQLE	protein_coding
ENSG00000169992	17	7408474	7408474	4.3e-08	+	7408384	7408565	0	1	181,	0	-7.37	-6.98	33.1	CDS	NLGN2	protein_coding
ENSG00000185532	10	51074440	51074440	4.3e-08	+	51074335	51074545	0	1	210,	0	-7.37	-6.98	33.1	five_prime_utr	PRKG1	protein_coding
ENSG00000196843	2	96551394	96551394	4.3e-08	+	96551289	96551500	0	1	211,	0	-7.37	-6.98	33.1	CDS	ARID5A	protein_coding
ENSG00000099860	19	2477947	2477947	7.1e-08	+	2477783	2478111	0	1	328,	0	-7.15	-6.76	32.2	exon	GADD45B	protein_coding
ENSG00000102974	16	67611030	67611030	7.1e-08	+	67610925	67611136	0	1	211,	0	-7.15	-6.76	32.2	CDS	CTCF	protein_coding
ENSG00000148120	9	95005604	95005604	7.1e-08	+	95005132	95006077	0	3	88,75,78,	0,409,867	-7.15	-6.76	32.2	CDS	C9orf3	protein_coding
ENSG00000160785	1	156210569	156210569	7.1e-08	+	156210464	156210674	0	1	210,	0	-7.15	-6.76	32.2	exon	SLC25A44	protein_coding
ENSG00000165105	9	83062832	83062832	7.1e-08	-	83062727	83062937	0	1	210,	0	-7.15	-6.76	32.2	CDS	RASEF	protein_coding
ENSG00000168610	17	42313878	42313878	7.1e-08	-	42313773	42313983	0	1	210,	0	-7.15	-6.76	32.2	three_prime_utr	STAT3	protein_coding
ENSG00000243156	22	17817898	17817898	7.1e-08	-	17817793	17818004	0	1	211,	0	-7.15	-6.76	32.2	CDS	MICAL3	protein_coding
ENSG00000097007	9	130884746	130884746	1.2e-07	+	130884656	130884836	0	1	180,	0	-6.93	-6.55	31.3	CDS	ABL1	protein_coding
ENSG00000120063	17	65056585	65056585	1.2e-07	-	65056480	65056690	0	1	210,	0	-6.93	-6.55	31.3	CDS	GNA13	protein_coding
ENSG00000122068	3	197783149	197783149	1.2e-07	+	197783044	197783255	0	1	211,	0	-6.93	-6.55	31.3	three_prime_utr	FYTTD1	protein_coding
ENSG00000130758	19	40192460	40192460	1.2e-07	+	40192370	40192550	0	1	180,	0	-6.93	-6.55	31.3	CDS	MAP3K10	protein_coding
ENSG00000260916	15	55360486	55360486	1.2e-07	-	55360411	55360562	0	1	151,	0	-6.93	-6.55	31.3	CDS	CCPG1	protein_coding
ENSG00000024422	19	47741382	47741382	2e-07	+	47741277	47741487	0	1	210,	0	-6.7	-6.33	30.4	exon	EHD2	protein_coding
ENSG00000101193	20	62946939	62946939	2e-07	+	62946834	62947044	0	1	210,	0	-6.7	-6.33	30.4	three_prime_utr	GID8	protein_coding
ENSG00000120948	1	11025089	11025089	2e-07	+	11024984	11025194	0	1	210,	0	-6.7	-6.33	30.4	three_prime_utr	TARDBP	protein_coding
ENSG00000132622	20	3751877	3751877	2e-07	+	3751773	3751982	0	1	209,	0	-6.7	-6.33	30.4	CDS	HSPA12B	protein_coding
ENSG00000157933	1	2228889	2228889	2e-07	+	2228784	2228994	0	1	210,	0	-6.7	-6.33	30.4	CDS	SKI	protein_coding
ENSG00000164654	7	7572539	7572539	2e-07	+	7572449	7572630	0	1	181,	0	-6.7	-6.33	30.4	CDS	MIOS	protein_coding
ENSG00000261221	19	55615296	55615296	2e-07	+	55615206	55615387	0	1	181,	0	-6.7	-6.33	30.4	CDS	ZNF865	protein_coding
ENSG00000277726	1	11025086	11025086	2e-07	+	11024997	11025176	0	1	179,	0	-6.7	-6.33	30.4	three_prime_utr	AL109811.4	protein_coding
ENSG00000211445	5	151028858	151028858	3.1e-07	+	151028753	151028963	0	1	210,	0	-6.51	-6.14	5.96	three_prime_utr	GPX3	protein_coding
ENSG00000065054	16	2038235	2038235	3.2e-07	+	2038130	2038340	0	1	210,	0	-6.49	-6.11	29.5	three_prime_utr	SLC9A3R2	protein_coding
ENSG00000088256	19	3122451	3122451	3.2e-07	+	3122361	3122541	0	1	180,	0	-6.49	-6.11	29.5	three_prime_utr	GNA11	protein_coding
ENSG00000101665	18	48950055	48950055	3.2e-07	-	48949966	48950145	0	1	179,	0	-6.49	-6.11	29.5	CDS	SMAD7	protein_coding
ENSG00000135334	6	87701806	87701806	3.2e-07	-	87701701	87701911	0	1	210,	0	-6.49	-6.11	29.5	five_prime_utr	AKIRIN2	protein_coding
ENSG00000189339	1	1665616	1665616	3.2e-07	-	1665511	1665722	0	1	211,	0	-6.49	-6.11	29.5	three_prime_utr	SLC35E2B	protein_coding
ENSG00000134333	11	18407704	18407704	5.4e-07	+	18407584	18407825	0	1	241,	0	-6.27	-5.9	28.6	three_prime_utr	LDHA	protein_coding
ENSG00000143811	1	225923221	225923221	5.4e-07	-	225923116	225923326	0	1	210,	0	-6.27	-5.9	28.6	exon	PYCR2	protein_coding
ENSG00000166317	10	73645434	73645434	5.4e-07	-	73645329	73645539	0	1	210,	0	-6.27	-5.9	28.6	three_prime_utr	SYNPO2L	protein_coding
ENSG00000167173	15	75207091	75207091	5.4e-07	+	75206971	75207212	0	1	241,	0	-6.27	-5.9	28.6	CDS	C15orf39	protein_coding
ENSG00000168386	3	99850185	99850185	5.4e-07	-	99850095	99850276	0	1	181,	0	-6.27	-5.9	28.6	CDS	FILIP1L	protein_coding
ENSG00000172935	11	69005275	69005275	5.4e-07	-	69005170	69005380	0	1	210,	0	-6.27	-5.9	28.6	three_prime_utr	MRGPRF	protein_coding
ENSG00000181638	8	143249935	143249935	5.4e-07	+	143249830	143250040	0	1	210,	0	-6.27	-5.9	28.6	CDS	ZFP41	protein_coding
ENSG00000188559	20	20513025	20513025	5.4e-07	-	20512920	20513131	0	1	211,	0	-6.27	-5.9	28.6	CDS	RALGAPA2	protein_coding
ENSG00000213639	2	28802339	28802339	5.4e-07	+	28802249	28802430	0	1	181,	0	-6.27	-5.9	28.6	three_prime_utr	PPP1CB	protein_coding
ENSG00000264668	8	143249930	143249930	5.4e-07	+	143249825	143250035	0	1	210,	0	-6.27	-5.9	28.6	CDS	AC138696.1	protein_coding
ENSG00000107816	10	101000036	101000036	8.9e-07	+	100999946	101000127	0	1	181,	0	-6.05	-5.68	27.7	five_prime_utr	LZTS2	protein_coding
ENSG00000122557	7	35694378	35694378	8.9e-07	-	35694274	35694483	0	1	209,	0	-6.05	-5.68	27.7	five_prime_utr	HERPUD2	protein_coding
ENSG00000124766	6	21596096	21596096	8.9e-07	+	21595991	21596201	0	1	210,	0	-6.05	-5.68	27.7	exon	SOX4	protein_coding
ENSG00000139718	12	121823206	121823206	8.9e-07	+	121823086	121823326	0	1	240,	0	-6.05	-5.68	27.7	CDS	SETD1B	protein_coding
ENSG00000163909	1	39625536	39625536	8.9e-07	-	39625432	39625641	0	1	209,	0	-6.05	-5.68	27.7	three_prime_utr	HEYL	protein_coding
ENSG00000167378	19	43592661	43592661	8.9e-07	-	43592556	43592767	0	1	211,	0	-6.05	-5.68	27.7	CDS	IRGQ	protein_coding
ENSG00000178996	5	54518552	54518552	8.9e-07	+	54518447	54518658	0	1	211,	0	-6.05	-5.68	27.7	CDS	SNX18	protein_coding
ENSG00000106665	7	74376247	74376247	1.5e-06	+	74376142	74376353	0	1	211,	0	-5.83	-5.47	26.8	CDS	CLIP2	protein_coding
ENSG00000152217	18	44953142	44953142	1.5e-06	+	44953037	44953248	0	1	211,	0	-5.83	-5.47	26.8	CDS	SETBP1	protein_coding
ENSG00000160685	1	155015592	155015592	1.5e-06	+	155015457	155015727	0	1	270,	0	-5.83	-5.47	26.8	CDS	ZBTB7B	protein_coding
ENSG00000165684	9	136378126	136378126	1.5e-06	-	136378021	136378231	0	1	210,	0	-5.83	-5.47	26.8	CDS	SNAPC4	protein_coding
ENSG00000170801	4	8306108	8306108	1.5e-06	+	8306033	8306184	0	1	151,	0	-5.83	-5.47	26.8	exon	HTRA3	protein_coding
ENSG00000185127	6	169702309	169702309	1.5e-06	+	169702219	169702400	0	1	181,	0	-5.83	-5.47	26.8	five_prime_utr	C6orf120	protein_coding
ENSG00000196371	11	94545024	94545024	1.5e-06	+	94544919	94545130	0	1	211,	0	-5.83	-5.47	26.8	CDS	FUT4	protein_coding
ENSG00000010322	3	52487598	52487598	2.3e-06	+	52487463	52487733	0	1	270,	0	-5.63	-5.27	15.2	exon	NISCH	protein_coding
ENSG00000075426	2	28412730	28412730	2.5e-06	+	28412610	28412851	0	1	241,	0	-5.61	-5.26	25.9	three_prime_utr	FOSL2	protein_coding
ENSG00000104635	8	22419703	22419703	2.5e-06	+	22419598	22419809	0	1	211,	0	-5.61	-5.26	25.9	three_prime_utr	SLC39A14	protein_coding
ENSG00000114554	3	127034408	127034408	2.5e-06	+	127034303	127034514	0	1	211,	0	-5.61	-5.26	25.9	three_prime_utr	PLXNA1	protein_coding
ENSG00000124191	20	44069436	44069436	2.5e-06	+	44069346	44069527	0	1	181,	0	-5.61	-5.26	25.9	three_prime_utr	TOX2	protein_coding
ENSG00000140406	15	81002050	81002050	2.5e-06	+	81001960	81002140	0	1	180,	0	-5.61	-5.26	25.9	exon	TLNRD1	protein_coding
ENSG00000173442	11	65576247	65576247	2.5e-06	+	65576157	65576338	0	1	181,	0	-5.61	-5.26	25.9	five_prime_utr	EHBP1L1	protein_coding
ENSG00000182087	19	1010618	1010618	2.5e-06	-	1010513	1010723	0	1	210,	0	-5.61	-5.26	25.9	CDS	TMEM259	protein_coding
ENSG00000087116	5	179122733	179122733	4.1e-06	-	179122643	179122824	0	1	181,	0	-5.39	-5.04	25	CDS	ADAMTS2	protein_coding
ENSG00000122679	7	45183477	45183477	4.1e-06	+	45183373	45183582	0	1	209,	0	-5.39	-5.04	25	three_prime_utr	RAMP3	protein_coding
ENSG00000151835	13	23329845	23329845	4.1e-06	-	23329755	23329936	0	1	181,	0	-5.39	-5.04	25	exon	SACS	protein_coding
ENSG00000171368	5	662422	662422	4.1e-06	-	662317	662528	0	1	211,	0	-5.39	-5.04	25	three_prime_utr	TPPP	protein_coding
ENSG00000173546	15	75675802	75675802	4.1e-06	-	75675727	75675878	0	1	151,	0	-5.39	-5.04	25	CDS	CSPG4	protein_coding
ENSG00000087074	19	48875759	48875759	6.8e-06	+	48875640	48875879	0	1	239,	0	-5.17	-4.83	24.2	CDS	PPP1R15A	protein_coding
ENSG00000142611	1	3433902	3433902	6.8e-06	+	3433797	3434008	0	1	211,	0	-5.17	-4.83	24.2	three_prime_utr	PRDM16	protein_coding
ENSG00000146909	7	156950037	156950037	6.8e-06	+	156949962	156950112	0	1	150,	0	-5.17	-4.83	24.2	CDS	NOM1	protein_coding
ENSG00000163960	3	196355612	196355612	6.8e-06	-	196355507	196355718	0	1	211,	0	-5.17	-4.83	24.2	three_prime_utr	UBXN7	protein_coding
ENSG00000169515	19	46412111	46412111	6.8e-06	-	46412007	46412216	0	1	209,	0	-5.17	-4.83	24.2	CDS	CCDC8	protein_coding
ENSG00000170684	19	45072386	45072386	6.8e-06	-	45072297	45072475	0	1	178,	0	-5.17	-4.83	24.2	CDS	ZNF296	protein_coding
ENSG00000213859	17	7353507	7353507	6.8e-06	+	7353417	7353598	0	1	181,	0	-5.17	-4.83	24.2	CDS	KCTD11	protein_coding
ENSG00000008952	3	169992883	169992883	1.1e-05	+	169992748	169993019	0	1	271,	0	-4.96	-4.62	23.3	CDS	SEC62	protein_coding
ENSG00000009830	14	77277337	77277337	1.1e-05	-	77277232	77277443	0	1	211,	0	-4.96	-4.62	23.3	exon	POMT2	protein_coding
ENSG00000072518	11	63839286	63839286	1.1e-05	+	63839196	63839376	0	1	180,	0	-4.96	-4.62	23.3	five_prime_utr	MARK2	protein_coding
ENSG00000106236	7	98625066	98625066	1.1e-05	+	98624991	98625141	0	1	150,	0	-4.96	-4.62	23.3	CDS	NPTX2	protein_coding
ENSG00000106948	9	114381252	114381252	1.1e-05	-	114381147	114381358	0	1	211,	0	-4.96	-4.62	23.3	CDS	AKNA	protein_coding
ENSG00000107338	9	38068238	38068238	1.1e-05	-	38068133	38068343	0	1	210,	0	-4.96	-4.62	23.3	CDS	SHB	protein_coding
ENSG00000173482	18	7567021	7567021	1.1e-05	+	7566901	7567142	0	1	241,	0	-4.96	-4.62	23.3	five_prime_utr	PTPRM	protein_coding
ENSG00000177469	17	42422993	42422993	1.1e-05	-	42422888	42423098	0	1	210,	0	-4.96	-4.62	23.3	CDS	CAVIN1	protein_coding
ENSG00000255872	9	38068225	38068225	1.1e-05	-	38068120	38068330	0	1	210,	0	-4.96	-4.62	23.3	CDS	AL138752.2	protein_coding
ENSG00000124942	11	62526446	62526446	1.8e-05	-	62526311	62526582	0	1	271,	0	-4.74	-4.41	22.4	CDS	AHNAK	protein_coding
ENSG00000130005	19	1398196	1398196	1.8e-05	-	1398107	1398286	0	1	179,	0	-4.74	-4.41	22.4	three_prime_utr	GAMT	protein_coding
ENSG00000144810	3	99795256	99795256	1.8e-05	+	99795151	99795361	0	1	210,	0	-4.74	-4.41	22.4	CDS	COL8A1	protein_coding
ENSG00000149639	20	36863490	36863490	1.8e-05	-	36863385	36863596	0	1	211,	0	-4.74	-4.41	22.4	five_prime_utr	SOGA1	protein_coding
ENSG00000163348	1	154959139	154959139	1.8e-05	-	154959034	154959245	0	1	211,	0	-4.74	-4.41	22.4	CDS	PYGO2	protein_coding
ENSG00000164733	8	11844545	11844545	1.8e-05	-	11844440	11844650	0	1	210,	0	-4.74	-4.41	22.4	three_prime_utr	CTSB	protein_coding
ENSG00000165757	10	30027372	30027372	1.8e-05	-	30027267	30027477	0	1	210,	0	-4.74	-4.41	22.4	CDS	JCAD	protein_coding
ENSG00000197415	3	157363617	157363617	1.8e-05	-	157363497	157363737	0	1	240,	0	-4.74	-4.41	22.4	CDS	VEPH1	protein_coding
ENSG00000116741	1	192811504	192811504	3e-05	+	192811414	192811595	0	1	181,	0	-4.53	-4.2	21.5	CDS	RGS2	protein_coding
ENSG00000136383	15	84840154	84840154	3e-05	+	84840034	84840275	0	1	241,	0	-4.53	-4.2	21.5	CDS	ALPK3	protein_coding
ENSG00000175602	11	65890888	65890888	3e-05	+	65890768	65891008	0	1	240,	0	-4.53	-4.2	21.5	CDS	CCDC85B	protein_coding
ENSG00000184270	1	149887593	149887593	3e-05	-	149887523	149887664	0	1	141,	0	-4.53	-4.2	21.5	CDS	HIST2H2AB	protein_coding
ENSG00000196663	14	102498313	102498313	3e-05	+	102498193	102498434	0	1	241,	0	-4.53	-4.2	21.5	three_prime_utr	TECPR2	protein_coding
ENSG00000005884	17	50090001	50090001	4.9e-05	+	50089911	50090091	0	1	180,	0	-4.31	-3.99	20.6	exon	ITGA3	protein_coding
ENSG00000085063	11	33709498	33709498	4.9e-05	-	33709393	33709604	0	1	211,	0	-4.31	-3.99	20.6	exon	CD59	protein_coding
ENSG00000108312	17	44221565	44221565	4.9e-05	-	44221505	44221626	0	1	121,	0	-4.31	-3.99	20.6	five_prime_utr	UBTF	protein_coding
ENSG00000156381	14	102507312	102507312	4.9e-05	-	102507207	102507417	0	1	210,	0	-4.31	-3.99	20.6	CDS	ANKRD9	protein_coding
ENSG00000171206	10	102644570	102644570	4.9e-05	+	102644495	102644645	0	1	150,	0	-4.31	-3.99	20.6	five_prime_utr	TRIM8	protein_coding
ENSG00000174307	1	201468564	201468564	4.9e-05	-	201468459	201468669	0	1	210,	0	-4.31	-3.99	20.6	CDS	PHLDA3	protein_coding
ENSG00000112715	6	43785289	43785289	7.9e-05	+	43785169	43785409	0	1	240,	0	-4.1	-3.78	19.7	exon	VEGFA	protein_coding
ENSG00000117139	1	202727588	202727588	7.9e-05	-	202727513	202727663	0	1	150,	0	-4.1	-3.78	19.7	three_prime_utr	KDM5B	protein_coding
ENSG00000119669	14	77026022	77026022	7.9e-05	-	77025917	77026128	0	1	211,	0	-4.1	-3.78	19.7	CDS	IRF2BPL	protein_coding
ENSG00000136383	15	84840589	84840589	7.9e-05	+	84840484	84840695	0	1	211,	0	-4.1	-3.78	19.7	CDS	ALPK3	protein_coding
ENSG00000141756	17	41822499	41822499	7.9e-05	+	41822409	41822590	0	1	181,	0	-4.1	-3.78	19.7	three_prime_utr	FKBP10	protein_coding
ENSG00000153187	1	244853636	244853636	7.9e-05	-	244853546	244853727	0	1	181,	0	-4.1	-3.78	19.7	exon	HNRNPU	protein_coding
ENSG00000160679	1	153638333	153638333	7.9e-05	+	153638243	153638424	0	1	181,	0	-4.1	-3.78	19.7	exon	CHTOP	protein_coding
ENSG00000167522	16	89283468	89283468	7.9e-05	-	89283393	89283544	0	1	151,	0	-4.1	-3.78	19.7	CDS	ANKRD11	protein_coding
ENSG00000171222	20	35953720	35953720	7.9e-05	-	35953616	35953825	0	1	209,	0	-4.1	-3.78	19.7	three_prime_utr	SCAND1	protein_coding
ENSG00000178904	19	32485445	32485445	7.9e-05	+	32485325	32485566	0	1	241,	0	-4.1	-3.78	19.7	three_prime_utr	DPY19L3	protein_coding
ENSG00000182175	15	93044940	93044940	7.9e-05	-	93044850	93045031	0	1	181,	0	-4.1	-3.78	19.7	three_prime_utr	RGMA	protein_coding
ENSG00000275832	17	38466694	38466694	7.9e-05	+	38466604	38466784	0	1	180,	0	-4.1	-3.78	19.7	CDS	ARHGAP23	protein_coding
ENSG00000080819	3	98593484	98593484	0.00013	-	98593394	98593574	0	1	180,	0	-3.88	-3.57	18.8	CDS	CPOX	protein_coding
ENSG00000137161	6	42939065	42939065	0.00013	+	42938932	42939199	0	1	267,	0	-3.88	-3.57	18.8	three_prime_utr	CNPY3	protein_coding
ENSG00000139531	12	56004827	56004827	0.00013	+	56004722	56004933	0	1	211,	0	-3.88	-3.57	18.8	CDS	SUOX	protein_coding
ENSG00000150938	2	36356329	36356329	0.00013	+	36356254	36356405	0	1	151,	0	-3.88	-3.57	18.8	exon	CRIM1	protein_coding
ENSG00000156466	8	96144731	96144731	0.00013	-	96144627	96144836	0	1	209,	0	-3.88	-3.57	18.8	CDS	GDF6	protein_coding
ENSG00000175264	11	45649685	45649685	0.00013	-	45649595	45649776	0	1	181,	0	-3.88	-3.57	18.8	three_prime_utr	CHST1	protein_coding
ENSG00000186318	11	117315764	117315764	0.00013	-	117315689	117315840	0	1	151,	0	-3.88	-3.57	18.8	CDS	BACE1	protein_coding
ENSG00000198727	MT	15784	15784	0.00013	+	15711	15858	0	1	147,	0	-3.88	-3.57	18.8	CDS	MT-CYB	protein_coding
ENSG00000118523	6	131949299	131949299	0.00021	-	131949224	131949375	0	1	151,	0	-3.67	-3.36	17.9	CDS	CTGF	protein_coding
ENSG00000119328	9	108940351	108940351	0.00021	+	108940276	108940427	0	1	151,	0	-3.67	-3.36	17.9	three_prime_utr	FAM206A	protein_coding
ENSG00000128016	19	39407942	39407942	0.00021	+	39407852	39408033	0	1	181,	0	-3.67	-3.36	17.9	CDS	ZFP36	protein_coding
ENSG00000149527	1	2500948	2500948	0.00021	+	2500858	2501038	0	1	180,	0	-3.67	-3.36	17.9	exon	PLCH2	protein_coding
ENSG00000170248	3	33798591	33798591	0.00021	+	33798501	33798681	0	1	180,	0	-3.67	-3.36	17.9	five_prime_utr	PDCD6IP	protein_coding
ENSG00000188725	5	61160060	61160060	0.00021	-	61159971	61160150	0	1	179,	0	-3.67	-3.36	17.9	CDS	SMIM15	protein_coding
ENSG00000038427	5	83537360	83537360	0.00035	+	83537195	83537526	0	1	331,	0	-3.46	-3.15	17	CDS	VCAN	protein_coding
ENSG00000119681	14	74611929	74611929	0.00035	-	74611839	74612019	0	1	180,	0	-3.46	-3.15	17	CDS	LTBP2	protein_coding
ENSG00000129480	14	31448337	31448337	0.00035	-	31448262	31448412	0	1	150,	0	-3.46	-3.15	17	CDS	DTD2	protein_coding
ENSG00000152684	5	52801916	52801916	0.00035	+	52801826	52802007	0	1	181,	0	-3.46	-3.15	17	three_prime_utr	PELO	protein_coding
ENSG00000005206	19	2353218	2353218	0.00056	+	2353128	2353308	0	1	180,	0	-3.25	-2.94	16.1	three_prime_utr	SPPL2B	protein_coding
ENSG00000060491	20	62812996	62812996	0.00056	+	62812921	62813072	0	1	151,	0	-3.25	-2.94	16.1	CDS	OGFR	protein_coding
ENSG00000067082	10	3777522	3777522	0.00056	-	3777462	3777583	0	1	121,	0	-3.25	-2.94	16.1	three_prime_utr	KLF6	protein_coding
ENSG00000112697	6	75254001	75254001	0.00056	-	75253941	75254062	0	1	121,	0	-3.25	-2.94	16.1	three_prime_utr	TMEM30A	protein_coding
ENSG00000123933	4	2250616	2250616	0.00056	-	2250541	2250691	0	1	150,	0	-3.25	-2.94	16.1	exon	MXD4	protein_coding
ENSG00000159403	12	7081059	7081059	0.00056	-	7080954	7081164	0	1	210,	0	-3.25	-2.94	16.1	exon	C1R	protein_coding
ENSG00000167578	19	40779704	40779704	0.00056	+	40779614	40779794	0	1	180,	0	-3.25	-2.94	16.1	exon	RAB4B	protein_coding
ENSG00000179772	20	31844690	31844690	0.00056	-	31844600	31844780	0	1	180,	0	-3.25	-2.94	16.1	CDS	FOXS1	protein_coding
ENSG00000240344	2	200887661	200887661	0.00056	-	200886954	200888369	0	3	28,75,76,	0,658,1339	-3.25	-2.94	16.1	five_prime_utr	PPIL3	protein_coding
ENSG00000251322	22	50721179	50721179	0.00056	+	50721089	50721270	0	1	181,	0	-3.25	-2.94	16.1	exon	SHANK3	protein_coding
ENSG00000077943	10	15517067	15517067	0.00091	-	15516977	15517158	0	1	181,	0	-3.04	-2.74	15.2	three_prime_utr	ITGA8	protein_coding
ENSG00000095383	9	98208830	98208830	0.00091	-	98208755	98208906	0	1	151,	0	-3.04	-2.74	15.2	CDS	TBC1D2	protein_coding
ENSG00000112715	6	43785543	43785543	0.00091	+	43785468	43785619	0	1	151,	0	-3.04	-2.74	15.2	exon	VEGFA	protein_coding
ENSG00000132382	17	4539690	4539690	0.00091	-	4539615	4539766	0	1	151,	0	-3.04	-2.74	15.2	CDS	MYBBP1A	protein_coding
ENSG00000152661	6	121447732	121447732	0.00091	+	121447672	121447792	0	1	120,	0	-3.04	-2.74	15.2	CDS	GJA1	protein_coding
ENSG00000176971	11	26994407	26994407	0.00091	+	26994332	26994482	0	1	150,	0	-3.04	-2.74	15.2	five_prime_utr	FIBIN	protein_coding
ENSG00000221869	8	47737356	47737356	0.00091	-	47737266	47737446	0	1	180,	0	-3.04	-2.74	15.2	CDS	CEBPD	protein_coding
ENSG00000248919	7	99419823	99419823	0.00091	-	99419748	99419898	0	1	150,	0	-3.04	-2.74	15.2	three_prime_utr	ATP5J2-PTCD1	protein_coding
ENSG00000058668	1	203683234	203683234	0.0015	+	203683159	203683309	0	1	150,	0	-2.83	-2.53	14.3	CDS	ATP2B4	protein_coding
ENSG00000090339	19	10285554	10285554	0.0015	+	10285479	10285629	0	1	150,	0	-2.83	-2.53	14.3	three_prime_utr	ICAM1	protein_coding
ENSG00000136826	9	107488201	107488201	0.0015	-	107488141	107488262	0	1	121,	0	-2.83	-2.53	14.3	CDS	KLF4	protein_coding
ENSG00000141905	19	3463207	3463207	0.0015	+	3463132	3463283	0	1	151,	0	-2.83	-2.53	14.3	three_prime_utr	NFIC	protein_coding
ENSG00000152217	18	45063354	45063354	0.0015	+	45063294	45063415	0	1	121,	0	-2.83	-2.53	14.3	CDS	SETBP1	protein_coding
ENSG00000158270	18	500601	500601	0.0015	-	500541	500662	0	1	121,	0	-2.83	-2.53	14.3	five_prime_utr	COLEC12	protein_coding
ENSG00000168264	1	234607392	234607392	0.0015	-	234607317	234607467	0	1	150,	0	-2.83	-2.53	14.3	CDS	IRF2BP2	protein_coding
ENSG00000176907	8	40154082	40154082	0.0015	+	40153992	40154172	0	1	180,	0	-2.83	-2.53	14.3	three_prime_utr	TCIM	protein_coding
ENSG00000205978	14	24408160	24408160	0.0015	+	24408100	24408220	0	1	120,	0	-2.83	-2.53	14.3	CDS	NYNRIN	protein_coding
ENSG00000088256	19	3122047	3122047	0.0024	+	3121972	3122123	0	1	151,	0	-2.62	-2.33	13.4	three_prime_utr	GNA11	protein_coding
ENSG00000101384	20	10639674	10639674	0.0024	-	10639599	10639750	0	1	151,	0	-2.62	-2.33	13.4	CDS	JAG1	protein_coding
ENSG00000102181	X	150768605	150768605	0.0024	-	150768515	150768695	0	1	180,	0	-2.62	-2.33	13.4	three_prime_utr	CD99L2	protein_coding
ENSG00000103710	15	65055154	65055154	0.0024	-	65055094	65055214	0	1	120,	0	-2.62	-2.33	13.4	CDS	RASL12	protein_coding
ENSG00000104331	8	56993365	56993365	0.0024	-	56993275	56993455	0	1	180,	0	-2.62	-2.33	13.4	CDS	IMPAD1	protein_coding
ENSG00000110321	11	10797723	10797723	0.0024	-	10797648	10797799	0	1	151,	0	-2.62	-2.33	13.4	exon	EIF4G2	protein_coding
ENSG00000124942	11	62518543	62518543	0.0024	-	62518453	62518634	0	1	181,	0	-2.62	-2.33	13.4	CDS	AHNAK	protein_coding
ENSG00000125676	X	123623851	123623851	0.0024	-	123623761	123623942	0	1	181,	0	-2.62	-2.33	13.4	CDS	THOC2	protein_coding
ENSG00000136205	7	47277728	47277728	0.0024	-	47277668	47277789	0	1	121,	0	-2.62	-2.33	13.4	three_prime_utr	TNS3	protein_coding
ENSG00000168264	1	234608657	234608657	0.0024	-	234608567	234608748	0	1	181,	0	-2.62	-2.33	13.4	CDS	IRF2BP2	protein_coding
ENSG00000172977	11	65712070	65712070	0.0024	+	65711995	65712145	0	1	150,	0	-2.62	-2.33	13.4	five_prime_utr	KAT5	protein_coding
ENSG00000177989	22	50530516	50530516	0.0024	-	50530456	50530576	0	1	120,	0	-2.62	-2.33	13.4	exon	ODF3B	protein_coding
ENSG00000249915	5	314858	314858	0.0024	+	314783	314933	0	1	150,	0	-2.62	-2.33	13.4	exon	PDCD6	protein_coding
ENSG00000255112	18	11851859	11851859	0.0024	+	11851784	11851935	0	1	151,	0	-2.62	-2.33	13.4	CDS	CHMP1B	protein_coding
ENSG00000075624	7	5527688	5527688	0.0025	-	5527628	5527748	0	1	120,	0	-2.6	-2.31	8.05	exon	ACTB	protein_coding
ENSG00000175215	12	57823394	57823394	0.0025	-	57823304	57823485	0	1	181,	0	-2.6	-2.31	12.5	three_prime_utr	CTDSP2	protein_coding
ENSG00000100413	22	41527511	41527511	0.0039	-	41527451	41527572	0	1	121,	0	-2.41	-2.13	12.5	three_prime_utr	POLR3H	protein_coding
ENSG00000125449	17	75128883	75128883	0.0039	+	75128808	75128958	0	1	150,	0	-2.41	-2.13	12.5	CDS	ARMC7	protein_coding
ENSG00000130803	19	9162329	9162329	0.0039	+	9162254	9162405	0	1	151,	0	-2.41	-2.13	12.5	three_prime_utr	ZNF317	protein_coding
ENSG00000137809	15	68302936	68302936	0.0039	-	68302876	68302997	0	1	121,	0	-2.41	-2.13	12.5	three_prime_utr	ITGA11	protein_coding
ENSG00000139718	12	121817494	121817494	0.0039	+	121817434	121817555	0	1	121,	0	-2.41	-2.13	12.5	CDS	SETD1B	protein_coding
ENSG00000153714	9	12775331	12775331	0.0039	+	12775257	12775406	0	1	149,	0	-2.41	-2.13	12.5	five_prime_utr	LURAP1L	protein_coding
ENSG00000159140	21	33550634	33550634	0.0039	+	33550559	33550710	0	1	151,	0	-2.41	-2.13	12.5	CDS	SON	protein_coding
ENSG00000167996	11	61964701	61964701	0.0039	-	61964641	61964761	0	1	120,	0	-2.41	-2.13	12.5	three_prime_utr	FTH1	protein_coding
ENSG00000173402	3	49532995	49532995	0.0039	+	49532920	49533071	0	1	151,	0	-2.41	-2.13	12.5	CDS	DAG1	protein_coding
ENSG00000178726	20	23047821	23047821	0.0039	-	23047731	23047912	0	1	181,	0	-2.41	-2.13	12.5	CDS	THBD	protein_coding
ENSG00000183354	9	6007676	6007676	0.0039	-	6007601	6007752	0	1	151,	0	-2.41	-2.13	12.5	CDS	KIAA2026	protein_coding
ENSG00000204469	6	31632662	31632662	0.0039	+	31632602	31632723	0	1	121,	0	-2.41	-2.13	12.5	CDS	PRRC2A	protein_coding
ENSG00000204628	5	181243791	181243791	0.0039	-	181243701	181243882	0	1	181,	0	-2.41	-2.13	12.5	exon	RACK1	protein_coding
ENSG00000138080	2	27083560	27083560	0.0062	+	27083500	27083621	0	1	121,	0	-2.21	-1.93	11.6	CDS	EMILIN1	protein_coding
ENSG00000156103	8	88327288	88327288	0.0062	-	88327213	88327364	0	1	151,	0	-2.21	-1.93	11.6	five_prime_utr	MMP16	protein_coding
ENSG00000167641	19	38252257	38252257	0.0062	-	38252183	38252331	0	1	148,	0	-2.21	-1.93	11.6	exon	PPP1R14A	protein_coding
ENSG00000177374	17	2058125	2058125	0.0062	+	2058035	2058215	0	1	180,	0	-2.21	-1.93	11.6	CDS	HIC1	protein_coding
ENSG00000198408	10	101799176	101799176	0.0062	-	101799116	101799237	0	1	121,	0	-2.21	-1.93	11.6	CDS	MGEA5	protein_coding
ENSG00000076067	12	56592301	56592301	0.0098	+	56592241	56592362	0	1	121,	0	-2.01	-1.74	10.7	three_prime_utr	RBMS2	protein_coding
ENSG00000086061	9	33039321	33039321	0.0098	+	33039246	33039397	0	1	151,	0	-2.01	-1.74	10.7	three_prime_utr	DNAJA1	protein_coding
ENSG00000121058	17	56950785	56950785	0.0098	-	56950725	56950846	0	1	121,	0	-2.01	-1.74	10.7	CDS	COIL	protein_coding
ENSG00000127083	9	92417296	92417296	0.0098	-	92417236	92417356	0	1	120,	0	-2.01	-1.74	10.7	CDS	OMD	protein_coding
ENSG00000136603	3	170360877	170360877	0.0098	+	170360802	170360953	0	1	151,	0	-2.01	-1.74	10.7	CDS	SKIL	protein_coding
ENSG00000143376	1	151697951	151697951	0.0098	+	151697891	151698012	0	1	121,	0	-2.01	-1.74	10.7	three_prime_utr	SNX27	protein_coding
ENSG00000145990	6	13487182	13487182	0.0098	-	13487122	13487243	0	1	121,	0	-2.01	-1.74	10.7	five_prime_utr	GFOD1	protein_coding
ENSG00000147465	8	38144022	38144022	0.0098	-	38143947	38144097	0	1	150,	0	-2.01	-1.74	10.7	exon	STAR	protein_coding
ENSG00000152518	2	43224219	43224219	0.0098	-	43224159	43224279	0	1	120,	0	-2.01	-1.74	10.7	three_prime_utr	ZFP36L2	protein_coding
ENSG00000169813	10	43387675	43387675	0.0098	-	43387615	43387735	0	1	120,	0	-2.01	-1.74	10.7	CDS	HNRNPF	protein_coding
ENSG00000170525	10	6233781	6233781	0.0098	+	6233721	6233841	0	1	120,	0	-2.01	-1.74	10.7	three_prime_utr	PFKFB3	protein_coding
ENSG00000171791	18	63127985	63127985	0.0098	-	63127895	63128076	0	1	181,	0	-2.01	-1.74	10.7	three_prime_utr	BCL2	protein_coding
ENSG00000179674	3	160677746	160677746	0.0098	+	160677687	160677806	0	1	119,	0	-2.01	-1.74	10.7	CDS	ARL14	protein_coding
ENSG00000196159	4	125491866	125491866	0.0098	+	125491791	125491942	0	1	151,	0	-2.01	-1.74	10.7	three_prime_utr	FAT4	protein_coding
ENSG00000255112	18	11852143	11852143	0.0098	+	11852083	11852204	0	1	121,	0	-2.01	-1.74	10.7	three_prime_utr	CHMP1B	protein_coding
ENSG00000060069	18	79714709	79714709	0.015	+	79714634	79714785	0	1	151,	0	-1.81	-1.55	9.84	CDS	CTDP1	protein_coding
ENSG00000064651	5	128084110	128084110	0.015	+	128084035	128084185	0	1	150,	0	-1.81	-1.55	9.84	CDS	SLC12A2	protein_coding
ENSG00000124193	20	43461936	43461936	0.015	+	43461861	43462011	0	1	150,	0	-1.81	-1.55	9.84	three_prime_utr	SRSF6	protein_coding
ENSG00000134369	1	201821812	201821812	0.015	+	201821752	201821873	0	1	121,	0	-1.81	-1.55	9.84	three_prime_utr	NAV1	protein_coding
ENSG00000135686	16	84662120	84662120	0.015	+	84662060	84662180	0	1	120,	0	-1.81	-1.55	9.84	exon	KLHL36	protein_coding
ENSG00000143776	1	227317859	227317859	0.015	-	227317784	227317935	0	1	151,	0	-1.81	-1.55	9.84	five_prime_utr	CDC42BPA	protein_coding
ENSG00000166341	11	6640615	6640615	0.015	-	6640555	6640676	0	1	121,	0	-1.81	-1.55	9.84	CDS	DCHS1	protein_coding
ENSG00000171621	1	9356431	9356431	0.015	+	9356371	9356492	0	1	121,	0	-1.81	-1.55	9.84	CDS	SPSB1	protein_coding
ENSG00000171812	1	36098497	36098497	0.015	-	36098437	36098558	0	1	121,	0	-1.81	-1.55	9.84	CDS	COL8A2	protein_coding
ENSG00000174516	11	66475973	66475973	0.015	+	66475898	66476049	0	1	151,	0	-1.81	-1.55	9.84	CDS	PELI3	protein_coding
ENSG00000221978	1	1386996	1386996	0.015	-	1386936	1387057	0	1	121,	0	-1.81	-1.55	9.84	exon	CCNL2	protein_coding
ENSG00000283199	13	113953824	113953824	0.015	-	113953764	113953884	0	1	120,	0	-1.81	-1.55	9.84	three_prime_utr	FP565324.1	protein_coding
ENSG00000111642	12	6583244	6583244	0.025	-	6583169	6583319	0	1	150,	0	-1.61	-1.36	8.95	CDS	CHD4	protein_coding
ENSG00000114867	3	184327976	184327976	0.025	+	184327829	184328124	0	2	173,8,	0,287	-1.61	-1.36	8.95	CDS	EIF4G1	protein_coding
ENSG00000124802	6	8079901	8079901	0.025	-	8079827	8079976	0	1	149,	0	-1.61	-1.36	8.95	CDS	EEF1E1	protein_coding
ENSG00000143153	1	169131420	169131420	0.025	+	169131345	169131496	0	1	151,	0	-1.61	-1.36	8.95	exon	ATP1B1	protein_coding
ENSG00000165527	14	49893668	49893668	0.025	+	49893608	49893729	0	1	121,	0	-1.61	-1.36	8.95	five_prime_utr	ARF6	protein_coding
ENSG00000188895	17	40122462	40122462	0.025	+	40122387	40122538	0	1	151,	0	-1.61	-1.36	8.95	five_prime_utr	MSL1	protein_coding
ENSG00000198900	20	41124128	41124128	0.025	+	41124038	41124218	0	1	180,	0	-1.61	-1.36	8.95	three_prime_utr	TOP1	protein_coding
ENSG00000172493	4	87115036	87115036	9.99988867182683e-320	+	87114811	87115262	0	1	451,	0	-319	-317	1090	CDS	AFF1	protein_coding
ENSG00000221978	1	1387101	1387101	1.00000023069254e-317	-	1386847	1387356	0	1	509,	0	-317	-315	703	exon	CCNL2	protein_coding
ENSG00000130037	12	5045939	5045939	9.99999999999997e-311	+	5045775	5046103	0	1	328,	0	-310	-308	235	exon	KCNA5	protein_coding
ENSG00000196588	22	40411579	40411579	1e-304	-	40411385	40411774	0	1	389,	0	-304	-302	1040	three_prime_utr	MKL1	protein_coding
ENSG00000125740	19	45468412	45468412	1e-300	+	45468263	45468562	0	1	299,	0	-300	-298	1030	five_prime_utr	FOSB	protein_coding
ENSG00000100345	22	36282598	36282598	1e-297	-	36282478	36282719	0	1	241,	0	-297	-295	2.24	three_prime_utr	MYH9	protein_coding
ENSG00000173281	8	9141177	9141177	1e-296	-	9140922	9141432	0	1	510,	0	-296	-294	910	CDS	PPP1R3B	protein_coding
ENSG00000276293	17	38767962	38767962	1e-289	-	38767633	38768292	0	1	659,	0	-289	-287	992	three_prime_utr	PIP4K2B	protein_coding
ENSG00000163909	1	39625432	39625432	1e-286	-	39625045	39625819	0	1	774,	0	-286	-284	786	three_prime_utr	HEYL	protein_coding
ENSG00000157554	21	38382740	38382740	1e-283	-	38382515	38382966	0	1	451,	0	-283	-281	535	three_prime_utr	ERG	protein_coding
ENSG00000205730	16	19115675	19115675	1e-280	+	19115226	19116125	0	1	899,	0	-280	-278	959	exon	ITPRIPL2	protein_coding
ENSG00000205730	16	19115670	19115670	1e-280	+	19115220	19116120	0	1	900,	0	-280	-278	959	exon	ITPRIPL2	protein_coding
ENSG00000108510	17	62010939	62010939	1e-277	-	62010714	62011165	0	1	451,	0	-277	-275	949	CDS	MED13	protein_coding
ENSG00000136383	15	84840155	84840155	1e-276	+	84839885	84840425	0	1	540,	0	-276	-274	321	CDS	ALPK3	protein_coding
ENSG00000169926	15	31373375	31373375	1e-275	+	31373195	31373555	0	1	360,	0	-275	-273	944	three_prime_utr	KLF13	protein_coding
ENSG00000137693	11	102229900	102229900	1e-266	+	102229735	102230066	0	1	331,	0	-266	-264	686	CDS	YAP1	protein_coding
ENSG00000101160	20	58995514	58995514	1e-265	-	58995334	58995694	0	1	360,	0	-265	-263	909	three_prime_utr	CTSZ	protein_coding
ENSG00000189241	6	116279064	116279064	1e-264	-	116278824	116279304	0	1	480,	0	-264	-263	908	exon	TSPYL1	protein_coding
ENSG00000124766	6	21596394	21596394	1e-261	+	21595842	21596947	0	1	1105,	0	-261	-259	896	exon	SOX4	protein_coding
ENSG00000167491	19	19506150	19506150	1e-260	+	19505970	19506330	0	1	360,	0	-260	-258	893	three_prime_utr	GATAD2A	protein_coding
ENSG00000171992	5	150649325	150649325	1e-258	+	150649040	150649611	0	1	571,	0	-258	-257	13.6	exon	SYNPO	protein_coding
ENSG00000110237	11	73311078	73311078	1e-258	+	73310508	73311648	0	1	1140,	0	-258	-256	134	CDS	ARHGEF17	protein_coding
ENSG00000101400	20	33408354	33408354	1e-257	-	33408221	33408488	0	1	267,	0	-257	-255	561	three_prime_utr	SNTA1	protein_coding
ENSG00000124942	11	62518093	62518093	1e-257	-	62517943	62518244	0	1	301,	0	-257	-255	35.5	CDS	AHNAK	protein_coding
ENSG00000006210	16	57382550	57382550	1e-256	+	57382146	57382954	0	1	808,	0	-256	-254	790	CDS	CX3CL1	protein_coding
ENSG00000184436	22	20999928	20999928	1e-255	-	20999733	21000123	0	1	390,	0	-255	-253	875	exon	THAP7	protein_coding
ENSG00000103710	15	65054841	65054841	1e-253	-	65054647	65055035	0	1	388,	0	-253	-251	868	three_prime_utr	RASL12	protein_coding
ENSG00000177981	12	48149532	48149532	1e-253	-	48149398	48149667	0	1	269,	0	-253	-251	868	CDS	ASB8	protein_coding
ENSG00000146674	7	45913529	45913529	1e-251	-	45913349	45913709	0	1	360,	0	-251	-249	129	three_prime_utr	IGFBP3	protein_coding
ENSG00000177733	5	137753910	137753910	1e-251	-	137753685	137754136	0	1	451,	0	-251	-249	338	CDS	HNRNPA0	protein_coding
ENSG00000172403	4	119033154	119033154	1e-250	+	119033004	119033305	0	1	301,	0	-250	-248	385	three_prime_utr	SYNPO2	protein_coding
ENSG00000106366	7	101137611	101137611	1e-248	+	101137417	101137806	0	1	389,	0	-248	-246	49	three_prime_utr	SERPINE1	protein_coding
ENSG00000127951	7	77196767	77196767	1e-248	-	77196558	77196976	0	1	418,	0	-248	-246	852	CDS	FGL2	protein_coding
ENSG00000135842	1	184795671	184795671	1e-245	-	184795536	184795806	0	1	270,	0	-245	-243	8.51	CDS	FAM129A	protein_coding
ENSG00000110047	11	64853903	64853903	1e-238	-	64853768	64854039	0	1	271,	0	-238	-236	507	three_prime_utr	EHD1	protein_coding
ENSG00000138443	2	203439506	203439506	1e-234	+	203439356	203439656	0	1	300,	0	-234	-233	242	three_prime_utr	ABI2	protein_coding
ENSG00000173166	2	203439504	203439504	1e-234	-	203439354	203439655	0	1	301,	0	-234	-233	242	CDS	RAPH1	protein_coding
ENSG00000054598	6	1611035	1611035	1e-233	+	1610840	1611230	0	1	390,	0	-233	-231	89.5	CDS	FOXC1	protein_coding
ENSG00000104852	19	49108351	49108351	1e-233	+	49108157	49108545	0	1	388,	0	-233	-231	650	exon	SNRNP70	protein_coding
ENSG00000196196	9	35906903	35906903	1e-228	+	35906754	35907052	0	1	298,	0	-228	-226	784	three_prime_utr	HRCT1	protein_coding
ENSG00000077238	16	27362698	27362698	1e-225	+	27362414	27362983	0	1	569,	0	-225	-223	427	CDS	IL4R	protein_coding
ENSG00000119669	14	77026680	77026680	1e-224	-	77026515	77026845	0	1	330,	0	-224	-222	262	CDS	IRF2BPL	protein_coding
ENSG00000145675	5	68226427	68226427	1e-223	+	68226292	68226563	0	1	271,	0	-223	-221	767	five_prime_utr	PIK3R1	protein_coding
ENSG00000266074	17	81447588	81447588	1e-222	+	81447393	81447783	0	1	390,	0	-222	-221	527	CDS	BAHCC1	protein_coding
ENSG00000049618	6	157207254	157207254	1e-222	+	157207059	157207450	0	1	391,	0	-222	-220	763	CDS	ARID1B	protein_coding
ENSG00000110811	12	6839566	6839566	1e-222	+	6839342	6839791	0	1	449,	0	-222	-220	521	exon	P3H3	protein_coding
ENSG00000048649	11	77667190	77667190	1e-217	-	77666950	77667431	0	1	481,	0	-217	-215	745	exon	RSF1	protein_coding
ENSG00000015676	7	44384954	44384954	1e-215	-	44384715	44385194	0	1	479,	0	-215	-213	733	three_prime_utr	NUDCD3	protein_coding
ENSG00000134853	4	54295522	54295522	1e-215	+	54295282	54295762	0	1	480,	0	-215	-213	299	three_prime_utr	PDGFRA	protein_coding
ENSG00000174282	17	7463040	7463040	1e-211	-	7462562	7463519	0	1	957,	0	-211	-210	110	CDS	ZBTB4	protein_coding
ENSG00000189339	1	1665496	1665496	1e-212	-	1665091	1665901	0	1	810,	0	-212	-210	414	three_prime_utr	SLC35E2B	protein_coding
ENSG00000169604	2	69245879	69245879	1e-210	+	69245669	69246089	0	1	420,	0	-210	-208	217	three_prime_utr	ANTXR1	protein_coding
ENSG00000107104	9	710989	710989	1e-207	+	710809	711170	0	1	361,	0	-207	-206	575	exon	KANK1	protein_coding
ENSG00000119138	9	70387752	70387752	1e-207	-	70387557	70387947	0	1	390,	0	-207	-205	712	three_prime_utr	KLF9	protein_coding
ENSG00000160953	19	1360737	1360737	1e-207	+	1360587	1360888	0	1	301,	0	-207	-205	713	CDS	MUM1	protein_coding
ENSG00000126705	1	27547531	27547531	1e-203	-	27547396	27547666	0	1	270,	0	-203	-201	180	CDS	AHDC1	protein_coding
ENSG00000178996	5	54519466	54519466	1e-203	+	54519346	54519587	0	1	241,	0	-203	-201	136	CDS	SNX18	protein_coding
ENSG00000182326	12	7070598	7070598	1e-203	+	7070463	7070733	0	1	270,	0	-203	-201	700	CDS	C1S	protein_coding
ENSG00000168477	6	32096432	32096432	1e-202	-	32095622	32097242	0	1	1620,	0	-202	-200	696	CDS	TNXB	protein_coding
ENSG00000103966	15	41900641	41900641	1e-201	-	41900431	41900852	0	1	421,	0	-201	-199	692	three_prime_utr	EHD4	protein_coding
ENSG00000024422	19	47741232	47741232	1e-200	+	47740947	47741517	0	1	570,	0	-200	-198	343	exon	EHD2	protein_coding
ENSG00000111859	6	11185393	11185393	1e-199	-	11185213	11185573	0	1	360,	0	-199	-198	192	three_prime_utr	NEDD9	protein_coding
ENSG00000154734	21	26837811	26837811	1e-198	-	26837631	26837991	0	1	360,	0	-198	-196	260	exon	ADAMTS1	protein_coding
ENSG00000173402	3	49533070	49533070	1e-197	+	49532830	49533311	0	1	481,	0	-197	-196	679	CDS	DAG1	protein_coding
ENSG00000164125	4	158170994	158170994	1e-195	-	158170530	158171459	0	1	929,	0	-195	-193	643	CDS	FAM198B	protein_coding
ENSG00000168140	16	4382170	4382170	1e-195	+	4381886	4382454	0	1	568,	0	-195	-193	224	CDS	VASN	protein_coding
ENSG00000170458	5	140632535	140632535	1e-195	-	140632355	140632715	0	1	360,	0	-195	-193	671	CDS	CD14	protein_coding
ENSG00000173269	10	86943711	86943711	1e-194	-	86943456	86943967	0	1	511,	0	-194	-192	666	CDS	MMRN2	protein_coding
ENSG00000143867	2	19352159	19352159	1e-193	-	19351964	19352355	0	1	391,	0	-193	-191	664	exon	OSR1	protein_coding
ENSG00000123989	2	219539470	219539470	1e-192	-	219539305	219539636	0	1	331,	0	-192	-190	590	CDS	CHPF	protein_coding
ENSG00000204103	20	40687662	40687662	1e-192	-	40687305	40688020	0	1	715,	0	-192	-190	660	three_prime_utr	MAFB	protein_coding
ENSG00000049239	1	9269164	9269164	1e-189	+	9268999	9269329	0	1	330,	0	-189	-187	652	three_prime_utr	H6PD	protein_coding
ENSG00000129351	19	10691907	10691907	1e-189	+	10691577	10692237	0	1	660,	0	-189	-187	650	three_prime_utr	ILF3	protein_coding
ENSG00000124942	11	62518543	62518543	1e-188	-	62518453	62518634	0	1	181,	0	-188	-186	4.94	CDS	AHNAK	protein_coding
ENSG00000124942	11	62527135	62527135	1e-188	-	62526940	62527331	0	1	391,	0	-188	-186	30.9	CDS	AHNAK	protein_coding
ENSG00000169871	7	101087693	101087693	1e-185	+	101087393	101087993	0	1	600,	0	-185	-183	637	CDS	TRIM56	protein_coding
ENSG00000197496	20	46725986	46725986	1e-185	+	46725821	46726152	0	1	331,	0	-185	-183	637	CDS	SLC2A10	protein_coding
ENSG00000005339	16	3728125	3728125	1e-183	-	3727870	3728380	0	1	510,	0	-183	-181	117	CDS	CREBBP	protein_coding
ENSG00000153823	2	229025651	229025651	1e-183	-	229025487	229025815	0	1	328,	0	-183	-181	631	CDS	PID1	protein_coding
ENSG00000169184	22	27796888	27796888	1e-180	-	27796768	27797009	0	1	241,	0	-180	-178	301	CDS	MN1	protein_coding
ENSG00000182095	7	5370733	5370733	1e-178	-	5370389	5371078	0	1	689,	0	-178	-177	286	CDS	TNRC18	protein_coding
ENSG00000123200	13	45967768	45967768	1e-177	-	45967573	45967963	0	1	390,	0	-177	-175	417	CDS	ZC3H13	protein_coding
ENSG00000247315	20	298329	298329	1e-176	+	298164	298495	0	1	331,	0	-176	-174	606	CDS	ZCCHC3	protein_coding
ENSG00000065989	19	10467116	10467116	1e-175	+	10466966	10467266	0	1	300,	0	-175	-173	603	exon	PDE4A	protein_coding
ENSG00000117036	1	157125022	157125022	1e-174	-	157124812	157125233	0	1	421,	0	-174	-172	598	exon	ETV3	protein_coding
ENSG00000033327	11	78218636	78218636	1e-172	-	78218411	78218862	0	1	451,	0	-172	-170	169	three_prime_utr	GAB2	protein_coding
ENSG00000170525	10	6233661	6233661	1e-171	+	6233241	6234081	0	1	840,	0	-171	-169	552	three_prime_utr	PFKFB3	protein_coding
ENSG00000020577	14	54702438	54702438	1e-170	+	54702303	54702574	0	1	271,	0	-170	-168	389	CDS	SAMD4A	protein_coding
ENSG00000126705	1	27549792	27549792	1e-169	-	27549552	27550032	0	1	480,	0	-169	-168	584	CDS	AHDC1	protein_coding
ENSG00000143869	2	20671311	20671311	1e-169	+	20671026	20671597	0	1	571,	0	-169	-167	583	exon	GDF7	protein_coding
ENSG00000160007	19	47001058	47001058	1e-168	+	47000638	47001479	0	1	841,	0	-168	-166	580	three_prime_utr	ARHGAP35	protein_coding
ENSG00000148400	9	136497167	136497167	1e-167	-	136497047	136497288	0	1	241,	0	-167	-165	576	exon	NOTCH1	protein_coding
ENSG00000160685	1	155016684	155016684	1e-166	+	155016490	155016879	0	1	389,	0	-166	-165	574	stop_codon	ZBTB7B	protein_coding
ENSG00000173546	15	75676087	75676087	1e-164	-	75675877	75676297	0	1	420,	0	-164	-162	8.34	CDS	CSPG4	protein_coding
ENSG00000090905	16	24790727	24790727	1e-162	+	24790547	24790907	0	1	360,	0	-162	-161	560	CDS	TNRC6A	protein_coding
ENSG00000171552	20	31722049	31722049	1e-162	-	31721810	31722288	0	1	478,	0	-162	-161	284	CDS	BCL2L1	protein_coding
ENSG00000171105	19	7115458	7115458	1e-162	-	7115308	7115609	0	1	301,	0	-162	-160	559	three_prime_utr	INSR	protein_coding
ENSG00000126062	3	50354926	50354926	1e-159	-	50354778	50355075	0	1	297,	0	-159	-157	548	three_prime_utr	TMEM115	protein_coding
ENSG00000185033	15	90229379	90229379	1e-159	+	90229199	90229559	0	1	360,	0	-159	-157	548	three_prime_utr	SEMA4B	protein_coding
ENSG00000157654	9	110168725	110168725	1e-157	+	110168500	110168950	0	1	450,	0	-157	-155	543	three_prime_utr	PALM2-AKAP2	protein_coding
ENSG00000182871	21	45455917	45455917	1e-157	+	45455737	45456097	0	1	360,	0	-157	-155	75.5	CDS	COL18A1	protein_coding
ENSG00000241978	9	110168730	110168730	1e-157	+	110168506	110168955	0	1	449,	0	-157	-155	543	three_prime_utr	AKAP2	protein_coding
ENSG00000171992	5	150618596	150618596	1e-155	+	150618461	150618732	0	1	271,	0	-155	-153	464	exon	SYNPO	protein_coding
ENSG00000101126	20	50891458	50891458	1e-154	-	50891308	50891608	0	1	300,	0	-154	-152	531	CDS	ADNP	protein_coding
ENSG00000131381	3	15073764	15073764	1e-152	-	15073629	15073899	0	1	270,	0	-152	-151	526	three_prime_utr	RBSN	protein_coding
ENSG00000179456	1	244054673	244054673	1e-152	+	244054494	244054853	0	1	359,	0	-152	-151	526	exon	ZBTB18	protein_coding
ENSG00000205189	8	80487445	80487445	1e-152	+	80487295	80487596	0	1	301,	0	-152	-150	411	CDS	ZBTB10	protein_coding
ENSG00000184588	1	66372679	66372679	1e-150	+	66372395	66372964	0	1	569,	0	-150	-148	517	three_prime_utr	PDE4B	protein_coding
ENSG00000187239	9	129888626	129888626	1e-150	-	129888386	129888867	0	1	481,	0	-150	-148	352	three_prime_utr	FNBP1	protein_coding
ENSG00000187678	5	142314544	142314544	1e-150	-	142314379	142314709	0	1	330,	0	-150	-148	517	exon	SPRY4	protein_coding
ENSG00000127511	19	16878592	16878592	1e-147	+	16878359	16878825	0	2	31,329,	0,137	-147	-145	508	CDS	SIN3B	protein_coding
ENSG00000140577	15	90642349	90642349	1e-147	+	90641959	90642739	0	1	780,	0	-147	-145	508	three_prime_utr	CRTC3	protein_coding
ENSG00000184371	1	109929330	109929330	1e-147	+	109928896	109929765	0	1	869,	0	-147	-145	508	three_prime_utr	CSF1	protein_coding
ENSG00000186174	11	118901706	118901706	1e-146	-	118901001	118902412	0	1	1411,	0	-146	-145	474	CDS	BCL9L	protein_coding
ENSG00000100393	22	41117613	41117613	1e-144	+	41117418	41117808	0	1	390,	0	-144	-143	499	CDS	EP300	protein_coding
ENSG00000106100	7	30452548	30452548	1e-145	-	30452398	30452698	0	1	300,	0	-145	-143	420	CDS	NOD1	protein_coding
ENSG00000157350	16	70398682	70398682	1e-144	-	70398397	70398968	0	1	571,	0	-144	-143	498	five_prime_utr	ST3GAL2	protein_coding
ENSG00000106948	9	114377229	114377229	1e-144	-	114376945	114377514	0	1	569,	0	-144	-142	498	CDS	AKNA	protein_coding
ENSG00000131446	5	180792203	180792203	1e-144	-	180791978	180792429	0	1	451,	0	-144	-142	97.5	CDS	MGAT1	protein_coding
ENSG00000113282	5	157787790	157787790	1e-143	-	157787625	157787955	0	1	330,	0	-143	-141	493	CDS	CLINT1	protein_coding
ENSG00000120129	5	172770957	172770957	1e-142	-	172770719	172771195	0	1	476,	0	-142	-141	220	five_prime_utr	DUSP1	protein_coding
ENSG00000139531	12	56004902	56004902	1e-143	+	56004692	56005113	0	1	421,	0	-143	-141	493	CDS	SUOX	protein_coding
ENSG00000177613	10	51698347	51698347	1e-143	-	51698062	51698632	0	1	570,	0	-143	-141	228	CDS	CSTF2T	protein_coding
ENSG00000053254	14	89161773	89161773	1e-141	-	89161578	89161968	0	1	390,	0	-141	-140	489	three_prime_utr	FOXN3	protein_coding
ENSG00000171867	20	4699586	4699586	1e-142	+	4699452	4699720	0	1	268,	0	-142	-140	66.8	CDS	PRNP	protein_coding
ENSG00000143878	2	20448703	20448703	1e-141	+	20448555	20448852	0	1	297,	0	-141	-139	487	exon	RHOB	protein_coding
ENSG00000169221	16	30357954	30357954	1e-141	-	30357759	30358149	0	1	390,	0	-141	-139	290	exon	TBC1D10B	protein_coding
ENSG00000137331	6	30743891	30743891	1e-139	-	30743640	30744142	0	1	502,	0	-139	-137	481	three_prime_utr	IER3	protein_coding
ENSG00000178307	17	21198382	21198382	1e-138	-	21198203	21198561	0	1	358,	0	-138	-137	478	CDS	TMEM11	protein_coding
ENSG00000077238	16	27364000	27364000	1e-137	+	27363790	27364210	0	1	420,	0	-137	-135	474	three_prime_utr	IL4R	protein_coding
ENSG00000115306	2	54649813	54649813	1e-137	+	54649678	54649949	0	1	271,	0	-137	-135	394	CDS	SPTBN1	protein_coding
ENSG00000126947	X	101553094	101553094	1e-137	+	101552916	101553273	0	1	357,	0	-137	-135	473	CDS	ARMCX1	protein_coding
ENSG00000170248	3	33798531	33798531	1e-136	+	33798381	33798681	0	1	300,	0	-136	-135	471	five_prime_utr	PDCD6IP	protein_coding
ENSG00000070614	5	150553401	150553401	1e-136	+	150553266	150553537	0	1	271,	0	-136	-134	238	three_prime_utr	NDST1	protein_coding
ENSG00000063244	19	55654667	55654667	1e-135	+	55654533	55654802	0	1	269,	0	-135	-133	467	five_prime_utr	U2AF2	protein_coding
ENSG00000186918	8	28348673	28348673	1e-135	-	28348553	28348794	0	1	241,	0	-135	-133	174	three_prime_utr	ZNF395	protein_coding
ENSG00000214050	8	28348675	28348675	1e-135	-	28348555	28348795	0	1	240,	0	-135	-133	174	three_prime_utr	FBXO16	protein_coding
ENSG00000038427	5	83537645	83537645	1e-132	+	83537495	83537795	0	1	300,	0	-132	-131	5.84	CDS	VCAN	protein_coding
ENSG00000157227	14	22846119	22846119	1e-133	+	22845954	22846284	0	1	330,	0	-133	-131	459	three_prime_utr	MMP14	protein_coding
ENSG00000174106	12	65170482	65170482	1e-132	+	65170168	65170797	0	1	629,	0	-132	-130	176	CDS	LEMD3	protein_coding
ENSG00000164916	7	4763383	4763383	1e-130	+	4763263	4763504	0	1	241,	0	-130	-129	451	three_prime_utr	FOXK1	protein_coding
ENSG00000182253	15	99131009	99131009	1e-131	+	99130859	99131160	0	1	301,	0	-131	-129	138	CDS	SYNM	protein_coding
ENSG00000015532	17	50360174	50360174	1e-129	+	50360024	50360324	0	1	300,	0	-129	-128	448	CDS	XYLT2	protein_coding
ENSG00000099991	22	24166875	24166875	1e-129	+	24166710	24167041	0	1	331,	0	-129	-128	37.8	CDS	CABIN1	protein_coding
ENSG00000120314	5	140669571	140669571	1e-128	+	140669406	140669736	0	1	330,	0	-128	-127	202	CDS	WDR55	protein_coding
ENSG00000130723	9	131495969	131495969	1e-129	+	131495789	131496149	0	1	360,	0	-129	-127	447	three_prime_utr	PRRC2B	protein_coding
ENSG00000101665	18	48950189	48950189	1e-127	-	48949847	48950532	0	1	685,	0	-127	-125	151	CDS	SMAD7	protein_coding
ENSG00000154447	4	169096499	169096499	1e-126	-	169096349	169096649	0	1	300,	0	-126	-125	438	three_prime_utr	SH3RF1	protein_coding
ENSG00000161996	16	655440	655440	1e-127	+	655238	655642	0	2	230,70,	0,334	-127	-125	438	CDS	WDR90	protein_coding
ENSG00000038427	5	83537225	83537225	1e-126	+	83537105	83537346	0	1	241,	0	-126	-124	114	CDS	VCAN	protein_coding
ENSG00000122641	7	41690159	41690159	1e-125	-	41689784	41690534	0	1	750,	0	-125	-124	128	CDS	INHBA	protein_coding
ENSG00000168209	10	72275215	72275215	1e-126	+	72275051	72275380	0	1	329,	0	-126	-124	430	three_prime_utr	DDIT4	protein_coding
ENSG00000149639	20	36794012	36794012	1e-124	-	36793817	36794208	0	1	391,	0	-124	-123	271	CDS	SOGA1	protein_coding
ENSG00000160094	1	33299544	33299544	1e-125	+	33299380	33299708	0	1	328,	0	-125	-123	433	three_prime_utr	ZNF362	protein_coding
ENSG00000131759	17	40356520	40356520	1e-122	+	40356355	40356685	0	1	330,	0	-122	-120	402	three_prime_utr	RARA	protein_coding
ENSG00000132205	18	2913688	2913688	1e-121	+	2913508	2913868	0	1	360,	0	-121	-119	418	three_prime_utr	EMILIN2	protein_coding
ENSG00000154710	7	66809129	66809129	1e-120	+	66808979	66809279	0	1	300,	0	-120	-118	415	CDS	RABGEF1	protein_coding
ENSG00000177469	17	42404544	42404544	1e-119	-	42404364	42404724	0	1	360,	0	-119	-117	7.57	three_prime_utr	CAVIN1	protein_coding
ENSG00000197406	14	101562445	101562445	1e-118	+	101562297	101562594	0	1	297,	0	-118	-117	410	three_prime_utr	DIO3	protein_coding
ENSG00000033100	7	151238081	151238081	1e-117	+	151237902	151238261	0	1	359,	0	-117	-115	405	CDS	CHPF2	protein_coding
ENSG00000004399	3	129556302	129556302	1e-116	-	129555983	129556621	0	2	445,5,	0,633	-116	-114	393	three_prime_utr	PLXND1	protein_coding
ENSG00000130309	19	17581444	17581444	1e-116	+	17581279	17581609	0	1	330,	0	-116	-114	208	exon	COLGALT1	protein_coding
ENSG00000108819	17	50149883	50149883	1e-114	-	50149644	50150123	0	1	479,	0	-114	-113	263	CDS	PPP1R9B	protein_coding
ENSG00000124570	6	2948518	2948518	1e-114	-	2948338	2948698	0	1	360,	0	-114	-113	154	CDS	SERPINB6	protein_coding
ENSG00000149532	11	61403178	61403178	1e-115	-	61403028	61403328	0	1	300,	0	-115	-113	398	three_prime_utr	CPSF7	protein_coding
ENSG00000187479	11	43943309	43943309	1e-115	+	43943177	43943442	0	1	265,	0	-115	-113	6.38	CDS	C11orf96	protein_coding
ENSG00000088448	13	110879732	110879732	1e-114	-	110879583	110879882	0	1	299,	0	-114	-112	395	CDS	ANKRD10	protein_coding
ENSG00000185453	19	48196622	48196622	1e-113	+	48196399	48196846	0	1	447,	0	-113	-112	393	CDS	ZSWIM9	protein_coding
ENSG00000186111	19	3632602	3632602	1e-113	-	3632333	3632872	0	1	539,	0	-113	-112	393	three_prime_utr	PIP5K1C	protein_coding
ENSG00000152217	18	44953112	44953112	1e-112	+	44952977	44953248	0	1	271,	0	-112	-111	390	CDS	SETBP1	protein_coding
ENSG00000172081	19	2071380	2071380	1e-111	-	2071216	2071545	0	1	329,	0	-111	-110	386	three_prime_utr	MOB3A	protein_coding
ENSG00000184209	12	123472496	123472496	1e-111	+	123472316	123472676	0	1	360,	0	-111	-110	386	exon	SNRNP35	protein_coding
ENSG00000188026	12	123472483	123472483	1e-111	-	123472303	123472664	0	1	361,	0	-111	-110	386	three_prime_utr	RILPL1	protein_coding
ENSG00000259330	15	40324606	40324606	1e-111	+	40324441	40324771	0	1	330,	0	-111	-110	217	three_prime_utr	INAFM2	protein_coding
ENSG00000055070	1	16395189	16395189	1e-111	+	16395070	16395309	0	1	239,	0	-111	-109	57.6	three_prime_utr	SZRD1	protein_coding
ENSG00000136802	9	128907468	128907468	1e-110	+	128907303	128907633	0	1	330,	0	-110	-109	382	CDS	LRRC8A	protein_coding
ENSG00000138593	15	48992465	48992465	1e-111	-	48992210	48992721	0	1	511,	0	-111	-109	89.1	CDS	SECISBP2L	protein_coding
ENSG00000178927	17	82443574	82443574	1e-110	-	82443275	82443874	0	1	599,	0	-110	-108	249	exon	C17orf62	protein_coding
ENSG00000162413	1	6593426	6593426	1e-108	-	6593172	6593681	0	1	509,	0	-108	-107	375	three_prime_utr	KLHL21	protein_coding
ENSG00000100364	22	45196786	45196786	1e-108	-	45196456	45197117	0	1	661,	0	-108	-106	374	three_prime_utr	KIAA0930	protein_coding
ENSG00000112715	6	43784645	43784645	1e-107	+	43784510	43784781	0	1	271,	0	-107	-106	299	exon	VEGFA	protein_coding
ENSG00000164916	7	4762859	4762859	1e-108	+	4762604	4763114	0	1	510,	0	-108	-106	374	three_prime_utr	FOXK1	protein_coding
ENSG00000142694	1	36322267	36322267	1e-107	-	36322119	36322415	0	1	296,	0	-107	-105	370	three_prime_utr	EVA1B	protein_coding
ENSG00000224470	16	71851048	71851048	1e-107	+	71850868	71851229	0	1	361,	0	-107	-105	371	CDS	ATXN1L	protein_coding
ENSG00000128016	19	39408122	39408122	1e-106	+	39408002	39408243	0	1	241,	0	-106	-104	37.9	CDS	ZFP36	protein_coding
ENSG00000145675	5	68298086	68298086	1e-105	+	68297891	68298282	0	1	391,	0	-105	-104	346	three_prime_utr	PIK3R1	protein_coding
ENSG00000177352	3	49163068	49163068	1e-106	-	49162860	49163277	0	1	417,	0	-106	-104	367	CDS	CCDC71	protein_coding
ENSG00000103257	16	87831111	87831111	1e-104	-	87830947	87831276	0	1	329,	0	-104	-102	360	three_prime_utr	SLC7A5	protein_coding
ENSG00000107957	10	103601643	103601643	1e-104	-	103601343	103601944	0	1	601,	0	-104	-102	361	three_prime_utr	SH3PXD2A	protein_coding
ENSG00000138162	10	122211242	122211242	1e-103	+	122211062	122211422	0	1	360,	0	-103	-102	358	CDS	TACC2	protein_coding
ENSG00000182871	21	45513211	45513211	1e-104	+	45513091	45513331	0	1	240,	0	-104	-102	346	three_prime_utr	COL18A1	protein_coding
ENSG00000198853	9	35547027	35547027	1e-103	+	35546773	35547282	0	1	509,	0	-103	-102	359	CDS	RUSC2	protein_coding
ENSG00000108557	17	17793469	17793469	1e-103	+	17793334	17793604	0	1	270,	0	-103	-101	357	CDS	RAI1	protein_coding
ENSG00000137124	9	38396205	38396205	1e-102	+	38395982	38396429	0	1	447,	0	-102	-101	355	CDS	ALDH1B1	protein_coding
ENSG00000149115	11	57312742	57312742	1e-102	-	57312562	57312922	0	1	360,	0	-102	-101	355	CDS	TNKS1BP1	protein_coding
ENSG00000134369	1	201820089	201820089	1e-102	+	201819924	201820254	0	1	330,	0	-102	-100	353	three_prime_utr	NAV1	protein_coding
ENSG00000163961	3	196472157	196472157	1e-102	-	196472008	196472307	0	1	299,	0	-102	-100	355	CDS	RNF168	protein_coding
ENSG00000166833	11	20118571	20118571	1e-102	+	20118391	20118751	0	1	360,	0	-102	-100	354	three_prime_utr	NAV2	protein_coding
ENSG00000184208	22	41694227	41694227	1e-102	+	41694048	41694407	0	1	359,	0	-102	-100	354	three_prime_utr	C22orf46	protein_coding
ENSG00000148842	10	102919895	102919895	1.3e-100	+	102919730	102920060	0	1	330,	0	-99.9	-98.3	347	CDS	CNNM2	protein_coding
ENSG00000136802	9	128916485	128916485	1e-99	+	128916365	128916605	0	1	240,	0	-99	-97.4	344	three_prime_utr	LRRC8A	protein_coding
ENSG00000187479	11	43943303	43943303	7.9e-99	+	43943184	43943422	0	1	238,	0	-98.1	-96.5	5.94	CDS	C11orf96	protein_coding
ENSG00000177508	16	54285122	54285122	3.2e-98	-	54284959	54285286	0	1	327,	0	-97.5	-95.9	339	CDS	IRX3	protein_coding
ENSG00000105875	7	135185988	135185988	6.3e-98	-	135185838	135186138	0	1	300,	0	-97.2	-95.6	338	three_prime_utr	WDR91	protein_coding
ENSG00000178951	19	4047780	4047780	1.6e-97	-	4047630	4047930	0	1	300,	0	-96.8	-95.2	185	exon	ZBTB7A	protein_coding
ENSG00000162104	16	3965918	3965918	3.2e-97	-	3965753	3966083	0	1	330,	0	-96.5	-94.9	336	exon	ADCY9	protein_coding
ENSG00000180447	9	86946102	86946102	2e-96	-	86945760	86946445	0	1	685,	0	-95.7	-94.1	333	CDS	GAS1	protein_coding
ENSG00000131471	17	42852516	42852516	2.5e-96	+	42852351	42852682	0	1	331,	0	-95.6	-94	333	CDS	AOC3	protein_coding
ENSG00000114853	3	42659071	42659071	3.2e-96	+	42658788	42659355	0	1	567,	0	-95.5	-93.9	332	CDS	ZBTB47	protein_coding
ENSG00000165699	9	132896243	132896243	4e-95	-	132895958	132896528	0	1	570,	0	-94.4	-92.8	328	CDS	TSC1	protein_coding
ENSG00000123989	2	219541933	219541933	4e-94	-	219541768	219542099	0	1	331,	0	-93.4	-91.8	325	CDS	CHPF	protein_coding
ENSG00000124214	20	49114518	49114518	1.6e-93	-	49114324	49114713	0	1	389,	0	-92.8	-91.3	323	three_prime_utr	STAU1	protein_coding
ENSG00000124659	6	42745079	42745079	4e-93	-	42744929	42745229	0	1	300,	0	-92.4	-90.8	322	CDS	TBCC	protein_coding
ENSG00000177000	1	11790438	11790438	7.9e-93	-	11790094	11790783	0	1	689,	0	-92.1	-90.5	321	three_prime_utr	MTHFR	protein_coding
ENSG00000177082	15	84643538	84643538	7.9e-93	-	84643418	84643659	0	1	241,	0	-92.1	-90.5	321	exon	WDR73	protein_coding
ENSG00000168140	16	4381588	4381588	1.3e-92	+	4381349	4381827	0	1	478,	0	-91.9	-90.3	320	CDS	VASN	protein_coding
ENSG00000272333	19	35732587	35732587	1.3e-91	+	35732452	35732723	0	1	271,	0	-90.9	-89.3	317	CDS	KMT2B	protein_coding
ENSG00000147324	8	8891340	8891340	2e-91	-	8891220	8891461	0	1	241,	0	-90.7	-89.2	316	CDS	MFHAS1	protein_coding
ENSG00000145391	4	139511647	139511647	2e-91	-	139511482	139511813	0	1	331,	0	-90.7	-89.1	316	three_prime_utr	SETD7	protein_coding
ENSG00000170458	5	140632012	140632012	7.9e-91	-	140631877	140632147	0	1	270,	0	-90.1	-88.5	314	CDS	CD14	protein_coding
ENSG00000159189	1	22647813	22647813	1.6e-90	+	22647694	22647932	0	1	238,	0	-89.8	-88.2	14.6	three_prime_utr	C1QC	protein_coding
ENSG00000117899	15	80979202	80979202	2.5e-90	-	80979082	80979322	0	1	240,	0	-89.6	-88.1	197	three_prime_utr	MESD	protein_coding
ENSG00000148814	10	132348192	132348192	2e-90	+	132348087	132348298	0	1	211,	0	-89.7	-88.1	312	CDS	LRRC27	protein_coding
ENSG00000140443	15	98957296	98957296	2e-89	+	98957101	98957491	0	1	390,	0	-88.7	-87.2	309	exon	IGF1R	protein_coding
ENSG00000080603	16	30724678	30724678	5e-89	+	30724483	30724874	0	1	391,	0	-88.3	-86.8	308	CDS	SRCAP	protein_coding
ENSG00000282034	16	30724677	30724677	5e-89	+	30724482	30724872	0	1	390,	0	-88.3	-86.8	308	CDS	AC106886.5	protein_coding
ENSG00000108061	10	110964507	110964507	1.3e-88	+	110964342	110964672	0	1	330,	0	-87.9	-86.3	245	CDS	SHOC2	protein_coding
ENSG00000166289	19	29675278	29675278	7.9e-88	+	29675099	29675457	0	1	358,	0	-87.1	-85.6	304	three_prime_utr	PLEKHF1	protein_coding
ENSG00000116514	1	32937119	32937119	1e-86	-	32936984	32937255	0	1	271,	0	-86	-84.5	300	three_prime_utr	RNF19B	protein_coding
ENSG00000120709	5	138347010	138347010	1e-86	+	138346771	138347250	0	1	479,	0	-86	-84.5	300	three_prime_utr	FAM53C	protein_coding
ENSG00000154945	17	50695568	50695568	3.2e-86	-	50695433	50695704	0	1	271,	0	-85.5	-84	185	three_prime_utr	ANKRD40	protein_coding
ENSG00000196159	4	125490561	125490561	1e-85	+	125490381	125490742	0	1	361,	0	-85	-83.5	111	CDS	FAT4	protein_coding
ENSG00000121068	17	61405536	61405536	3.2e-85	+	61405386	61405687	0	1	301,	0	-84.5	-82.9	164	exon	TBX2	protein_coding
ENSG00000162783	1	181089893	181089893	4e-85	+	181089668	181090118	0	1	450,	0	-84.4	-82.9	294	three_prime_utr	IER5	protein_coding
ENSG00000111321	12	6391077	6391077	1.6e-84	+	6390882	6391272	0	1	390,	0	-83.8	-82.3	231	exon	LTBR	protein_coding
ENSG00000196159	4	125317178	125317178	1.3e-84	+	125316938	125317419	0	1	481,	0	-83.9	-82.3	222	CDS	FAT4	protein_coding
ENSG00000168286	16	67843420	67843420	3.2e-84	+	67843271	67843570	0	1	299,	0	-83.5	-82	125	CDS	THAP11	protein_coding
ENSG00000099991	22	24178237	24178237	2e-83	+	24178117	24178358	0	1	241,	0	-82.7	-81.2	138	three_prime_utr	CABIN1	protein_coding
ENSG00000173548	15	75649494	75649494	2e-83	+	75649344	75649645	0	1	301,	0	-82.7	-81.2	62.6	CDS	SNX33	protein_coding
ENSG00000138650	4	133151277	133151277	1e-82	+	133151022	133151533	0	1	511,	0	-82	-80.5	283	CDS	PCDH10	protein_coding
ENSG00000099331	19	17212953	17212953	1.6e-82	+	17212773	17213133	0	1	360,	0	-81.8	-80.3	286	three_prime_utr	MYO9B	protein_coding
ENSG00000100647	14	69708943	69708943	1.6e-82	+	69708808	69709078	0	1	270,	0	-81.8	-80.3	36.9	CDS	SUSD6	protein_coding
ENSG00000180964	X	103253783	103253783	3.2e-82	-	103253619	103253948	0	1	329,	0	-81.5	-80	284	CDS	TCEAL8	protein_coding
ENSG00000188783	1	203487580	203487580	3.2e-82	+	203487460	203487701	0	1	241,	0	-81.5	-79.9	2.58	three_prime_utr	PRELP	protein_coding
ENSG00000198863	17	42991117	42991117	3.2e-82	+	42990997	42991237	0	1	240,	0	-81.5	-79.9	284	CDS	RUNDC1	protein_coding
ENSG00000124788	6	16306545	16306545	7.9e-82	-	16306395	16306696	0	1	301,	0	-81.1	-79.6	283	exon	ATXN1	protein_coding
ENSG00000159899	9	35792632	35792632	1.3e-81	+	35792512	35792753	0	1	241,	0	-80.9	-79.4	282	CDS	NPR2	protein_coding
ENSG00000124942	11	62520672	62520672	2.5e-81	-	62520582	62520763	0	1	181,	0	-80.6	-79.1	33	CDS	AHNAK	protein_coding
ENSG00000133454	22	25768541	25768541	2.5e-81	+	25768256	25768826	0	1	570,	0	-80.6	-79.1	112	CDS	MYO18B	protein_coding
ENSG00000148840	10	102139703	102139703	2e-81	+	102139479	102139928	0	1	449,	0	-80.7	-79.1	282	CDS	PPRC1	protein_coding
ENSG00000130779	12	122341332	122341332	5e-81	-	122341197	122341468	0	1	271,	0	-80.3	-78.8	43.4	CDS	CLIP1	protein_coding
ENSG00000100376	22	45340610	45340610	1.6e-80	+	45340461	45340760	0	1	299,	0	-79.8	-78.3	279	three_prime_utr	FAM118A	protein_coding
ENSG00000079432	19	42274058	42274058	3.2e-80	+	42273923	42274193	0	1	270,	0	-79.5	-78	278	CDS	CIC	protein_coding
ENSG00000158470	20	49636171	49636171	4e-80	-	49635932	49636411	0	1	479,	0	-79.4	-77.9	277	three_prime_utr	B4GALT5	protein_coding
ENSG00000196159	4	125491611	125491611	4e-80	+	125491461	125491762	0	1	301,	0	-79.4	-77.9	277	CDS	FAT4	protein_coding
ENSG00000144567	2	219182290	219182290	4e-80	+	219182095	219182485	0	1	390,	0	-79.4	-77.8	96.7	exon	RETREG2	protein_coding
ENSG00000213445	11	65641406	65641406	4e-80	+	65641286	65641526	0	1	240,	0	-79.4	-77.8	277	CDS	SIPA1	protein_coding
ENSG00000180357	15	64499629	64499629	7.9e-80	+	64499344	64499914	0	1	570,	0	-79.1	-77.6	244	CDS	ZNF609	protein_coding
ENSG00000112562	6	168667620	168667620	1e-79	+	168667485	168667755	0	1	270,	0	-79	-77.5	276	three_prime_utr	SMOC2	protein_coding
ENSG00000204104	2	238329166	238329166	1e-79	+	238329016	238329317	0	1	301,	0	-79	-77.5	276	CDS	TRAF3IP1	protein_coding
ENSG00000160013	19	46620616	46620616	1.6e-79	-	46620497	46620736	0	1	239,	0	-78.8	-77.3	194	three_prime_utr	PTGIR	protein_coding
ENSG00000070413	22	19038364	19038364	5e-79	-	19038139	19038590	0	1	451,	0	-78.3	-76.8	274	three_prime_utr	DGCR2	protein_coding
ENSG00000169375	15	75371713	75371713	2e-78	-	75371473	75371953	0	1	480,	0	-77.7	-76.2	272	three_prime_utr	SIN3A	protein_coding
ENSG00000197774	16	1779495	1779495	2e-78	+	1779345	1779645	0	1	300,	0	-77.7	-76.2	151	exon	EME2	protein_coding
ENSG00000068650	13	112882925	112882925	2.5e-78	+	112882760	112883090	0	1	330,	0	-77.6	-76.1	21.2	three_prime_utr	ATP11A	protein_coding
ENSG00000010818	6	142774733	142774733	5e-78	-	142774583	142774883	0	1	300,	0	-77.3	-75.8	270	CDS	HIVEP2	protein_coding
ENSG00000137135	9	35660900	35660900	6.3e-78	-	35660720	35661080	0	1	360,	0	-77.2	-75.7	270	three_prime_utr	ARHGEF39	protein_coding
ENSG00000159884	9	35660900	35660900	6.3e-78	+	35660736	35661065	0	1	329,	0	-77.2	-75.7	270	three_prime_utr	CCDC107	protein_coding
ENSG00000112473	6	33201312	33201312	1e-77	+	33201162	33201463	0	1	301,	0	-77	-75.5	261	CDS	SLC39A7	protein_coding
ENSG00000178209	8	143916869	143916869	1e-77	-	143916764	143916975	0	1	211,	0	-77	-75.4	22.6	CDS	PLEC	protein_coding
ENSG00000257065	6	143827519	143827519	4e-77	+	143823690	143831349	0	2	233,31,	0,7628	-76.4	-74.9	267	three_prime_utr	AL049844.1	protein_coding
ENSG00000143772	1	226735895	226735895	7.9e-77	-	226735700	226736090	0	1	390,	0	-76.1	-74.6	266	CDS	ITPKB	protein_coding
ENSG00000166886	12	57094984	57094984	7.9e-77	+	57094820	57095148	0	1	328,	0	-76.1	-74.6	199	three_prime_utr	NAB2	protein_coding
ENSG00000167291	17	79939706	79939706	2e-76	-	79939586	79939826	0	1	240,	0	-75.7	-74.2	265	three_prime_utr	TBC1D16	protein_coding
ENSG00000171992	5	150650570	150650570	2e-76	+	150650420	150650721	0	1	301,	0	-75.7	-74.2	264	three_prime_utr	SYNPO	protein_coding
ENSG00000067082	10	3782020	3782020	2.5e-76	-	3781870	3782170	0	1	300,	0	-75.6	-74.1	68.6	CDS	KLF6	protein_coding
ENSG00000108557	17	17794994	17794994	2.5e-76	+	17794800	17795189	0	1	389,	0	-75.6	-74.1	264	CDS	RAI1	protein_coding
ENSG00000083444	1	11975268	11975268	1e-75	+	11975089	11975448	0	1	359,	0	-75	-73.5	262	three_prime_utr	PLOD1	protein_coding
ENSG00000167967	16	2235577	2235577	1e-75	+	2235442	2235712	0	1	270,	0	-75	-73.5	262	exon	E4F1	protein_coding
ENSG00000172985	2	109129811	109129811	2.5e-75	+	109129676	109129946	0	1	270,	0	-74.6	-73.1	261	CDS	SH3RF3	protein_coding
ENSG00000196227	20	59944987	59944987	2.5e-75	+	59944852	59945122	0	1	270,	0	-74.6	-73.1	69.8	CDS	FAM217B	protein_coding
ENSG00000167657	19	3958572	3958572	1.3e-74	-	3958452	3958692	0	1	240,	0	-73.9	-72.4	214	three_prime_utr	DAPK3	protein_coding
ENSG00000008256	7	6164799	6164799	1.6e-74	-	6164589	6165009	0	1	420,	0	-73.8	-72.3	214	three_prime_utr	CYTH3	protein_coding
ENSG00000238227	9	136116382	136116382	1.6e-74	-	136116248	136116517	0	1	269,	0	-73.8	-72.3	198	three_prime_utr	TMEM250	protein_coding
ENSG00000079337	12	47737378	47737378	5e-74	-	47737213	47737544	0	1	331,	0	-73.3	-71.8	131	three_prime_utr	RAPGEF3	protein_coding
ENSG00000170604	19	45885707	45885707	7.9e-74	-	45885573	45885842	0	1	269,	0	-73.1	-71.6	256	CDS	IRF2BP1	protein_coding
ENSG00000182575	17	49579093	49579093	1e-73	+	49578688	49579498	0	1	810,	0	-73	-71.5	111	exon	NXPH3	protein_coding
ENSG00000182575	17	49578977	49578977	1e-73	+	49578693	49579261	0	1	568,	0	-73	-71.5	111	exon	NXPH3	protein_coding
ENSG00000100354	22	40265523	40265523	2e-73	+	40265298	40265748	0	1	450,	0	-72.7	-71.2	254	CDS	TNRC6B	protein_coding
ENSG00000215193	22	18088258	18088258	2e-73	+	18088078	18088439	0	1	361,	0	-72.7	-71.2	255	three_prime_utr	PEX26	protein_coding
ENSG00000188766	19	38396221	38396221	1e-72	+	38396056	38396386	0	1	330,	0	-72	-70.5	252	three_prime_utr	SPRED3	protein_coding
ENSG00000145685	5	78488318	78488318	2.5e-72	-	78488153	78488483	0	1	330,	0	-71.6	-70.2	251	three_prime_utr	LHFPL2	protein_coding
ENSG00000197119	14	100291604	100291604	2.5e-72	-	100291349	100291859	0	1	510,	0	-71.6	-70.2	251	three_prime_utr	SLC25A29	protein_coding
ENSG00000082805	12	1494299	1494299	2.5e-72	+	1494194	1494405	0	1	211,	0	-71.6	-70.1	133	three_prime_utr	ERC1	protein_coding
ENSG00000131381	3	15074585	15074585	6.3e-72	-	15074346	15074825	0	1	479,	0	-71.2	-69.7	249	exon	RBSN	protein_coding
ENSG00000116237	1	6224799	6224799	1.3e-71	-	6224664	6224935	0	1	271,	0	-70.9	-69.4	248	three_prime_utr	ICMT	protein_coding
ENSG00000012171	3	50276679	50276679	4e-71	+	50276529	50276829	0	1	300,	0	-70.4	-69	247	exon	SEMA3B	protein_coding
ENSG00000139718	12	121810522	121810522	4e-71	+	121810312	121810732	0	1	420,	0	-70.4	-69	247	CDS	SETD1B	protein_coding
ENSG00000118579	4	17623782	17623782	6.3e-71	+	17623632	17623932	0	1	300,	0	-70.2	-68.8	246	exon	MED28	protein_coding
ENSG00000145860	5	159158262	159158262	5e-71	-	159158157	159158368	0	1	211,	0	-70.3	-68.8	181	three_prime_utr	RNF145	protein_coding
ENSG00000071655	19	1577802	1577802	2.5e-70	-	1577457	1578147	0	1	690,	0	-69.6	-68.1	244	three_prime_utr	MBD3	protein_coding
ENSG00000011523	2	65072378	65072378	5e-70	+	65072228	65072528	0	1	300,	0	-69.3	-67.9	243	CDS	CEP68	protein_coding
ENSG00000135506	12	57721004	57721004	5e-70	+	57720869	57721139	0	1	270,	0	-69.3	-67.8	18.1	exon	OS9	protein_coding
ENSG00000103126	16	346302	346302	6.3e-70	-	346152	346453	0	1	301,	0	-69.2	-67.7	242	exon	AXIN1	protein_coding
ENSG00000142599	1	8358333	8358333	7.9e-70	-	8358228	8358439	0	1	211,	0	-69.1	-67.6	123	CDS	RERE	protein_coding
ENSG00000171302	17	78997212	78997212	1e-69	-	78997078	78997347	0	1	269,	0	-69	-67.6	242	CDS	CANT1	protein_coding
ENSG00000183864	22	41436429	41436429	1.3e-69	-	41436235	41436624	0	1	389,	0	-68.9	-67.5	61.8	exon	TOB2	protein_coding
ENSG00000160888	19	13153908	13153908	1.6e-69	+	13153446	13154371	0	1	925,	0	-68.8	-67.4	101	three_prime_utr	IER2	protein_coding
ENSG00000173065	17	28758734	28758734	2e-69	-	28758614	28758854	0	1	240,	0	-68.7	-67.2	241	CDS	FAM222B	protein_coding
ENSG00000108784	17	42543839	42543839	3.2e-69	+	42543675	42544003	0	1	328,	0	-68.5	-67	240	CDS	NAGLU	protein_coding
ENSG00000120129	5	172768742	172768742	3.2e-69	-	172768683	172768802	0	1	119,	0	-68.5	-67	240	three_prime_utr	DUSP1	protein_coding
ENSG00000162139	11	75006012	75006012	1.3e-68	+	75005862	75006163	0	1	301,	0	-67.9	-66.5	238	CDS	NEU3	protein_coding
ENSG00000135736	16	57512696	57512696	1.6e-68	-	57512592	57512801	0	1	209,	0	-67.8	-66.3	122	three_prime_utr	CCDC102A	protein_coding
ENSG00000123989	2	219540323	219540323	3.2e-68	-	219540143	219540504	0	1	361,	0	-67.5	-66	220	CDS	CHPF	protein_coding
ENSG00000135392	12	55827926	55827926	5e-68	-	55827776	55828076	0	1	300,	0	-67.3	-65.8	82.8	CDS	DNAJC14	protein_coding
ENSG00000078902	11	1277077	1277077	7.9e-68	-	1276912	1277242	0	1	330,	0	-67.1	-65.6	220	CDS	TOLLIP	protein_coding
ENSG00000161714	17	45112321	45112321	7.9e-68	-	45112141	45112501	0	1	360,	0	-67.1	-65.6	121	three_prime_utr	PLCD3	protein_coding
ENSG00000270170	3	196943303	196943303	1.6e-67	+	196943125	196943481	0	1	356,	0	-66.8	-65.3	234	three_prime_utr	NCBP2-AS2	protein_coding
ENSG00000090861	16	70252684	70252684	2.5e-67	-	70252534	70252835	0	1	301,	0	-66.6	-65.1	119	three_prime_utr	AARS	protein_coding
ENSG00000041982	9	115021014	115021014	3.2e-67	-	115020894	115021134	0	1	240,	0	-66.5	-65	8.36	three_prime_utr	TNC	protein_coding
ENSG00000126461	19	49651340	49651340	3.2e-67	+	49651190	49651490	0	1	300,	0	-66.5	-65	78.4	CDS	SCAF1	protein_coding
ENSG00000179562	7	127582528	127582528	3.2e-67	-	127582349	127582708	0	1	359,	0	-66.5	-65	233	CDS	GCC1	protein_coding
ENSG00000139266	12	57758882	57758882	5e-67	+	57758673	57759092	0	1	419,	0	-66.3	-64.8	78.6	CDS	2021-03-09	protein_coding
ENSG00000106772	9	76703641	76703641	1.6e-66	-	76703476	76703807	0	1	331,	0	-65.8	-64.4	79.5	CDS	PRUNE2	protein_coding
ENSG00000138771	4	76754525	76754525	2e-66	+	76754375	76754675	0	1	300,	0	-65.7	-64.3	231	CDS	SHROOM3	protein_coding
ENSG00000198517	7	1540575	1540575	2e-66	+	1540410	1540740	0	1	330,	0	-65.7	-64.3	119	exon	MAFK	protein_coding
ENSG00000148516	10	31526791	31526791	5e-66	+	31526671	31526911	0	1	240,	0	-65.3	-63.9	229	CDS	ZEB1	protein_coding
ENSG00000105325	19	3535608	3535608	6.3e-66	+	3535488	3535729	0	1	241,	0	-65.2	-63.7	116	three_prime_utr	FZR1	protein_coding
ENSG00000175073	8	66634669	66634669	1.6e-65	-	66634504	66634835	0	1	331,	0	-64.8	-63.4	227	exon	VCPIP1	protein_coding
ENSG00000169398	8	140659531	140659531	2.5e-65	-	140659396	140659666	0	1	270,	0	-64.6	-63.2	227	CDS	PTK2	protein_coding
ENSG00000135862	1	183142720	183142720	2.5e-65	+	183142570	183142870	0	1	300,	0	-64.6	-63.1	219	CDS	LAMC1	protein_coding
ENSG00000137507	11	76659543	76659543	4e-65	-	76659318	76659768	0	1	450,	0	-64.4	-63	97.7	exon	LRRC32	protein_coding
ENSG00000198231	17	63818360	63818360	7.9e-65	+	63818180	63818540	0	1	360,	0	-64.1	-62.7	60.2	CDS	DDX42	protein_coding
ENSG00000244462	20	35654174	35654174	1.6e-64	-	35654039	35654310	0	1	271,	0	-63.8	-62.3	224	exon	RBM12	protein_coding
ENSG00000109079	17	28344780	28344780	3.2e-64	+	28344645	28344915	0	1	270,	0	-63.5	-62.1	194	three_prime_utr	TNFAIP1	protein_coding
ENSG00000137504	11	85664547	85664547	4e-64	-	85664397	85664697	0	1	300,	0	-63.4	-62	223	CDS	CREBZF	protein_coding
ENSG00000143384	1	150577154	150577154	3.2e-64	-	150577004	150577305	0	1	301,	0	-63.5	-62	95.4	three_prime_utr	MCL1	protein_coding
ENSG00000136630	1	220884310	220884310	7.9e-64	+	220884190	220884430	0	1	240,	0	-63.1	-61.7	222	exon	HLX	protein_coding
ENSG00000173546	15	75688463	75688463	1.3e-63	-	75688343	75688584	0	1	241,	0	-62.9	-61.5	152	CDS	CSPG4	protein_coding
ENSG00000176915	12	132754869	132754869	1.6e-63	-	132754719	132755020	0	1	301,	0	-62.8	-61.3	220	exon	ANKLE2	protein_coding
ENSG00000167658	19	3976488	3976488	2.5e-63	-	3976353	3976623	0	1	270,	0	-62.6	-61.2	16.3	three_prime_utr	EEF2	protein_coding
ENSG00000144810	3	99796050	99796050	2.5e-63	+	99795900	99796200	0	1	300,	0	-62.6	-61.1	220	CDS	COL8A1	protein_coding
ENSG00000149639	20	36784661	36784661	1e-62	-	36784331	36784991	0	1	660,	0	-62	-60.6	218	three_prime_utr	SOGA1	protein_coding
ENSG00000269858	19	40801029	40801029	1e-62	+	40800879	40801179	0	1	300,	0	-62	-60.6	218	three_prime_utr	EGLN2	protein_coding
ENSG00000113621	5	134887956	134887956	1.3e-62	+	134887806	134888106	0	1	300,	0	-61.9	-60.5	12.2	CDS	TXNDC15	protein_coding
ENSG00000132716	1	160240058	160240058	2.5e-62	-	160239938	160240179	0	1	241,	0	-61.6	-60.2	217	CDS	DCAF8	protein_coding
ENSG00000258465	1	160240054	160240054	2.5e-62	-	160239934	160240175	0	1	241,	0	-61.6	-60.2	217	CDS	AL139011.2	protein_coding
ENSG00000148926	11	10306933	10306933	4e-62	+	10306769	10307098	0	1	329,	0	-61.4	-60	58.4	three_prime_utr	ADM	protein_coding
ENSG00000126705	1	27551663	27551663	4e-62	-	27551528	27551798	0	1	270,	0	-61.4	-59.9	36.9	CDS	AHDC1	protein_coding
ENSG00000140044	14	75469705	75469705	6.3e-62	+	75469405	75470005	0	1	600,	0	-61.2	-59.8	94.3	three_prime_utr	JDP2	protein_coding
ENSG00000151914	6	56555641	56555641	2.5e-61	-	56555491	56555792	0	1	301,	0	-60.6	-59.2	213	CDS	DST	protein_coding
ENSG00000158828	1	20650928	20650928	4e-61	+	20650764	20651093	0	1	329,	0	-60.4	-59	73	exon	PINK1	protein_coding
ENSG00000125810	20	23085067	23085067	5e-61	-	23084872	23085262	0	1	390,	0	-60.3	-58.9	212	CDS	CD93	protein_coding
ENSG00000187522	10	14843683	14843683	5e-61	+	14843533	14843834	0	1	301,	0	-60.3	-58.9	212	exon	HSPA14	protein_coding
ENSG00000213859	17	7353493	7353493	5e-61	+	7353358	7353628	0	1	270,	0	-60.3	-58.9	212	CDS	KCTD11	protein_coding
ENSG00000284024	10	14843686	14843686	5e-61	+	14843537	14843835	0	1	298,	0	-60.3	-58.9	212	exon	AC069544.2	protein_coding
ENSG00000101230	20	13299429	13299429	6.3e-61	+	13299250	13299608	0	1	358,	0	-60.2	-58.8	212	CDS	ISM1	protein_coding
ENSG00000160014	19	46609824	46609824	7.9e-61	+	46609719	46609929	0	1	210,	0	-60.1	-58.7	211	exon	CALM3	protein_coding
ENSG00000100023	22	21697333	21697333	1e-60	+	21697168	21697499	0	1	331,	0	-60	-58.6	211	three_prime_utr	PPIL2	protein_coding
ENSG00000104447	8	115587297	115587297	1e-60	-	115587102	115587492	0	1	390,	0	-60	-58.6	119	CDS	TRPS1	protein_coding
ENSG00000124942	11	62532879	62532879	1.3e-60	-	62532819	62532940	0	1	121,	0	-59.9	-58.5	5.26	CDS	AHNAK	protein_coding
ENSG00000174010	X	23988438	23988438	1.3e-60	-	23988318	23988558	0	1	240,	0	-59.9	-58.5	192	exon	KLHL15	protein_coding
ENSG00000005812	13	77007394	77007394	3.2e-60	-	77007244	77007544	0	1	300,	0	-59.5	-58.1	209	CDS	FBXL3	protein_coding
ENSG00000126822	14	64743512	64743512	4e-60	+	64743317	64743708	0	1	391,	0	-59.4	-58	209	exon	PLEKHG3	protein_coding
ENSG00000131759	17	40331175	40331175	4e-60	+	40331025	40331326	0	1	301,	0	-59.4	-58	209	five_prime_utr	RARA	protein_coding
ENSG00000174136	5	98793401	98793401	6.3e-60	+	98793206	98793596	0	1	390,	0	-59.2	-57.8	208	exon	RGMB	protein_coding
ENSG00000204599	6	30341990	30341990	1e-59	+	30341840	30342141	0	1	301,	0	-59	-57.6	207	exon	TRIM39	protein_coding
ENSG00000031698	1	109237899	109237899	1.6e-59	+	109237779	109238019	0	1	240,	0	-58.8	-57.4	207	three_prime_utr	SARS	protein_coding
ENSG00000136158	13	80337121	80337121	1.6e-59	-	80336987	80337256	0	1	269,	0	-58.8	-57.3	207	CDS	SPRY2	protein_coding
ENSG00000148296	9	133331697	133331697	2e-59	-	133331309	133332086	0	1	777,	0	-58.7	-57.3	207	three_prime_utr	SURF6	protein_coding
ENSG00000126822	14	64741546	64741546	4e-59	+	64741381	64741712	0	1	331,	0	-58.4	-57	179	CDS	PLEKHG3	protein_coding
ENSG00000128731	15	28111684	28111684	4e-59	-	28111579	28111789	0	1	210,	0	-58.4	-57	206	three_prime_utr	HERC2	protein_coding
ENSG00000169105	15	40471600	40471600	4e-59	+	40471383	40471817	0	2	256,103,	0,331	-58.4	-57	206	CDS	CHST14	protein_coding
ENSG00000132669	20	19974870	19974870	5e-59	+	19974706	19975035	0	1	329,	0	-58.3	-56.9	205	CDS	RIN2	protein_coding
ENSG00000125817	20	3786107	3786107	6.3e-59	-	3786002	3786212	0	1	210,	0	-58.2	-56.8	205	CDS	CENPB	protein_coding
ENSG00000185624	17	81843952	81843952	6.3e-59	-	81843847	81844058	0	1	211,	0	-58.2	-56.8	7.13	three_prime_utr	P4HB	protein_coding
ENSG00000144711	3	12935761	12935761	7.9e-59	-	12935567	12935956	0	1	389,	0	-58.1	-56.7	205	CDS	IQSEC1	protein_coding
ENSG00000171914	15	62840706	62840706	7.9e-59	+	62840556	62840856	0	1	300,	0	-58.1	-56.7	204	three_prime_utr	TLN2	protein_coding
ENSG00000128274	22	42693577	42693577	1e-58	-	42693428	42693726	0	1	298,	0	-58	-56.6	204	CDS	A4GALT	protein_coding
ENSG00000204438	6	31664224	31664224	1e-58	-	31664074	31664374	0	1	300,	0	-58	-56.6	32.5	CDS	GPANK1	protein_coding
ENSG00000166106	11	130473894	130473894	2e-58	+	130473625	130474163	0	1	538,	0	-57.7	-56.3	203	three_prime_utr	ADAMTS15	protein_coding
ENSG00000169105	15	40471563	40471563	3.2e-58	+	40471384	40471742	0	1	358,	0	-57.5	-56.1	202	CDS	CHST14	protein_coding
ENSG00000235173	8	144139885	144139885	7.9e-58	+	144139735	144140035	0	1	300,	0	-57.1	-55.7	104	three_prime_utr	HGH1	protein_coding
ENSG00000171621	1	9355909	9355909	1.3e-57	+	9355774	9356044	0	1	270,	0	-56.9	-55.5	21.2	CDS	SPSB1	protein_coding
ENSG00000138080	2	27086092	27086092	1.6e-57	+	27085807	27086378	0	1	571,	0	-56.8	-55.4	99.3	three_prime_utr	EMILIN1	protein_coding
ENSG00000140564	15	90882096	90882096	1.6e-57	+	90881961	90882231	0	1	270,	0	-56.8	-55.4	200	three_prime_utr	FURIN	protein_coding
ENSG00000141699	17	42581875	42581875	3.2e-57	-	42581725	42582025	0	1	300,	0	-56.5	-55.1	26.5	three_prime_utr	RETREG3	protein_coding
ENSG00000167772	19	8374073	8374073	4e-57	+	8373864	8374283	0	1	419,	0	-56.4	-55	199	three_prime_utr	ANGPTL4	protein_coding
ENSG00000130489	22	50523874	50523874	5e-57	-	50523713	50524035	0	1	322,	0	-56.3	-54.9	198	CDS	SCO2	protein_coding
ENSG00000138032	2	44201450	44201450	5e-57	+	44201195	44201705	0	1	510,	0	-56.3	-54.9	198	CDS	PPM1B	protein_coding
ENSG00000284194	22	50523881	50523881	5e-57	-	50523716	50524046	0	1	330,	0	-56.3	-54.9	198	CDS	SCO2	protein_coding
ENSG00000166833	11	19934135	19934135	1.3e-56	+	19934030	19934241	0	1	211,	0	-55.9	-54.5	80.9	CDS	NAV2	protein_coding
ENSG00000125817	20	3785016	3785016	2.5e-56	-	3784836	3785196	0	1	360,	0	-55.6	-54.2	8.12	CDS	CENPB	protein_coding
ENSG00000146535	7	2731216	2731216	2.5e-56	-	2730931	2731501	0	1	570,	0	-55.6	-54.2	61	CDS	GNA12	protein_coding
ENSG00000104447	8	115414151	115414151	3.2e-56	-	115414001	115414301	0	1	300,	0	-55.5	-54.1	196	exon	TRPS1	protein_coding
ENSG00000142871	1	85583228	85583228	5e-56	+	85583123	85583334	0	1	211,	0	-55.3	-53.9	107	three_prime_utr	CYR61	protein_coding
ENSG00000120725	5	138947168	138947168	1e-55	-	138947018	138947319	0	1	301,	0	-55	-53.6	194	CDS	SIL1	protein_coding
ENSG00000141522	17	81868857	81868857	1.3e-55	-	81868707	81869007	0	1	300,	0	-54.9	-53.5	193	three_prime_utr	ARHGDIA	protein_coding
ENSG00000114867	3	184321733	184321733	1.6e-55	+	184321643	184321824	0	1	181,	0	-54.8	-53.4	7.69	CDS	EIF4G1	protein_coding
ENSG00000140538	15	87876093	87876093	2.5e-55	-	87875943	87876244	0	1	301,	0	-54.6	-53.3	193	three_prime_utr	NTRK3	protein_coding
ENSG00000085872	19	16518727	16518727	6.3e-55	-	16518607	16518848	0	1	241,	0	-54.2	-52.9	108	three_prime_utr	CHERP	protein_coding
ENSG00000158246	1	27006652	27006652	6.3e-55	-	27006427	27006878	0	1	451,	0	-54.2	-52.8	191	CDS	FAM46B	protein_coding
ENSG00000130635	9	134842337	134842337	7.9e-55	+	134842172	134842503	0	1	331,	0	-54.1	-52.7	191	three_prime_utr	COL5A1	protein_coding
ENSG00000160953	19	1377233	1377233	7.9e-55	+	1377113	1377354	0	1	241,	0	-54.1	-52.7	191	three_prime_utr	MUM1	protein_coding
ENSG00000183779	8	37698645	37698645	1.3e-54	+	37698495	37698795	0	1	300,	0	-53.9	-52.5	122	exon	ZNF703	protein_coding
ENSG00000261150	8	143869773	143869773	1.3e-54	-	143869398	143870148	0	1	750,	0	-53.9	-52.5	190	CDS	EPPK1	protein_coding
ENSG00000261150	8	143869774	143869774	1.3e-54	-	143869399	143870149	0	1	750,	0	-53.9	-52.5	190	CDS	EPPK1	protein_coding
ENSG00000038427	5	83541330	83541330	1.6e-54	+	83541180	83541480	0	1	300,	0	-53.8	-52.4	12.3	CDS	VCAN	protein_coding
ENSG00000163431	1	201946438	201946438	1.6e-54	-	201946348	201946528	0	1	180,	0	-53.8	-52.4	190	five_prime_utr	LMOD1	protein_coding
ENSG00000184557	17	78358174	78358174	2e-54	-	78357936	78358412	0	1	476,	0	-53.7	-52.3	189	three_prime_utr	SOCS3	protein_coding
ENSG00000197381	21	45176298	45176298	5e-54	+	45176118	45176479	0	1	361,	0	-53.3	-52	188	CDS	ADARB1	protein_coding
ENSG00000215712	6	157292800	157292800	5e-54	-	157292680	157292921	0	1	241,	0	-53.3	-52	188	three_prime_utr	TMEM242	protein_coding
ENSG00000139531	12	56004377	56004377	5e-54	+	56004242	56004513	0	1	271,	0	-53.3	-51.9	188	CDS	SUOX	protein_coding
ENSG00000125817	20	3785703	3785703	6.3e-54	-	3785494	3785913	0	1	419,	0	-53.2	-51.8	188	CDS	CENPB	protein_coding
ENSG00000167548	12	49038226	49038226	7.9e-54	-	49038106	49038347	0	1	241,	0	-53.1	-51.8	41.9	CDS	KMT2D	protein_coding
ENSG00000183580	5	15936843	15936843	7.9e-54	+	15936678	15937009	0	1	331,	0	-53.1	-51.7	109	CDS	FBXL7	protein_coding
ENSG00000134247	1	116961425	116961425	1e-53	+	116961260	116961591	0	1	331,	0	-53	-51.6	152	CDS	PTGFRN	protein_coding
ENSG00000087074	19	48874525	48874525	2e-53	+	48874302	48874749	0	1	447,	0	-52.7	-51.4	4.46	CDS	PPP1R15A	protein_coding
ENSG00000265107	1	147758038	147758038	1.6e-53	-	147757933	147758144	0	1	211,	0	-52.8	-51.4	186	three_prime_utr	GJA5	protein_coding
ENSG00000166888	12	57096559	57096559	2.5e-53	-	57096454	57096664	0	1	210,	0	-52.6	-51.2	65.1	three_prime_utr	STAT6	protein_coding
ENSG00000109089	17	75003897	75003897	6.3e-53	+	75003732	75004062	0	1	330,	0	-52.2	-50.9	184	CDS	CDR2L	protein_coding
ENSG00000077684	4	128871976	128871976	1e-51	+	128871662	128872291	0	1	629,	0	-51	-49.7	180	CDS	JADE1	protein_coding
ENSG00000180901	17	75063444	75063444	1.6e-51	+	75063279	75063610	0	1	331,	0	-50.8	-49.4	179	three_prime_utr	KCTD2	protein_coding
ENSG00000116260	1	180196620	180196620	2e-51	+	180196515	180196726	0	1	211,	0	-50.7	-49.3	59.2	CDS	QSOX1	protein_coding
ENSG00000137497	11	72013967	72013967	3.2e-51	-	72013862	72014072	0	1	210,	0	-50.5	-49.1	178	CDS	NUMA1	protein_coding
ENSG00000122863	10	72008434	72008434	5e-51	+	72008060	72008808	0	1	748,	0	-50.3	-49	90	CDS	CHST3	protein_coding
ENSG00000119280	1	230843576	230843576	1e-50	-	230843486	230843666	0	1	180,	0	-50	-48.6	11.3	CDS	C1orf198	protein_coding
ENSG00000049323	2	33398641	33398641	1.3e-50	+	33398521	33398761	0	1	240,	0	-49.9	-48.5	176	three_prime_utr	LTBP1	protein_coding
ENSG00000179604	17	73285557	73285557	1.3e-50	-	73285062	73286052	0	1	990,	0	-49.9	-48.5	176	CDS	CDC42EP4	protein_coding
ENSG00000187954	8	144451816	144451816	1.3e-50	-	144451636	144451996	0	1	360,	0	-49.9	-48.5	176	exon	CYHR1	protein_coding
ENSG00000116741	1	192811699	192811699	4e-50	+	192811504	192811894	0	1	390,	0	-49.4	-48.1	175	three_prime_utr	RGS2	protein_coding
ENSG00000130749	19	47067347	47067347	6.3e-50	-	47067212	47067482	0	1	270,	0	-49.2	-47.9	105	CDS	ZC3H4	protein_coding
ENSG00000168140	16	4381006	4381006	6.3e-50	+	4380901	4381111	0	1	210,	0	-49.2	-47.9	174	CDS	VASN	protein_coding
ENSG00000171812	1	36097121	36097121	5e-50	-	36096971	36097271	0	1	300,	0	-49.3	-47.9	32.3	three_prime_utr	COL8A2	protein_coding
ENSG00000198700	1	201876241	201876241	7.9e-50	+	201876121	201876361	0	1	240,	0	-49.1	-47.8	174	three_prime_utr	IPO9	protein_coding
ENSG00000177575	12	7483521	7483521	1.3e-49	-	7483386	7483656	0	1	270,	0	-48.9	-47.6	139	exon	CD163	protein_coding
ENSG00000160953	19	1377712	1377712	1.3e-49	+	1377562	1377862	0	1	300,	0	-48.9	-47.5	173	three_prime_utr	MUM1	protein_coding
ENSG00000161920	17	4733152	4733152	4e-49	+	4733019	4733285	0	1	266,	0	-48.4	-47.1	171	CDS	MED11	protein_coding
ENSG00000189319	10	124681917	124681917	5e-49	-	124681722	124682112	0	1	390,	0	-48.3	-46.9	171	CDS	FAM53B	protein_coding
ENSG00000258539	10	124681900	124681900	5e-49	-	124681707	124682094	0	1	387,	0	-48.3	-46.9	171	CDS	AC068896.1	protein_coding
ENSG00000139718	12	121819670	121819670	1e-48	+	121819505	121819835	0	1	330,	0	-48	-46.7	43.2	CDS	SETD1B	protein_coding
ENSG00000155506	5	154815783	154815783	1e-48	+	154815663	154815903	0	1	240,	0	-48	-46.6	109	three_prime_utr	LARP1	protein_coding
ENSG00000139044	12	561754	561754	1.6e-48	+	561469	562040	0	1	571,	0	-47.8	-46.4	148	three_prime_utr	B4GALNT3	protein_coding
ENSG00000049239	1	9270048	9270048	4e-48	+	9269898	9270198	0	1	300,	0	-47.4	-46.1	5.16	three_prime_utr	H6PD	protein_coding
ENSG00000145390	4	119292641	119292641	6.3e-48	+	119292521	119292762	0	1	241,	0	-47.2	-45.9	167	CDS	USP53	protein_coding
ENSG00000157657	9	114049200	114049200	7.9e-48	+	114049050	114049350	0	1	300,	0	-47.1	-45.8	167	CDS	ZNF618	protein_coding
ENSG00000204439	6	31660131	31660131	7.9e-48	-	31659907	31660355	0	1	448,	0	-47.1	-45.8	80	five_prime_utr	C6orf47	protein_coding
ENSG00000112406	6	139166623	139166623	1e-47	+	139166503	139166743	0	1	240,	0	-47	-45.7	13.3	CDS	HECA	protein_coding
ENSG00000137801	15	39595949	39595949	7.9e-48	+	39595814	39596084	0	1	270,	0	-47.1	-45.7	161	three_prime_utr	THBS1	protein_coding
ENSG00000198218	3	49057398	49057398	7.9e-48	-	49057203	49057593	0	1	390,	0	-47.1	-45.7	167	CDS	QRICH1	protein_coding
ENSG00000058262	3	128070576	128070576	1e-47	+	128070456	128070696	0	1	240,	0	-47	-45.6	6.86	three_prime_utr	SEC61A1	protein_coding
ENSG00000132155	3	12584394	12584394	1.6e-47	-	12584259	12584529	0	1	270,	0	-46.8	-45.4	166	three_prime_utr	RAF1	protein_coding
ENSG00000184481	X	71096466	71096466	1.6e-47	+	71096316	71096617	0	1	301,	0	-46.8	-45.4	166	five_prime_utr	FOXO4	protein_coding
ENSG00000086102	9	33295065	33295065	5e-47	+	33294930	33295200	0	1	270,	0	-46.3	-44.9	86.4	CDS	NFX1	protein_coding
ENSG00000166272	10	102813348	102813348	6.3e-47	+	102813063	102813633	0	1	570,	0	-46.2	-44.8	69.3	three_prime_utr	WBP1L	protein_coding
ENSG00000158158	2	96762155	96762155	1.3e-46	+	96762005	96762305	0	1	300,	0	-45.9	-44.6	163	CDS	CNNM4	protein_coding
ENSG00000103222	16	16141951	16141951	1.6e-46	+	16141786	16142116	0	1	330,	0	-45.8	-44.5	162	three_prime_utr	ABCC1	protein_coding
ENSG00000163359	2	237340910	237340910	1.6e-46	-	237340760	237341061	0	1	301,	0	-45.8	-44.5	162	CDS	COL6A3	protein_coding
ENSG00000176903	14	73713746	73713746	1.6e-46	-	73713508	73713985	0	1	477,	0	-45.8	-44.5	162	five_prime_utr	PNMA1	protein_coding
ENSG00000181817	1	36393979	36393979	1.6e-46	-	36393859	36394099	0	1	240,	0	-45.8	-44.5	162	exon	LSM10	protein_coding
ENSG00000109906	11	114064109	114064109	2e-46	+	114063809	114064409	0	1	600,	0	-45.7	-44.4	162	exon	ZBTB16	protein_coding
ENSG00000137497	11	72013203	72013203	2e-46	-	72013083	72013323	0	1	240,	0	-45.7	-44.3	5.6	CDS	NUMA1	protein_coding
ENSG00000111077	12	53059782	53059782	4e-46	+	53059452	53060112	0	1	660,	0	-45.4	-44	161	CDS	TNS2	protein_coding
ENSG00000173545	5	16465285	16465285	5e-46	-	16465106	16465464	0	1	358,	0	-45.3	-44	161	CDS	ZNF622	protein_coding
ENSG00000070018	12	12244477	12244477	6.3e-46	-	12244327	12244627	0	1	300,	0	-45.2	-43.8	160	CDS	LRP6	protein_coding
ENSG00000083857	4	186708997	186708997	6.3e-46	-	186708877	186709118	0	1	241,	0	-45.2	-43.8	160	CDS	FAT1	protein_coding
ENSG00000151208	10	77792347	77792347	1.6e-45	-	77792167	77792528	0	1	361,	0	-44.8	-43.5	159	three_prime_utr	DLG5	protein_coding
ENSG00000179627	14	104802632	104802632	1.3e-45	+	104802497	104802768	0	1	271,	0	-44.9	-43.5	159	three_prime_utr	ZBTB42	protein_coding
ENSG00000104419	8	133238653	133238653	2e-45	-	133238518	133238788	0	1	270,	0	-44.7	-43.4	159	exon	NDRG1	protein_coding
ENSG00000196440	X	101489130	101489130	2e-45	+	101488845	101489415	0	1	570,	0	-44.7	-43.3	56.5	CDS	ARMCX4	protein_coding
ENSG00000168077	8	27659001	27659001	3.2e-45	+	27658792	27659211	0	1	419,	0	-44.5	-43.2	99.6	CDS	SCARA3	protein_coding
ENSG00000130522	19	18281326	18281326	4e-45	-	18281178	18281474	0	1	296,	0	-44.4	-43	15	CDS	JUND	protein_coding
ENSG00000159842	17	1005958	1005958	5e-45	-	1005823	1006093	0	1	270,	0	-44.3	-43	47.2	three_prime_utr	ABR	protein_coding
ENSG00000213203	7	150720276	150720276	5e-45	+	150720066	150720486	0	1	420,	0	-44.3	-43	157	CDS	GIMAP1	protein_coding
ENSG00000124177	20	41533251	41533251	7.9e-45	-	41533116	41533387	0	1	271,	0	-44.1	-42.8	35.3	CDS	CHD6	protein_coding
ENSG00000138867	22	24540602	24540602	1.3e-44	-	24540482	24540723	0	1	241,	0	-43.9	-42.5	156	three_prime_utr	GUCD1	protein_coding
ENSG00000144791	3	45595346	45595346	2.5e-44	+	45595211	45595481	0	1	270,	0	-43.6	-42.2	155	CDS	LIMD1	protein_coding
ENSG00000272333	19	35720156	35720156	5e-44	+	35719886	35720427	0	1	541,	0	-43.3	-42	152	CDS	KMT2B	protein_coding
ENSG00000010818	6	142753336	142753336	6.3e-44	-	142753201	142753472	0	1	271,	0	-43.2	-41.9	153	CDS	HIVEP2	protein_coding
ENSG00000139083	12	11891250	11891250	1e-43	+	11891145	11891355	0	1	210,	0	-43	-41.7	153	three_prime_utr	ETV6	protein_coding
ENSG00000120738	5	138468164	138468164	1.3e-43	+	138468059	138468269	0	1	210,	0	-42.9	-41.5	15.7	three_prime_utr	EGR1	protein_coding
ENSG00000198355	22	49963175	49963175	2e-43	+	49962953	49963398	0	1	445,	0	-42.7	-41.4	152	three_prime_utr	PIM3	protein_coding
ENSG00000100105	22	31344928	31344928	3.2e-43	-	31344793	31345064	0	1	271,	0	-42.5	-41.2	151	CDS	PATZ1	protein_coding
ENSG00000171992	5	150650120	150650120	5e-43	+	150650000	150650241	0	1	241,	0	-42.3	-41	3.6	exon	SYNPO	protein_coding
ENSG00000157933	1	2308336	2308336	7.9e-43	+	2308201	2308472	0	1	271,	0	-42.1	-40.8	58.5	three_prime_utr	SKI	protein_coding
ENSG00000054965	11	73405149	73405149	1e-42	-	73404924	73405375	0	1	451,	0	-42	-40.7	48.7	three_prime_utr	FAM168A	protein_coding
ENSG00000103168	16	84179315	84179315	1.6e-42	-	84179135	84179496	0	1	361,	0	-41.8	-40.5	149	exon	TAF1C	protein_coding
ENSG00000105656	19	18450634	18450634	1.3e-42	-	18450499	18450769	0	1	270,	0	-41.9	-40.5	87	three_prime_utr	ELL	protein_coding
ENSG00000162402	1	55068889	55068889	1.3e-42	-	55068754	55069025	0	1	271,	0	-41.9	-40.5	139	three_prime_utr	USP24	protein_coding
ENSG00000136999	8	119423091	119423091	1.6e-42	+	119422957	119423225	0	1	268,	0	-41.8	-40.4	13	CDS	NOV	protein_coding
ENSG00000006534	11	68028142	68028142	2.5e-42	+	68027992	68028293	0	1	301,	0	-41.6	-40.3	148	exon	ALDH3B1	protein_coding
ENSG00000134352	5	55941178	55941178	3.2e-42	-	55941058	55941299	0	1	241,	0	-41.5	-40.2	103	CDS	IL6ST	protein_coding
ENSG00000160710	1	154601385	154601385	4e-42	-	154601220	154601551	0	1	331,	0	-41.4	-40.1	77.2	CDS	ADAR	protein_coding
ENSG00000158859	1	161191271	161191271	6.3e-42	-	161191106	161191436	0	1	330,	0	-41.2	-39.9	147	exon	ADAMTS4	protein_coding
ENSG00000166025	11	94799910	94799910	6.3e-42	+	94799745	94800076	0	1	331,	0	-41.2	-39.9	147	CDS	AMOTL1	protein_coding
ENSG00000179862	1	40861394	40861394	6.3e-42	-	40861259	40861529	0	1	270,	0	-41.2	-39.9	40.1	exon	CITED4	protein_coding
ENSG00000116786	1	15727309	15727309	1e-41	+	15727159	15727459	0	1	300,	0	-41	-39.7	146	CDS	PLEKHM2	protein_coding
ENSG00000150457	13	20983554	20983554	1e-41	-	20983329	20983779	0	1	450,	0	-41	-39.7	139	CDS	LATS2	protein_coding
ENSG00000123146	19	14408470	14408470	2e-41	+	14408335	14408605	0	1	270,	0	-40.7	-39.4	106	three_prime_utr	ADGRE5	protein_coding
ENSG00000196639	3	11260064	11260064	1.6e-41	+	11259959	11260170	0	1	211,	0	-40.8	-39.4	145	CDS	HRH1	protein_coding
ENSG00000099968	22	17727069	17727069	2.5e-41	+	17726964	17727174	0	1	210,	0	-40.6	-39.3	145	CDS	BCL2L13	protein_coding
ENSG00000049239	1	9264953	9264953	3.2e-41	+	9264863	9265044	0	1	181,	0	-40.5	-39.2	144	three_prime_utr	H6PD	protein_coding
ENSG00000170776	15	85745007	85745007	3.2e-41	+	85744767	85745248	0	1	481,	0	-40.5	-39.2	144	three_prime_utr	AKAP13	protein_coding
ENSG00000167173	15	75207990	75207990	4e-41	+	75207780	75208200	0	1	420,	0	-40.4	-39.1	102	CDS	C15orf39	protein_coding
ENSG00000136732	2	126696258	126696258	5e-41	+	126696020	126696497	0	1	477,	0	-40.3	-39	131	three_prime_utr	GYPC	protein_coding
ENSG00000147883	9	22006035	22006035	5e-41	-	22005915	22006155	0	1	240,	0	-40.3	-39	144	exon	CDKN2B	protein_coding
ENSG00000100207	22	42209919	42209919	6.3e-41	-	42209739	42210099	0	1	360,	0	-40.2	-38.9	143	CDS	TCF20	protein_coding
ENSG00000105443	19	48481233	48481233	6.3e-41	+	48481083	48481384	0	1	301,	0	-40.2	-38.9	143	three_prime_utr	CYTH2	protein_coding
ENSG00000197019	19	40423020	40423020	6.3e-41	-	40422752	40423288	0	1	536,	0	-40.2	-38.9	43.8	CDS	SERTAD1	protein_coding
ENSG00000099949	22	20997748	20997748	7.9e-41	+	20997568	20997929	0	1	361,	0	-40.1	-38.8	143	three_prime_utr	LZTR1	protein_coding
ENSG00000174807	11	66315809	66315809	7.9e-41	-	66315675	66315944	0	1	269,	0	-40.1	-38.8	143	CDS	CD248	protein_coding
ENSG00000080815	14	73219631	73219631	1.3e-40	+	73219466	73219796	0	1	330,	0	-39.9	-38.6	142	three_prime_utr	PSEN1	protein_coding
ENSG00000099331	19	17212458	17212458	1.3e-40	+	17212323	17212594	0	1	271,	0	-39.9	-38.6	136	three_prime_utr	MYO9B	protein_coding
ENSG00000162733	1	162780326	162780326	2e-40	+	162780206	162780447	0	1	241,	0	-39.7	-38.4	141	three_prime_utr	DDR2	protein_coding
ENSG00000197122	20	37403639	37403639	2e-40	+	37403534	37403745	0	1	211,	0	-39.7	-38.4	141	three_prime_utr	SRC	protein_coding
ENSG00000125741	19	45553545	45553545	2.5e-40	-	45553320	45553770	0	1	450,	0	-39.6	-38.3	141	exon	OPA3	protein_coding
ENSG00000131873	15	101178275	101178275	3.2e-40	-	101178111	101178440	0	1	329,	0	-39.5	-38.2	141	CDS	CHSY1	protein_coding
ENSG00000170468	14	73492492	73492492	3.2e-40	+	73492342	73492643	0	1	301,	0	-39.5	-38.2	74	CDS	RIOX1	protein_coding
ENSG00000154856	18	10471829	10471829	4e-40	+	10471709	10471949	0	1	240,	0	-39.4	-38.1	140	CDS	APCDD1	protein_coding
ENSG00000177606	1	58783201	58783201	6.3e-40	-	58783036	58783367	0	1	331,	0	-39.2	-38	140	five_prime_utr	JUN	protein_coding
ENSG00000105245	19	40667442	40667442	7.9e-40	-	40667307	40667577	0	1	270,	0	-39.1	-37.8	139	three_prime_utr	NUMBL	protein_coding
ENSG00000118482	6	63713514	63713514	1e-39	+	63713319	63713710	0	1	391,	0	-39	-37.7	139	CDS	PHF3	protein_coding
ENSG00000243156	22	17818632	17818632	1.3e-39	-	17818512	17818753	0	1	241,	0	-38.9	-37.7	65.8	CDS	MICAL3	protein_coding
ENSG00000114861	3	70958900	70958900	1.6e-39	-	70958765	70959036	0	1	271,	0	-38.8	-37.5	138	three_prime_utr	FOXP1	protein_coding
ENSG00000174600	12	108290723	108290723	1.6e-39	-	108290588	108290859	0	1	271,	0	-38.8	-37.5	138	three_prime_utr	CMKLR1	protein_coding
ENSG00000266714	17	75588746	75588746	1.6e-39	+	75588446	75589046	0	1	600,	0	-38.8	-37.5	138	CDS	MYO15B	protein_coding
ENSG00000056558	9	120903007	120903007	2e-39	-	120902842	120903173	0	1	331,	0	-38.7	-37.4	138	three_prime_utr	TRAF1	protein_coding
ENSG00000169554	2	144399101	144399101	2e-39	-	144398996	144399207	0	1	211,	0	-38.7	-37.4	138	CDS	ZEB2	protein_coding
ENSG00000198894	14	77113784	77113784	3.2e-39	+	77113634	77113934	0	1	300,	0	-38.5	-37.2	137	CDS	CIPC	protein_coding
ENSG00000085063	11	33710202	33710202	6.3e-39	-	33710082	33710322	0	1	240,	0	-38.2	-36.9	5.75	exon	CD59	protein_coding
ENSG00000119431	9	113373996	113373996	6.3e-39	-	113373833	113374160	0	1	327,	0	-38.2	-36.9	136	CDS	HDHD3	protein_coding
ENSG00000166963	15	43526745	43526745	7.9e-39	+	43526460	43527030	0	1	570,	0	-38.1	-36.9	99.1	CDS	MAP1A	protein_coding
ENSG00000101236	20	3933912	3933912	7.9e-39	-	3933717	3934107	0	1	390,	0	-38.1	-36.8	97.8	three_prime_utr	RNF24	protein_coding
ENSG00000125827	20	7982341	7982341	7.9e-39	-	7982251	7982431	0	1	180,	0	-38.1	-36.8	34.6	exon	TMX4	protein_coding
ENSG00000173369	1	22661359	22661359	7.9e-39	+	22661270	22661449	0	1	179,	0	-38.1	-36.8	10.6	CDS	C1QB	protein_coding
ENSG00000090975	12	122985889	122985889	1e-38	-	122985754	122986024	0	1	270,	0	-38	-36.7	136	three_prime_utr	PITPNM2	protein_coding
ENSG00000152409	5	79237326	79237326	1.3e-38	+	79237116	79237536	0	1	420,	0	-37.9	-36.7	135	CDS	JMY	protein_coding
ENSG00000109670	4	152322892	152322892	1.3e-38	-	152322757	152323028	0	1	271,	0	-37.9	-36.6	135	exon	FBXW7	protein_coding
ENSG00000176788	5	17275495	17275495	1.6e-38	+	17275225	17275765	0	1	540,	0	-37.8	-36.6	135	CDS	BASP1	protein_coding
ENSG00000054267	1	235182090	235182090	2e-38	-	235181940	235182241	0	1	301,	0	-37.7	-36.5	135	CDS	ARID4B	protein_coding
ENSG00000197324	14	22876063	22876063	1.6e-38	+	22875913	22876213	0	1	300,	0	-37.8	-36.5	93.9	CDS	LRP10	protein_coding
ENSG00000182224	17	7859634	7859634	2e-38	+	7859529	7859739	0	1	210,	0	-37.7	-36.4	135	three_prime_utr	CYB5D1	protein_coding
ENSG00000163346	1	154945917	154945917	2.5e-38	-	154945842	154945992	0	1	150,	0	-37.6	-36.3	11.3	CDS	PBXIP1	protein_coding
ENSG00000173546	15	75675638	75675638	3.2e-38	-	75675518	75675758	0	1	240,	0	-37.5	-36.2	134	CDS	CSPG4	protein_coding
ENSG00000065883	7	39950246	39950246	5e-38	+	39950036	39950456	0	1	420,	0	-37.3	-36	67.1	five_prime_utr	CDK13	protein_coding
ENSG00000115963	2	150470006	150470006	5e-38	-	150469901	150470111	0	1	210,	0	-37.3	-36	133	CDS	RND3	protein_coding
ENSG00000149115	11	57313684	57313684	6.3e-38	-	57313549	57313819	0	1	270,	0	-37.2	-35.9	69.2	CDS	TNKS1BP1	protein_coding
ENSG00000106608	7	43878023	43878023	1e-37	-	43877843	43878204	0	1	361,	0	-37	-35.8	49.3	exon	URGCP	protein_coding
ENSG00000198142	2	109615616	109615616	7.9e-38	+	109615407	109615826	0	1	419,	0	-37.1	-35.8	129	CDS	SOWAHC	protein_coding
ENSG00000112033	6	35426740	35426740	1e-37	+	35426575	35426905	0	1	330,	0	-37	-35.7	132	three_prime_utr	PPARD	protein_coding
ENSG00000136807	9	127789436	127789436	1e-37	+	127789346	127789527	0	1	181,	0	-37	-35.7	132	CDS	CDK9	protein_coding
ENSG00000152104	1	214383470	214383470	1e-37	-	214383335	214383606	0	1	271,	0	-37	-35.7	106	CDS	PTPN14	protein_coding
ENSG00000182253	15	99131504	99131504	1e-37	+	99131219	99131789	0	1	570,	0	-37	-35.7	132	CDS	SYNM	protein_coding
ENSG00000236609	7	6623303	6623303	1e-37	+	6623153	6623453	0	1	300,	0	-37	-35.7	59	three_prime_utr	ZNF853	protein_coding
ENSG00000178184	18	80160136	80160136	1.3e-37	-	80160016	80160257	0	1	241,	0	-36.9	-35.6	132	CDS	PARD6G	protein_coding
ENSG00000188549	15	40335131	40335131	1.3e-37	-	40334802	40335461	0	1	659,	0	-36.9	-35.6	68.7	exon	C15orf52	protein_coding
ENSG00000169905	1	179846198	179846198	1.6e-37	-	179846078	179846319	0	1	241,	0	-36.8	-35.5	131	CDS	TOR1AIP2	protein_coding
ENSG00000107104	9	713224	713224	2e-37	+	713089	713360	0	1	271,	0	-36.7	-35.4	131	exon	KANK1	protein_coding
ENSG00000176907	8	40154037	40154037	2e-37	+	40153872	40154202	0	1	330,	0	-36.7	-35.4	131	three_prime_utr	TCIM	protein_coding
ENSG00000164535	7	6409680	6409680	3.2e-37	-	6409425	6409935	0	1	510,	0	-36.5	-35.3	131	three_prime_utr	DAGLB	protein_coding
ENSG00000181104	5	76734510	76734510	2.5e-37	+	76734345	76734675	0	1	330,	0	-36.6	-35.3	131	three_prime_utr	F2R	protein_coding
ENSG00000089159	12	120219461	120219461	3.2e-37	-	120219341	120219582	0	1	241,	0	-36.5	-35.2	130	CDS	PXN	protein_coding
ENSG00000113555	5	141955446	141955446	3.2e-37	-	141955281	141955611	0	1	330,	0	-36.5	-35.2	130	CDS	PCDH12	protein_coding
ENSG00000261221	19	55616850	55616850	4e-37	+	55616700	55617000	0	1	300,	0	-36.4	-35.2	130	three_prime_utr	ZNF865	protein_coding
ENSG00000009954	7	73478131	73478131	4e-37	-	73478011	73478251	0	1	240,	0	-36.4	-35.1	73.4	CDS	BAZ1B	protein_coding
ENSG00000090339	19	10285554	10285554	5e-37	+	10285449	10285659	0	1	210,	0	-36.3	-35	74	three_prime_utr	ICAM1	protein_coding
ENSG00000136383	15	84868611	84868611	6.3e-37	+	84868506	84868717	0	1	211,	0	-36.2	-35	130	three_prime_utr	ALPK3	protein_coding
ENSG00000159200	21	34517999	34517999	5e-37	-	34517789	34518210	0	1	421,	0	-36.3	-35	130	three_prime_utr	RCAN1	protein_coding
ENSG00000173546	15	75676775	75676775	6.3e-37	-	75676655	75676895	0	1	240,	0	-36.2	-34.9	129	CDS	CSPG4	protein_coding
ENSG00000177105	11	3827912	3827912	1.6e-36	-	3827749	3828076	0	1	327,	0	-35.8	-34.6	66.9	CDS	RHOG	protein_coding
ENSG00000005339	16	3850750	3850750	2e-36	-	3850615	3850885	0	1	270,	0	-35.7	-34.4	128	CDS	CREBBP	protein_coding
ENSG00000153487	13	110719800	110719800	2.5e-36	+	110719590	110720011	0	1	421,	0	-35.6	-34.3	127	exon	ING1	protein_coding
ENSG00000160959	8	144521272	144521272	2.5e-36	+	144521077	144521467	0	1	390,	0	-35.6	-34.3	127	exon	LRRC14	protein_coding
ENSG00000070047	11	608355	608355	3.2e-36	+	608190	608520	0	1	330,	0	-35.5	-34.2	127	CDS	PHRF1	protein_coding
ENSG00000155660	7	149003791	149003791	4e-36	-	149003657	149003926	0	1	269,	0	-35.4	-34.1	127	three_prime_utr	PDIA4	protein_coding
ENSG00000135956	2	96252670	96252670	7.9e-36	-	96252490	96252850	0	1	360,	0	-35.1	-33.9	126	three_prime_utr	TMEM127	protein_coding
ENSG00000136816	9	129809514	129809514	1e-35	+	129809350	129809678	0	1	328,	0	-35	-33.8	125	exon	TOR1B	protein_coding
ENSG00000170345	14	75281210	75281210	1e-35	+	75281090	75281331	0	1	241,	0	-35	-33.8	125	CDS	FOS	protein_coding
ENSG00000266074	17	81442625	81442625	7.9e-36	+	81442475	81442775	0	1	300,	0	-35.1	-33.8	90.2	CDS	BAHCC1	protein_coding
ENSG00000156650	10	75030688	75030688	1e-35	+	75030523	75030853	0	1	330,	0	-35	-33.7	125	CDS	KAT6B	protein_coding
ENSG00000001617	3	50188490	50188490	1.6e-35	+	50188355	50188625	0	1	270,	0	-34.8	-33.6	125	three_prime_utr	SEMA3F	protein_coding
ENSG00000167258	17	39471385	39471385	1.6e-35	+	39471250	39471521	0	1	271,	0	-34.8	-33.6	89.8	CDS	CDK12	protein_coding
ENSG00000196159	4	125318213	125318213	1.3e-35	+	125318018	125318409	0	1	391,	0	-34.9	-33.6	125	CDS	FAT4	protein_coding
ENSG00000167548	12	49026665	49026665	1.6e-35	-	49026575	49026756	0	1	181,	0	-34.8	-33.5	125	CDS	KMT2D	protein_coding
ENSG00000167565	19	40441427	40441427	1.6e-35	-	40441292	40441563	0	1	271,	0	-34.8	-33.5	56.1	three_prime_utr	SERTAD3	protein_coding
ENSG00000181467	3	153163197	153163197	1.6e-35	+	153163077	153163317	0	1	240,	0	-34.8	-33.5	125	CDS	RAP2B	protein_coding
ENSG00000188483	9	129177085	129177085	1.6e-35	-	129176772	129177398	0	1	626,	0	-34.8	-33.5	125	CDS	IER5L	protein_coding
ENSG00000126016	X	112822640	112822640	2e-35	-	112822520	112822760	0	1	240,	0	-34.7	-33.4	124	CDS	AMOT	protein_coding
ENSG00000137161	6	42939109	42939109	3.2e-35	+	42939020	42939199	0	1	179,	0	-34.5	-33.2	124	three_prime_utr	CNPY3	protein_coding
ENSG00000179981	18	75288530	75288530	3.2e-35	+	75288395	75288665	0	1	270,	0	-34.5	-33.2	124	exon	TSHZ1	protein_coding
ENSG00000139990	14	69054129	69054129	4e-35	-	69053934	69054324	0	1	390,	0	-34.4	-33.1	123	CDS	DCAF5	protein_coding
ENSG00000123989	2	219539874	219539874	6.3e-35	-	219539724	219540025	0	1	301,	0	-34.2	-33	24.4	CDS	CHPF	protein_coding
ENSG00000124942	11	62529805	62529805	6.3e-35	-	62529730	62529881	0	1	151,	0	-34.2	-32.9	8.96	CDS	AHNAK	protein_coding
ENSG00000144655	3	39143654	39143654	6.3e-35	-	39143520	39143789	0	1	269,	0	-34.2	-32.9	122	CDS	CSRNP1	protein_coding
ENSG00000070610	9	35737164	35737164	7.9e-35	-	35737044	35737284	0	1	240,	0	-34.1	-32.8	83.9	three_prime_utr	GBA2	protein_coding
ENSG00000138735	4	119607068	119607068	7.9e-35	-	119606903	119607234	0	1	331,	0	-34.1	-32.8	122	CDS	PDE5A	protein_coding
ENSG00000143842	1	204126157	204126157	1e-34	+	204126037	204126277	0	1	240,	0	-34	-32.8	122	three_prime_utr	SOX13	protein_coding
ENSG00000102804	13	44434610	44434610	1e-34	-	44434505	44434716	0	1	211,	0	-34	-32.7	122	three_prime_utr	TSC22D1	protein_coding
ENSG00000196663	14	102434675	102434675	1e-34	+	102434510	102434840	0	1	330,	0	-34	-32.7	122	CDS	TECPR2	protein_coding
ENSG00000204439	6	31659683	31659683	1e-34	-	31659549	31659818	0	1	269,	0	-34	-32.7	122	CDS	C6orf47	protein_coding
ENSG00000109610	4	24800392	24800392	1.6e-34	+	24800302	24800483	0	1	181,	0	-33.8	-32.5	2.73	three_prime_utr	SOD3	protein_coding
ENSG00000133398	5	6372432	6372432	2e-34	-	6372298	6372567	0	1	269,	0	-33.7	-32.5	121	three_prime_utr	MED10	protein_coding
ENSG00000180357	15	64674276	64674276	2.5e-34	+	64674156	64674397	0	1	241,	0	-33.6	-32.4	121	CDS	ZNF609	protein_coding
ENSG00000224470	16	71850014	71850014	2.5e-34	+	71849909	71850120	0	1	211,	0	-33.6	-32.4	121	CDS	ATXN1L	protein_coding
ENSG00000100354	22	40266227	40266227	4e-34	+	40266107	40266348	0	1	241,	0	-33.4	-32.2	120	CDS	TNRC6B	protein_coding
ENSG00000132938	13	29025467	29025467	3.2e-34	+	29025377	29025557	0	1	180,	0	-33.5	-32.2	120	CDS	MTUS2	protein_coding
ENSG00000175048	6	157673245	157673245	3.2e-34	+	157673140	157673350	0	1	210,	0	-33.5	-32.2	120	three_prime_utr	ZDHHC14	protein_coding
ENSG00000120162	9	27455406	27455406	5e-34	-	27455286	27455527	0	1	241,	0	-33.3	-32.1	120	CDS	MOB3B	protein_coding
ENSG00000081026	1	113642229	113642229	5e-34	+	113642094	113642364	0	1	270,	0	-33.3	-32	119	CDS	MAGI3	protein_coding
ENSG00000108175	10	79313474	79313474	6.3e-34	+	79313354	79313594	0	1	240,	0	-33.2	-32	43.3	three_prime_utr	ZMIZ1	protein_coding
ENSG00000117713	1	26780694	26780694	6.3e-34	+	26780514	26780875	0	1	361,	0	-33.2	-32	119	CDS	ARID1A	protein_coding
ENSG00000153443	16	4609525	4609525	1e-33	-	4609360	4609690	0	1	330,	0	-33	-31.8	33.5	three_prime_utr	UBALD1	protein_coding
ENSG00000175264	11	45650000	45650000	7.9e-34	-	45649835	45650166	0	1	331,	0	-33.1	-31.8	119	CDS	CHST1	protein_coding
ENSG00000117036	1	157125771	157125771	1.3e-33	-	157125651	157125891	0	1	240,	0	-32.9	-31.7	118	exon	ETV3	protein_coding
ENSG00000145012	3	188609578	188609578	1e-33	+	188609428	188609729	0	1	301,	0	-33	-31.7	118	CDS	LPP	protein_coding
ENSG00000160013	19	46621197	46621197	1.3e-33	-	46621033	46621362	0	1	329,	0	-32.9	-31.6	118	three_prime_utr	PTGIR	protein_coding
ENSG00000083857	4	186588621	186588621	2.5e-33	-	186588471	186588772	0	1	301,	0	-32.6	-31.4	117	CDS	FAT1	protein_coding
ENSG00000154781	3	14671075	14671075	2e-33	+	14670925	14671225	0	1	300,	0	-32.7	-31.4	117	CDS	CCDC174	protein_coding
ENSG00000168769	4	105235488	105235488	2.5e-33	+	105235368	105235608	0	1	240,	0	-32.6	-31.4	117	CDS	TET2	protein_coding
ENSG00000169635	22	21446236	21446236	2.5e-33	+	21446101	21446371	0	1	270,	0	-32.6	-31.4	117	CDS	HIC2	protein_coding
ENSG00000178188	16	28866765	28866765	2e-33	+	28866630	28866900	0	1	270,	0	-32.7	-31.4	117	CDS	SH2B1	protein_coding
ENSG00000133561	7	150627778	150627778	4e-33	-	150627644	150627913	0	1	269,	0	-32.4	-31.2	116	CDS	GIMAP6	protein_coding
ENSG00000135862	1	183023833	183023833	4e-33	+	183023728	183023939	0	1	211,	0	-32.4	-31.2	116	CDS	LAMC1	protein_coding
ENSG00000137573	8	69659162	69659162	4e-33	+	69658997	69659328	0	1	331,	0	-32.4	-31.2	116	three_prime_utr	SULF1	protein_coding
ENSG00000110237	11	73310268	73310268	5e-33	+	73310208	73310329	0	1	121,	0	-32.3	-31.1	116	CDS	ARHGEF17	protein_coding
ENSG00000129353	19	10643719	10643719	5e-33	+	10643599	10643840	0	1	241,	0	-32.3	-31.1	45.5	three_prime_utr	SLC44A2	protein_coding
ENSG00000058600	16	22325959	22325959	6.3e-33	+	22325794	22326125	0	1	331,	0	-32.2	-31	116	exon	POLR3E	protein_coding
ENSG00000099331	19	17101876	17101876	1e-32	+	17101681	17102071	0	1	390,	0	-32	-30.8	115	CDS	MYO9B	protein_coding
ENSG00000197283	6	33443572	33443572	1.3e-32	+	33443437	33443707	0	1	270,	0	-31.9	-30.7	115	CDS	SYNGAP1	protein_coding
ENSG00000169515	19	46412364	46412364	1.6e-32	-	46412215	46412513	0	1	298,	0	-31.8	-30.6	114	CDS	CCDC8	protein_coding
ENSG00000047849	3	47917029	47917029	2e-32	-	47916924	47917135	0	1	211,	0	-31.7	-30.5	114	CDS	MAP4	protein_coding
ENSG00000141582	17	79834565	79834565	1.6e-32	-	79834445	79834685	0	1	240,	0	-31.8	-30.5	114	CDS	CBX4	protein_coding
ENSG00000178860	8	71842520	71842520	1.6e-32	-	71842054	71842987	0	2	693,51,	0,882	-31.8	-30.5	114	three_prime_utr	MSC	protein_coding
ENSG00000162419	1	28714644	28714644	2e-32	+	28714509	28714779	0	1	270,	0	-31.7	-30.4	114	CDS	GMEB1	protein_coding
ENSG00000198680	9	25677562	25677562	2.5e-32	-	25677309	25677816	0	1	507,	0	-31.6	-30.4	114	three_prime_utr	TUSC1	protein_coding
ENSG00000095637	10	95313808	95313808	5e-32	-	95313688	95313929	0	1	241,	0	-31.3	-30.1	18	three_prime_utr	SORBS1	protein_coding
ENSG00000166173	15	70832458	70832458	5e-32	-	70832144	70832772	0	1	628,	0	-31.3	-30	112	CDS	LARP6	protein_coding
ENSG00000236104	6	33315918	33315918	5e-32	-	33315783	33316054	0	1	271,	0	-31.3	-30	112	CDS	ZBTB22	protein_coding
ENSG00000119938	10	91630089	91630089	7.9e-32	-	91629955	91630223	0	1	268,	0	-31.1	-29.9	112	CDS	PPP1R3C	protein_coding
ENSG00000241839	15	64865279	64865279	6.3e-32	+	64865145	64865414	0	1	269,	0	-31.2	-29.9	112	CDS	PLEKHO2	protein_coding
ENSG00000165527	14	49893983	49893983	1e-31	+	49893848	49894119	0	1	271,	0	-31	-29.8	112	CDS	ARF6	protein_coding
ENSG00000124942	11	62524526	62524526	1.3e-31	-	62524451	62524602	0	1	151,	0	-30.9	-29.7	52.8	CDS	AHNAK	protein_coding
ENSG00000182871	21	45468622	45468622	1.3e-31	+	45468472	45468773	0	1	301,	0	-30.9	-29.7	111	CDS	COL18A1	protein_coding
ENSG00000074356	17	3818415	3818415	1.3e-31	-	3818310	3818521	0	1	211,	0	-30.9	-29.6	58.3	CDS	NCBP3	protein_coding
ENSG00000134250	1	119914967	119914967	1.6e-31	-	119914817	119915118	0	1	301,	0	-30.8	-29.6	111	three_prime_utr	NOTCH2	protein_coding
ENSG00000149256	11	78658268	78658268	1.6e-31	-	78658103	78658434	0	1	331,	0	-30.8	-29.6	111	CDS	TENM4	protein_coding
ENSG00000164916	7	4767113	4767113	1.6e-31	+	4766978	4767249	0	1	271,	0	-30.8	-29.6	111	three_prime_utr	FOXK1	protein_coding
ENSG00000157933	1	2229503	2229503	1.6e-31	+	2229383	2229623	0	1	240,	0	-30.8	-29.5	62.7	CDS	SKI	protein_coding
ENSG00000172037	3	49122814	49122814	2e-31	-	49122709	49122920	0	1	211,	0	-30.7	-29.5	12.2	CDS	LAMB2	protein_coding
ENSG00000118503	6	137878957	137878957	2.5e-31	+	137878762	137879152	0	1	390,	0	-30.6	-29.4	110	CDS	TNFAIP3	protein_coding
ENSG00000185340	22	29312366	29312366	2.5e-31	+	29312217	29312516	0	1	299,	0	-30.6	-29.4	110	CDS	GAS2L1	protein_coding
ENSG00000105325	19	3535190	3535190	3.2e-31	+	3535040	3535340	0	1	300,	0	-30.5	-29.3	110	three_prime_utr	FZR1	protein_coding
ENSG00000198663	6	36924949	36924949	5e-31	+	36924739	36925160	0	1	421,	0	-30.3	-29.1	109	three_prime_utr	C6orf89	protein_coding
ENSG00000182253	15	99105752	99105752	5e-31	+	99105512	99105992	0	1	480,	0	-30.3	-29	94.6	CDS	SYNM	protein_coding
ENSG00000065809	10	14520970	14520970	7.9e-31	-	14520835	14521106	0	1	271,	0	-30.1	-28.9	62.2	three_prime_utr	FAM107B	protein_coding
ENSG00000130449	5	61544062	61544062	1e-30	+	61543957	61544167	0	1	210,	0	-30	-28.8	108	CDS	ZSWIM6	protein_coding
ENSG00000186767	X	63350568	63350568	1e-30	-	63350389	63350747	0	1	358,	0	-30	-28.8	108	CDS	SPIN4	protein_coding
ENSG00000043143	5	134578740	134578740	1.3e-30	+	134578590	134578891	0	1	301,	0	-29.9	-28.7	108	CDS	JADE2	protein_coding
ENSG00000107140	9	35609636	35609636	1.3e-30	+	35609291	35609981	0	1	690,	0	-29.9	-28.6	108	CDS	TESK1	protein_coding
ENSG00000137101	9	35609817	35609817	1.3e-30	-	35609682	35609952	0	1	270,	0	-29.9	-28.6	108	three_prime_utr	CD72	protein_coding
ENSG00000270299	20	648548	648548	2e-30	-	648414	648683	0	1	269,	0	-29.7	-28.5	107	three_prime_utr	AL121758.1	protein_coding
ENSG00000271303	20	648562	648562	2e-30	-	648442	648683	0	1	241,	0	-29.7	-28.5	107	three_prime_utr	SRXN1	protein_coding
ENSG00000167526	16	89563083	89563083	3.2e-30	+	89562963	89563203	0	1	240,	0	-29.5	-28.3	38.9	three_prime_utr	RPL13	protein_coding
ENSG00000167548	12	49037701	49037701	6.3e-30	-	49037566	49037837	0	1	271,	0	-29.2	-28	37.8	CDS	KMT2D	protein_coding
ENSG00000043143	5	134580940	134580940	1e-29	+	134580775	134581105	0	1	330,	0	-29	-27.8	105	three_prime_utr	JADE2	protein_coding
ENSG00000159140	21	33551098	33551098	1e-29	+	33551008	33551189	0	1	181,	0	-29	-27.8	105	CDS	SON	protein_coding
ENSG00000069020	5	67166135	67166135	1.3e-29	+	67166000	67166271	0	1	271,	0	-28.9	-27.7	104	CDS	MAST4	protein_coding
ENSG00000137177	6	17764411	17764411	1.6e-29	-	17764246	17764577	0	1	331,	0	-28.8	-27.6	81.6	CDS	KIF13A	protein_coding
ENSG00000139722	12	122867466	122867466	1.6e-29	-	122867331	122867601	0	1	270,	0	-28.8	-27.6	54.7	CDS	VPS37B	protein_coding
ENSG00000164684	8	80640417	80640417	2e-29	-	80640282	80640552	0	1	270,	0	-28.7	-27.5	40.5	three_prime_utr	ZNF704	protein_coding
ENSG00000107738	10	71750871	71750871	3.2e-29	-	71750706	71751037	0	1	331,	0	-28.5	-27.3	103	three_prime_utr	VSIR	protein_coding
ENSG00000143869	2	20670651	20670651	3.2e-29	+	20670516	20670787	0	1	271,	0	-28.5	-27.3	103	exon	GDF7	protein_coding
ENSG00000179314	17	6120800	6120800	3.2e-29	+	6120350	6121250	0	1	900,	0	-28.5	-27.3	89.1	three_prime_utr	WSCD1	protein_coding
ENSG00000162591	1	3490234	3490234	4e-29	-	3490069	3490399	0	1	330,	0	-28.4	-27.2	103	three_prime_utr	MEGF6	protein_coding
ENSG00000218891	19	55578878	55578878	4e-29	-	55578713	55579043	0	1	330,	0	-28.4	-27.2	103	CDS	ZNF579	protein_coding
ENSG00000125740	19	45473148	45473148	5e-29	+	45472969	45473328	0	1	359,	0	-28.3	-27.1	59.4	three_prime_utr	FOSB	protein_coding
ENSG00000171621	1	9367786	9367786	5e-29	+	9367651	9367921	0	1	270,	0	-28.3	-27.1	102	three_prime_utr	SPSB1	protein_coding
ENSG00000111276	12	12717956	12717956	6.3e-29	+	12717806	12718106	0	1	300,	0	-28.2	-27	102	CDS	CDKN1B	protein_coding
ENSG00000134917	11	130405613	130405613	7.9e-29	-	130405463	130405764	0	1	301,	0	-28.1	-27	102	CDS	ADAMTS8	protein_coding
ENSG00000177150	18	13681917	13681917	6.3e-29	-	13681813	13682022	0	1	209,	0	-28.2	-27	102	CDS	FAM210A	protein_coding
ENSG00000121068	17	61408460	61408460	1e-28	+	61408325	61408596	0	1	271,	0	-28	-26.9	101	exon	TBX2	protein_coding
ENSG00000131016	6	151353065	151353065	7.9e-29	+	151352960	151353171	0	1	211,	0	-28.1	-26.9	13.5	CDS	AKAP12	protein_coding
ENSG00000138107	10	102480616	102480616	1e-28	-	102480512	102480721	0	1	209,	0	-28	-26.9	101	exon	ACTR1A	protein_coding
ENSG00000178996	5	54517938	54517938	7.9e-29	+	54517788	54518089	0	1	301,	0	-28.1	-26.9	69.9	five_prime_utr	SNX18	protein_coding
ENSG00000127334	12	67657320	67657320	1e-28	+	67657140	67657500	0	1	360,	0	-28	-26.8	47.1	CDS	DYRK2	protein_coding
ENSG00000133816	11	12260038	12260038	1e-28	+	12259948	12260129	0	1	181,	0	-28	-26.8	101	CDS	MICAL2	protein_coding
ENSG00000196428	3	150409203	150409203	1e-28	+	150408993	150409413	0	1	420,	0	-28	-26.8	101	five_prime_utr	TSC22D2	protein_coding
ENSG00000188636	22	44497140	44497140	1.3e-28	-	44496990	44497290	0	1	300,	0	-27.9	-26.7	101	CDS	RTL6	protein_coding
ENSG00000197912	16	89557423	89557423	1.3e-28	+	89557258	89557588	0	1	330,	0	-27.9	-26.7	82.9	three_prime_utr	SPG7	protein_coding
ENSG00000129351	19	10690979	10690979	1.6e-28	+	10690679	10691279	0	1	600,	0	-27.8	-26.6	101	three_prime_utr	ILF3	protein_coding
ENSG00000183495	12	132078568	132078568	1.6e-28	+	132078463	132078674	0	1	211,	0	-27.8	-26.6	101	three_prime_utr	EP400	protein_coding
ENSG00000196428	3	150410056	150410056	1.6e-28	+	150409891	150410221	0	1	330,	0	-27.8	-26.6	101	CDS	TSC22D2	protein_coding
ENSG00000178927	17	82442962	82442962	2e-28	-	82442767	82443157	0	1	390,	0	-27.7	-26.5	100	exon	C17orf62	protein_coding
ENSG00000130508	2	1634161	1634161	2.5e-28	-	1634041	1634282	0	1	241,	0	-27.6	-26.4	99.8	three_prime_utr	PXDN	protein_coding
ENSG00000135823	1	180976429	180976429	2.5e-28	-	180976219	180976640	0	1	421,	0	-27.6	-26.4	99.8	three_prime_utr	STX6	protein_coding
ENSG00000008853	8	23018284	23018284	4e-28	+	23018045	23018524	0	1	479,	0	-27.4	-26.2	99.3	three_prime_utr	RHOBTB2	protein_coding
ENSG00000077238	16	27363476	27363476	5e-28	+	27363371	27363581	0	1	210,	0	-27.3	-26.1	98.7	CDS	IL4R	protein_coding
ENSG00000121281	16	50315403	50315403	5e-28	+	50315128	50315678	0	2	10,320,	0,230	-27.3	-26.1	98.9	CDS	ADCY7	protein_coding
ENSG00000126001	20	35503946	35503946	5e-28	+	35503736	35504157	0	1	421,	0	-27.3	-26.1	98.9	CDS	CEP250	protein_coding
ENSG00000153721	6	154406412	154406412	6.3e-28	-	154406277	154406548	0	1	271,	0	-27.2	-26	98.6	exon	CNKSR3	protein_coding
ENSG00000205903	7	6654754	6654754	6.3e-28	+	6654634	6654875	0	1	241,	0	-27.2	-26	50.2	three_prime_utr	ZNF316	protein_coding
ENSG00000107957	10	103602138	103602138	1e-27	-	103602003	103602273	0	1	270,	0	-27	-25.8	16	exon	SH3PXD2A	protein_coding
ENSG00000196371	11	94545144	94545144	1e-27	+	94544889	94545399	0	1	510,	0	-27	-25.8	97.7	CDS	FUT4	protein_coding
ENSG00000128159	22	50221589	50221589	1.3e-27	-	50221469	50221709	0	1	240,	0	-26.9	-25.7	97.3	CDS	TUBGCP6	protein_coding
ENSG00000167978	16	2767369	2767369	1.3e-27	+	2767204	2767534	0	1	330,	0	-26.9	-25.7	97.3	CDS	SRRM2	protein_coding
ENSG00000180447	9	86946861	86946861	1.3e-27	-	86946742	86946981	0	1	239,	0	-26.9	-25.7	97.3	five_prime_utr	GAS1	protein_coding
ENSG00000120889	8	23022756	23022756	1.6e-27	-	23022561	23022951	0	1	390,	0	-26.8	-25.6	97.1	CDS	TNFRSF10B	protein_coding
ENSG00000134250	1	119915327	119915327	2e-27	-	119915207	119915447	0	1	240,	0	-26.7	-25.5	96.8	exon	NOTCH2	protein_coding
ENSG00000119138	9	70413188	70413188	2.5e-27	-	70413068	70413308	0	1	240,	0	-26.6	-25.4	96.4	CDS	KLF9	protein_coding
ENSG00000144021	2	96271393	96271393	3.2e-27	+	96271258	96271528	0	1	270,	0	-26.5	-25.4	96.2	exon	CIAO1	protein_coding
ENSG00000125266	13	106492873	106492873	3.2e-27	-	106492544	106493203	0	1	659,	0	-26.5	-25.3	96.1	three_prime_utr	EFNB2	protein_coding
ENSG00000136141	13	46750734	46750734	4e-27	+	46750614	46750854	0	1	240,	0	-26.4	-25.2	95.7	three_prime_utr	LRCH1	protein_coding
ENSG00000149115	11	57313295	57313295	4e-27	-	57313190	57313401	0	1	211,	0	-26.4	-25.2	95.7	CDS	TNKS1BP1	protein_coding
ENSG00000112406	6	139167116	139167116	6.3e-27	+	139166951	139167281	0	1	330,	0	-26.2	-25	91.1	CDS	HECA	protein_coding
ENSG00000165175	X	38805224	38805224	7.9e-27	+	38804985	38805463	0	1	478,	0	-26.1	-25	94.8	CDS	MID1IP1	protein_coding
ENSG00000106948	9	114381192	114381192	1e-26	-	114381087	114381298	0	1	211,	0	-26	-24.8	49.7	CDS	AKNA	protein_coding
ENSG00000136383	15	84870529	84870529	1e-26	+	84870394	84870665	0	1	271,	0	-26	-24.8	94.3	three_prime_utr	ALPK3	protein_coding
ENSG00000155868	5	157138852	157138852	1e-26	-	157138718	157138987	0	1	269,	0	-26	-24.8	94.3	CDS	MED7	protein_coding
ENSG00000198712	MT	7674	7674	1e-26	+	7615	7734	0	1	119,	0	-26	-24.8	40.6	CDS	MT-CO2	protein_coding
ENSG00000198909	17	63693803	63693803	1.3e-26	+	63693578	63694028	0	1	450,	0	-25.9	-24.8	94.1	three_prime_utr	MAP3K3	protein_coding
ENSG00000105676	19	19057603	19057603	2e-26	+	19057498	19057708	0	1	210,	0	-25.7	-24.5	93.2	CDS	ARMC6	protein_coding
ENSG00000113580	5	143400130	143400130	2.5e-26	-	143400025	143400235	0	1	210,	0	-25.6	-24.5	5.91	CDS	NR3C1	protein_coding
ENSG00000160214	21	43803931	43803931	2e-26	+	43803736	43804126	0	1	390,	0	-25.7	-24.5	93.2	three_prime_utr	RRP1	protein_coding
ENSG00000143379	1	150960847	150960847	2.5e-26	+	150960712	150960982	0	1	270,	0	-25.6	-24.4	93	CDS	SETDB1	protein_coding
ENSG00000183853	1	158094994	158094994	2.5e-26	+	158094814	158095174	0	1	360,	0	-25.6	-24.4	92.9	CDS	KIRREL1	protein_coding
ENSG00000223496	16	70251046	70251046	2.5e-26	-	70250881	70251211	0	1	330,	0	-25.6	-24.4	92.9	three_prime_utr	EXOSC6	protein_coding
ENSG00000130164	19	11131647	11131647	3.2e-26	+	11131482	11131812	0	1	330,	0	-25.5	-24.3	92.5	three_prime_utr	LDLR	protein_coding
ENSG00000196914	11	120480185	120480185	3.2e-26	+	120480050	120480321	0	1	271,	0	-25.5	-24.3	25.8	CDS	ARHGEF12	protein_coding
ENSG00000163947	3	56729335	56729335	4e-26	-	56729155	56729516	0	1	361,	0	-25.4	-24.2	92.1	CDS	ARHGEF3	protein_coding
ENSG00000169418	1	153679460	153679460	4e-26	+	153679265	153679655	0	1	390,	0	-25.4	-24.2	92.1	CDS	NPR1	protein_coding
ENSG00000068137	17	42676829	42676829	5e-26	-	42676665	42676994	0	1	329,	0	-25.3	-24.1	91.8	exon	PLEKHH3	protein_coding
ENSG00000132510	17	7849147	7849147	5e-26	+	7849042	7849253	0	1	211,	0	-25.3	-24.1	43.5	CDS	KDM6B	protein_coding
ENSG00000133026	17	8475731	8475731	5e-26	-	8475611	8475851	0	1	240,	0	-25.3	-24.1	91.8	three_prime_utr	MYH10	protein_coding
ENSG00000129038	15	73926569	73926569	6.3e-26	+	73926435	73926704	0	1	269,	0	-25.2	-24	91.4	five_prime_utr	LOXL1	protein_coding
ENSG00000177283	10	35641740	35641740	7.9e-26	-	35641620	35641860	0	1	240,	0	-25.1	-24	61.5	five_prime_utr	FZD8	protein_coding
ENSG00000139946	14	56296982	56296982	1e-25	+	56296802	56297162	0	1	360,	0	-25	-23.9	91.1	CDS	PELI2	protein_coding
ENSG00000140406	15	81003291	81003291	1e-25	+	81003156	81003426	0	1	270,	0	-25	-23.8	28.3	CDS	TLNRD1	protein_coding
ENSG00000172840	16	66885643	66885643	1e-25	+	66885523	66885764	0	1	241,	0	-25	-23.8	90.9	CDS	PDP2	protein_coding
ENSG00000197102	14	101986399	101986399	1.3e-25	+	101986279	101986520	0	1	241,	0	-24.9	-23.7	90.5	CDS	DYNC1H1	protein_coding
ENSG00000052795	4	158869043	158869043	2e-25	+	158868818	158869268	0	1	450,	0	-24.7	-23.6	87.9	CDS	FNIP2	protein_coding
ENSG00000072840	4	5814110	5814110	1.6e-25	+	5814005	5814215	0	1	210,	0	-24.8	-23.6	90.2	three_prime_utr	EVC	protein_coding
ENSG00000163909	1	39626086	39626086	2e-25	-	39625967	39626206	0	1	239,	0	-24.7	-23.5	89.8	three_prime_utr	HEYL	protein_coding
ENSG00000176994	17	18317603	18317603	2e-25	+	18317468	18317739	0	1	271,	0	-24.7	-23.5	89.8	CDS	SMCR8	protein_coding
ENSG00000183665	8	124451387	124451387	2e-25	+	124451267	124451507	0	1	240,	0	-24.7	-23.5	89.8	exon	TRMT12	protein_coding
ENSG00000238227	9	136115072	136115072	2.5e-25	-	136114908	136115236	0	1	328,	0	-24.6	-23.5	89.7	three_prime_utr	TMEM250	protein_coding
ENSG00000115165	2	157415989	157415989	4e-25	-	157415870	157416109	0	1	239,	0	-24.4	-23.3	88.9	CDS	CYTIP	protein_coding
ENSG00000133193	17	73208128	73208128	6.3e-25	-	73208038	73208218	0	1	180,	0	-24.2	-23.1	88.2	three_prime_utr	FAM104A	protein_coding
ENSG00000166685	17	73208118	73208118	6.3e-25	+	73208028	73208208	0	1	180,	0	-24.2	-23.1	88.2	three_prime_utr	COG1	protein_coding
ENSG00000080854	11	133921116	133921116	6.3e-25	-	133920996	133921236	0	1	240,	0	-24.2	-23	78.4	CDS	IGSF9B	protein_coding
ENSG00000138061	2	38074604	38074604	1e-24	-	38074499	38074709	0	1	210,	0	-24	-22.9	87.5	CDS	CYP1B1	protein_coding
ENSG00000185504	17	81547350	81547350	7.9e-25	-	81547185	81547515	0	1	330,	0	-24.1	-22.9	87.7	three_prime_utr	FAAP100	protein_coding
ENSG00000139718	12	121822877	121822877	1e-24	+	121822757	121822997	0	1	240,	0	-24	-22.8	45.4	CDS	SETD1B	protein_coding
ENSG00000148516	10	31527120	31527120	1.3e-24	+	31527030	31527210	0	1	180,	0	-23.9	-22.8	2.62	CDS	ZEB1	protein_coding
ENSG00000173548	15	75650364	75650364	1e-24	+	75650244	75650485	0	1	241,	0	-24	-22.8	86.6	CDS	SNX33	protein_coding
ENSG00000186716	22	23181985	23181985	1.3e-24	+	23181850	23182121	0	1	271,	0	-23.9	-22.8	74	CDS	BCR	protein_coding
ENSG00000086589	5	150691540	150691540	1.3e-24	-	150691390	150691690	0	1	300,	0	-23.9	-22.7	87	three_prime_utr	RBM22	protein_coding
ENSG00000097007	9	130884612	130884612	1.3e-24	+	130884447	130884777	0	1	330,	0	-23.9	-22.7	14.3	CDS	ABL1	protein_coding
ENSG00000138650	4	133150543	133150543	1.6e-24	+	133150453	133150634	0	1	181,	0	-23.8	-22.7	86.8	CDS	PCDH10	protein_coding
ENSG00000068097	17	60043940	60043940	2e-24	-	60043820	60044060	0	1	240,	0	-23.7	-22.6	86.4	CDS	HEATR6	protein_coding
ENSG00000163884	3	126352093	126352093	1.6e-24	-	126351958	126352228	0	1	270,	0	-23.8	-22.6	86.6	CDS	KLF15	protein_coding
ENSG00000074410	15	63324314	63324314	2e-24	-	63324164	63324465	0	1	301,	0	-23.7	-22.5	86.3	three_prime_utr	CA12	protein_coding
ENSG00000178252	3	49012332	49012332	3.2e-24	+	49012152	49012512	0	1	360,	0	-23.5	-22.4	85.7	CDS	WDR6	protein_coding
ENSG00000152049	2	223053392	223053392	4e-24	+	223053332	223053452	0	1	120,	0	-23.4	-22.3	24.9	three_prime_utr	KCNE4	protein_coding
ENSG00000126705	1	27548310	27548310	4e-24	-	27548115	27548505	0	1	390,	0	-23.4	-22.2	36.4	CDS	AHDC1	protein_coding
ENSG00000186834	17	45148876	45148876	5e-24	+	45148741	45149012	0	1	271,	0	-23.3	-22.2	85.2	five_prime_utr	HEXIM1	protein_coding
ENSG00000188042	2	234495885	234495885	5e-24	-	234495765	234496005	0	1	240,	0	-23.3	-22.2	85.2	three_prime_utr	ARL4C	protein_coding
ENSG00000016864	3	52694996	52694996	6.3e-24	-	52694785	52695208	0	2	250,19,	0,404	-23.2	-22	84.7	exon	GLT8D1	protein_coding
ENSG00000125810	20	23084692	23084692	6.3e-24	-	23084572	23084813	0	1	241,	0	-23.2	-22	10.6	CDS	CD93	protein_coding
ENSG00000141298	17	29630983	29630983	7.9e-24	-	29630878	29631089	0	1	211,	0	-23.1	-22	84.5	CDS	SSH2	protein_coding
ENSG00000173848	10	5456942	5456942	7.9e-24	+	5456822	5457062	0	1	240,	0	-23.1	-22	80.4	CDS	NET1	protein_coding
ENSG00000185567	14	104941636	104941636	6.3e-24	-	104941531	104941742	0	1	211,	0	-23.2	-22	84.7	exon	AHNAK2	protein_coding
ENSG00000131386	3	16175186	16175186	1e-23	+	16175007	16175366	0	1	359,	0	-23	-21.9	84.1	CDS	GALNT15	protein_coding
ENSG00000167766	19	52614607	52614607	1e-23	-	52614487	52614728	0	1	241,	0	-23	-21.9	84.1	five_prime_utr	ZNF83	protein_coding
ENSG00000183779	8	37697450	37697450	7.9e-24	+	37697270	37697630	0	1	360,	0	-23.1	-21.9	44.6	exon	ZNF703	protein_coding
ENSG00000188042	2	234496003	234496003	7.9e-24	-	234495765	234496241	0	2	71,230,	0,246	-23.1	-21.9	84.3	three_prime_utr	ARL4C	protein_coding
ENSG00000196739	9	114168362	114168362	1e-23	+	114168242	114168483	0	1	241,	0	-23	-21.9	84.1	CDS	COL27A1	protein_coding
ENSG00000102910	16	48352622	48352622	1e-23	+	48352487	48352758	0	1	271,	0	-23	-21.8	83.9	three_prime_utr	LONP2	protein_coding
ENSG00000090376	12	66247943	66247943	1.3e-23	+	66247823	66248063	0	1	240,	0	-22.9	-21.7	83.6	CDS	IRAK3	protein_coding
ENSG00000100605	14	92941634	92941634	1.3e-23	-	92941484	92941784	0	1	300,	0	-22.9	-21.7	83.6	CDS	ITPK1	protein_coding
ENSG00000106246	7	99419910	99419910	1.3e-23	-	99419760	99420060	0	1	300,	0	-22.9	-21.7	83.6	three_prime_utr	PTCD1	protein_coding
ENSG00000049618	6	156778108	156778108	1.6e-23	+	156777973	156778244	0	1	271,	0	-22.8	-21.6	83.2	CDS	ARID1B	protein_coding
ENSG00000132514	17	7075086	7075086	1.6e-23	-	7074952	7075221	0	1	269,	0	-22.8	-21.6	25	three_prime_utr	CLEC10A	protein_coding
ENSG00000143891	2	38734525	38734525	2e-23	+	38734420	38734631	0	1	211,	0	-22.7	-21.6	83.1	three_prime_utr	GALM	protein_coding
ENSG00000033100	7	151235423	151235423	2.5e-23	+	151235288	151235558	0	1	270,	0	-22.6	-21.5	82.7	CDS	CHPF2	protein_coding
ENSG00000130749	19	47066029	47066029	2e-23	-	47065924	47066134	0	1	210,	0	-22.7	-21.5	82.9	three_prime_utr	ZC3H4	protein_coding
ENSG00000163909	1	39624301	39624301	2.5e-23	-	39624182	39624421	0	1	239,	0	-22.6	-21.5	82.7	three_prime_utr	HEYL	protein_coding
ENSG00000166341	11	6627408	6627408	2e-23	-	6627153	6627663	0	1	510,	0	-22.7	-21.5	82.9	CDS	DCHS1	protein_coding
ENSG00000170260	7	149253943	149253943	2.5e-23	+	149253705	149254182	0	1	477,	0	-22.6	-21.5	82.7	CDS	ZNF212	protein_coding
ENSG00000100393	22	41177276	41177276	2.5e-23	+	41177141	41177411	0	1	270,	0	-22.6	-21.4	71.8	CDS	EP300	protein_coding
ENSG00000100413	22	41527481	41527481	3.2e-23	-	41527361	41527602	0	1	241,	0	-22.5	-21.4	82.3	three_prime_utr	POLR3H	protein_coding
ENSG00000100413	22	41529010	41529010	3.2e-23	-	41528830	41529190	0	1	360,	0	-22.5	-21.4	82.3	three_prime_utr	POLR3H	protein_coding
ENSG00000196372	10	5640263	5640263	2.5e-23	-	5640114	5640413	0	1	299,	0	-22.6	-21.4	82.5	three_prime_utr	ASB13	protein_coding
ENSG00000078687	17	78050854	78050854	4e-23	+	78050719	78050989	0	1	270,	0	-22.4	-21.3	82	CDS	TNRC6C	protein_coding
ENSG00000101665	18	48921609	48921609	4e-23	-	48921430	48921788	0	1	358,	0	-22.4	-21.3	82	CDS	SMAD7	protein_coding
ENSG00000130723	9	131499611	131499611	3.2e-23	+	131499386	131499837	0	1	451,	0	-22.5	-21.3	82.2	three_prime_utr	PRRC2B	protein_coding
ENSG00000168675	18	13645304	13645304	4e-23	+	13645199	13645410	0	1	211,	0	-22.4	-21.3	82	exon	LDLRAD4	protein_coding
ENSG00000064999	6	35017740	35017740	5e-23	+	35017620	35017861	0	1	241,	0	-22.3	-21.2	81.6	CDS	ANKS1A	protein_coding
ENSG00000111077	12	53064011	53064011	6.3e-23	+	53063891	53064132	0	1	241,	0	-22.2	-21.1	81.3	three_prime_utr	TNS2	protein_coding
ENSG00000138162	10	122086612	122086612	6.3e-23	+	122086432	122086792	0	1	360,	0	-22.2	-21.1	81.3	CDS	TACC2	protein_coding
ENSG00000176108	17	81004650	81004650	5e-23	+	80999813	81009487	0	2	320,98,	0,9576	-22.3	-21.1	81.5	exon	CHMP6	protein_coding
ENSG00000205903	7	6653332	6653332	6.3e-23	+	6653227	6653437	0	1	210,	0	-22.2	-21.1	81.3	CDS	ZNF316	protein_coding
ENSG00000155304	21	14374019	14374019	7.9e-23	-	14373869	14374170	0	1	301,	0	-22.1	-21	80.9	CDS	HSPA13	protein_coding
ENSG00000196843	2	96552098	96552098	7.9e-23	+	96551948	96552249	0	1	301,	0	-22.1	-21	31.4	CDS	ARID5A	protein_coding
ENSG00000088888	20	3866344	3866344	7.9e-23	+	3866239	3866449	0	1	210,	0	-22.1	-20.9	80.7	three_prime_utr	MAVS	protein_coding
ENSG00000142910	1	31587223	31587223	1e-22	+	31587118	31587328	0	1	210,	0	-22	-20.9	10.2	exon	TINAGL1	protein_coding
ENSG00000053254	14	89162702	89162702	1e-22	-	89162507	89162898	0	1	391,	0	-22	-20.8	80.4	exon	FOXN3	protein_coding
ENSG00000150457	13	20988617	20988617	1.3e-22	-	20988512	20988723	0	1	211,	0	-21.9	-20.8	49.7	CDS	LATS2	protein_coding
ENSG00000198728	10	102107934	102107934	1.3e-22	-	102107829	102108040	0	1	211,	0	-21.9	-20.8	19.6	three_prime_utr	LDB1	protein_coding
ENSG00000205138	19	35995859	35995859	1.3e-22	+	35995727	35995992	0	1	265,	0	-21.9	-20.8	80.2	three_prime_utr	SDHAF1	protein_coding
ENSG00000223953	11	119339382	119339382	1e-22	-	119339264	119339501	0	1	237,	0	-22	-20.8	80.4	CDS	C1QTNF5	protein_coding
ENSG00000235718	11	119339375	119339375	1e-22	-	119339240	119339510	0	1	270,	0	-22	-20.8	80.4	CDS	MFRP	protein_coding
ENSG00000255302	15	48878825	48878825	1.3e-22	+	48878690	48878960	0	1	270,	0	-21.9	-20.8	53.3	three_prime_utr	EID1	protein_coding
ENSG00000130508	2	1648573	1648573	2e-22	-	1648438	1648708	0	1	270,	0	-21.7	-20.6	56.7	CDS	PXDN	protein_coding
ENSG00000157106	16	18809273	18809273	2.5e-22	-	18808988	18809559	0	1	571,	0	-21.6	-20.5	26.4	three_prime_utr	SMG1	protein_coding
ENSG00000185049	4	1983418	1983418	2.5e-22	-	1983222	1983615	0	2	281,20,	0,373	-21.6	-20.5	79.1	CDS	NELFA	protein_coding
ENSG00000189241	6	116278345	116278345	2.5e-22	-	116278195	116278495	0	1	300,	0	-21.6	-20.5	79.3	three_prime_utr	TSPYL1	protein_coding
ENSG00000214717	X	2486952	2486952	2.5e-22	-	2486832	2487072	0	1	240,	0	-21.6	-20.5	79.1	exon	ZBED1	protein_coding
ENSG00000134030	18	48758168	48758168	3.2e-22	+	48757973	48758364	0	1	391,	0	-21.5	-20.4	79	CDS	CTIF	protein_coding
ENSG00000175591	11	73235353	73235353	3.2e-22	+	73235189	73235518	0	1	329,	0	-21.5	-20.4	78.8	three_prime_utr	P2RY2	protein_coding
ENSG00000177575	12	7487933	7487933	3.2e-22	-	7487813	7488053	0	1	240,	0	-21.5	-20.4	79	exon	CD163	protein_coding
ENSG00000072364	5	132934696	132934696	4e-22	-	132934516	132934877	0	1	361,	0	-21.4	-20.3	78.6	CDS	AFF4	protein_coding
ENSG00000140577	15	90642948	90642948	4e-22	+	90642828	90643069	0	1	241,	0	-21.4	-20.3	37.7	three_prime_utr	CRTC3	protein_coding
ENSG00000100029	22	30576909	30576909	5e-22	-	30576774	30577045	0	1	271,	0	-21.3	-20.2	78.2	three_prime_utr	PES1	protein_coding
ENSG00000131634	16	1534323	1534323	5e-22	+	1534115	1534531	0	1	416,	0	-21.3	-20.2	50.6	CDS	TMEM204	protein_coding
ENSG00000182218	14	99676038	99676038	5e-22	+	99675903	99676173	0	1	270,	0	-21.3	-20.2	78.2	three_prime_utr	HHIPL1	protein_coding
ENSG00000075914	3	45035707	45035707	6.3e-22	+	45035558	45035857	0	1	299,	0	-21.2	-20.1	77.9	CDS	EXOSC7	protein_coding
ENSG00000133059	1	205169523	205169523	6.3e-22	-	205169403	205169644	0	1	241,	0	-21.2	-20.1	77.7	CDS	DSTYK	protein_coding
ENSG00000157483	15	59372764	59372764	6.3e-22	-	59372659	59372870	0	1	211,	0	-21.2	-20.1	77.9	five_prime_utr	MYO1E	protein_coding
ENSG00000163815	3	45035697	45035697	6.3e-22	+	45035533	45035862	0	1	329,	0	-21.2	-20.1	77.9	CDS	CLEC3B	protein_coding
ENSG00000140836	16	72794439	72794439	7.9e-22	-	72794274	72794604	0	1	330,	0	-21.1	-20	77.5	CDS	ZFHX3	protein_coding
ENSG00000168016	3	36857338	36857338	7.9e-22	-	36857218	36857458	0	1	240,	0	-21.1	-20	57.4	CDS	TRANK1	protein_coding
ENSG00000177432	4	88696747	88696747	7.9e-22	-	88696658	88696837	0	1	179,	0	-21.1	-20	77.4	three_prime_utr	NAP1L5	protein_coding
ENSG00000198886	MT	11612	11612	7.9e-22	+	11507	11718	0	1	211,	0	-21.1	-20	16.3	CDS	MT-ND4	protein_coding
ENSG00000110851	12	107751897	107751897	1e-21	-	107751748	107752047	0	1	299,	0	-21	-19.9	77	CDS	PRDM4	protein_coding
ENSG00000175505	11	67365259	67365259	1e-21	-	67365124	67365394	0	1	270,	0	-21	-19.9	77	CDS	CLCF1	protein_coding
ENSG00000105323	19	41264689	41264689	1e-21	+	41264485	41264893	0	2	313,47,	0,361	-21	-19.8	47.4	CDS	HNRNPUL1	protein_coding
ENSG00000151276	3	65356668	65356668	1.3e-21	-	65356458	65356879	0	1	421,	0	-20.9	-19.8	76.6	three_prime_utr	MAGI1	protein_coding
ENSG00000183508	1	117623939	117623939	1.3e-21	+	117623849	117624030	0	1	181,	0	-20.9	-19.8	76.8	CDS	FAM46C	protein_coding
ENSG00000020181	8	37842517	37842517	1.6e-21	+	37842382	37842652	0	1	270,	0	-20.8	-19.7	76.5	three_prime_utr	ADGRA2	protein_coding
ENSG00000134508	18	23257574	23257574	1.6e-21	+	23257439	23257710	0	1	271,	0	-20.8	-19.7	76.5	three_prime_utr	CABLES1	protein_coding
ENSG00000126903	X	154488683	154488683	2e-21	-	154488563	154488803	0	1	240,	0	-20.7	-19.6	75.9	CDS	SLC10A3	protein_coding
ENSG00000166341	11	6624021	6624021	2e-21	-	6623931	6624111	0	1	180,	0	-20.7	-19.6	75.9	CDS	DCHS1	protein_coding
ENSG00000197136	11	65637064	65637064	2e-21	+	65636929	65637199	0	1	270,	0	-20.7	-19.6	75.9	three_prime_utr	PCNX3	protein_coding
ENSG00000283154	3	159764716	159764716	2e-21	+	159764596	159764837	0	1	241,	0	-20.7	-19.6	22.5	CDS	IQCJ-SCHIP1	protein_coding
ENSG00000129422	8	17645756	17645756	2.5e-21	-	17645621	17645891	0	1	270,	0	-20.6	-19.5	75.7	three_prime_utr	MTUS1	protein_coding
ENSG00000140443	15	98958344	98958344	2.5e-21	+	98958209	98958480	0	1	271,	0	-20.6	-19.5	75.7	three_prime_utr	IGF1R	protein_coding
ENSG00000183864	22	41437235	41437235	3.2e-21	-	41437130	41437340	0	1	210,	0	-20.5	-19.4	27.3	exon	TOB2	protein_coding
ENSG00000157654	9	110137796	110137796	3.2e-21	+	110137691	110137902	0	1	211,	0	-20.5	-19.3	75.2	CDS	PALM2-AKAP2	protein_coding
ENSG00000241978	9	110137801	110137801	3.2e-21	+	110137696	110137906	0	1	210,	0	-20.5	-19.3	75.2	CDS	AKAP2	protein_coding
ENSG00000112343	6	25983417	25983417	5e-21	+	25983312	25983523	0	1	211,	0	-20.3	-19.2	39.6	exon	TRIM38	protein_coding
ENSG00000113742	5	173888788	173888788	4e-21	+	173888668	173888909	0	1	241,	0	-20.4	-19.2	74.9	five_prime_utr	CPEB4	protein_coding
ENSG00000125844	20	17659869	17659869	5e-21	-	17659734	17660004	0	1	270,	0	-20.3	-19.2	45.6	CDS	RRBP1	protein_coding
ENSG00000136205	7	47275513	47275513	5e-21	-	47275363	47275663	0	1	300,	0	-20.3	-19.2	74.7	three_prime_utr	TNS3	protein_coding
ENSG00000180801	4	113902916	113902916	5e-21	-	113902796	113903036	0	1	240,	0	-20.3	-19.2	74.7	exon	ARSJ	protein_coding
ENSG00000243156	22	17790839	17790839	5e-21	-	17790704	17790974	0	2	212,29,	0,241	-20.3	-19.2	74.7	CDS	MICAL3	protein_coding
ENSG00000101199	20	63288760	63288760	6.3e-21	+	63288625	63288895	0	1	270,	0	-20.2	-19.1	74.3	three_prime_utr	ARFGAP1	protein_coding
ENSG00000124766	6	21594200	21594200	7.9e-21	+	21594051	21594350	0	1	299,	0	-20.1	-19	74.1	five_prime_utr	SOX4	protein_coding
ENSG00000143614	1	153828179	153828179	7.9e-21	-	153828029	153828329	0	1	300,	0	-20.1	-19	74.1	CDS	GATAD2B	protein_coding
ENSG00000162104	16	4114409	4114409	7.9e-21	-	4114304	4114514	0	1	210,	0	-20.1	-19	4.54	CDS	ADCY9	protein_coding
ENSG00000253276	7	106660057	106660057	7.9e-21	-	106659803	106660311	0	1	508,	0	-20.1	-19	74	three_prime_utr	CCDC71L	protein_coding
ENSG00000253276	7	106660044	106660044	7.9e-21	-	106659791	106660297	0	1	506,	0	-20.1	-19	74	three_prime_utr	CCDC71L	protein_coding
ENSG00000169418	1	153693692	153693692	1e-20	+	153693602	153693782	0	1	180,	0	-20	-18.9	73.8	three_prime_utr	NPR1	protein_coding
ENSG00000178209	8	143923195	143923195	1e-20	-	143922985	143923405	0	1	420,	0	-20	-18.9	6.77	CDS	PLEC	protein_coding
ENSG00000198369	2	65313786	65313786	1e-20	-	65313666	65313907	0	1	241,	0	-20	-18.9	73.8	CDS	SPRED2	protein_coding
ENSG00000076356	1	208027139	208027139	1.3e-20	-	208027004	208027275	0	1	271,	0	-19.9	-18.8	73.4	three_prime_utr	PLXNA2	protein_coding
ENSG00000150455	11	126293995	126293995	1.3e-20	+	126293875	126294115	0	1	240,	0	-19.9	-18.8	73.4	three_prime_utr	TIRAP	protein_coding
ENSG00000068137	17	42668122	42668122	1.6e-20	-	42667973	42668272	0	1	299,	0	-19.8	-18.7	72.9	exon	PLEKHH3	protein_coding
ENSG00000133392	16	15703981	15703981	1.6e-20	-	15703891	15704072	0	1	181,	0	-19.8	-18.7	1.86	three_prime_utr	MYH11	protein_coding
ENSG00000182095	7	5388986	5388986	1.6e-20	-	5388821	5389152	0	1	331,	0	-19.8	-18.7	73.1	CDS	TNRC18	protein_coding
ENSG00000156466	8	96144776	96144776	2e-20	-	96144627	96144926	0	1	299,	0	-19.7	-18.6	72.5	CDS	GDF6	protein_coding
ENSG00000168994	6	3751444	3751444	2e-20	-	3751310	3751579	0	1	269,	0	-19.7	-18.6	72.5	exon	PXDC1	protein_coding
ENSG00000172725	11	67435823	67435823	2e-20	-	67435718	67435929	0	1	211,	0	-19.7	-18.6	34.1	three_prime_utr	CORO1B	protein_coding
ENSG00000177971	15	75639710	75639710	2e-20	-	75639591	75639830	0	1	239,	0	-19.7	-18.6	72.7	CDS	IMP3	protein_coding
ENSG00000213402	11	67435817	67435817	2e-20	-	67435714	67435921	0	1	207,	0	-19.7	-18.6	34.1	three_prime_utr	PTPRCAP	protein_coding
ENSG00000037637	1	16250851	16250851	2.5e-20	-	16250581	16251121	0	1	540,	0	-19.6	-18.5	44	CDS	FBXO42	protein_coding
ENSG00000138867	22	24542806	24542806	2.5e-20	-	24542671	24542942	0	1	271,	0	-19.6	-18.5	72.2	three_prime_utr	GUCD1	protein_coding
ENSG00000173210	5	149259807	149259807	2.5e-20	+	149259702	149259913	0	1	211,	0	-19.6	-18.5	72.4	three_prime_utr	ABLIM3	protein_coding
ENSG00000061938	3	195868409	195868409	3.2e-20	-	195868229	195868590	0	1	361,	0	-19.5	-18.4	37.3	exon	TNK2	protein_coding
ENSG00000092978	1	217620007	217620007	3.2e-20	-	217619887	217620127	0	1	240,	0	-19.5	-18.4	71.8	CDS	GPATCH2	protein_coding
ENSG00000105737	19	41998604	41998604	3.2e-20	-	41998439	41998769	0	1	330,	0	-19.5	-18.4	72	three_prime_utr	GRIK5	protein_coding
ENSG00000107036	9	5774117	5774117	3.2e-20	+	5774012	5774222	0	1	210,	0	-19.5	-18.4	71.8	CDS	RIC1	protein_coding
ENSG00000143970	2	25744140	25744140	4e-20	-	25743990	25744290	0	1	300,	0	-19.4	-18.3	71.5	exon	ASXL2	protein_coding
ENSG00000160584	11	116857967	116857967	4e-20	-	116857847	116858088	0	1	241,	0	-19.4	-18.3	71.6	CDS	SIK3	protein_coding
ENSG00000180104	5	453683	453683	4e-20	+	453458	453908	0	1	450,	0	-19.4	-18.3	71.6	CDS	EXOC3	protein_coding
ENSG00000224051	1	1328495	1328495	4e-20	+	1328391	1328600	0	1	209,	0	-19.4	-18.3	71.5	three_prime_utr	CPTP	protein_coding
ENSG00000103066	16	68259728	68259728	5e-20	+	68259473	68259984	0	1	511,	0	-19.3	-18.2	71.1	exon	PLA2G15	protein_coding
ENSG00000112983	5	138165015	138165015	5e-20	-	138164865	138165166	0	1	301,	0	-19.3	-18.2	71.1	CDS	BRD8	protein_coding
ENSG00000172572	12	20680212	20680212	5e-20	+	20680092	20680332	0	1	240,	0	-19.3	-18.2	10.6	CDS	PDE3A	protein_coding
ENSG00000005483	7	105112517	105112517	6.3e-20	+	105112442	105112593	0	1	151,	0	-19.2	-18.1	70.9	CDS	KMT2E	protein_coding
ENSG00000048471	16	12570003	12570003	6.3e-20	+	12569883	12570124	0	1	241,	0	-19.2	-18.1	70.8	three_prime_utr	SNX29	protein_coding
ENSG00000122863	10	72009391	72009391	6.3e-20	+	72009286	72009496	0	1	210,	0	-19.2	-18.1	70.8	exon	CHST3	protein_coding
ENSG00000152518	2	43225456	43225456	6.3e-20	-	43225262	43225650	0	1	388,	0	-19.2	-18.1	34.8	CDS	ZFP36L2	protein_coding
ENSG00000153827	2	229859433	229859433	6.3e-20	-	229859298	229859568	0	1	270,	0	-19.2	-18.1	70.9	CDS	TRIP12	protein_coding
ENSG00000155760	2	202036620	202036620	6.3e-20	+	202036500	202036740	0	1	240,	0	-19.2	-18.1	70.9	three_prime_utr	FZD7	protein_coding
ENSG00000172534	X	153971627	153971627	6.3e-20	-	153971507	153971747	0	1	240,	0	-19.2	-18.1	70.8	five_prime_utr	HCFC1	protein_coding
ENSG00000185614	3	49804391	49804391	7.9e-20	+	49804257	49804525	0	1	268,	0	-19.1	-18.1	27	CDS	FAM212A	protein_coding
ENSG00000141568	17	82601724	82601724	7.9e-20	+	82601559	82601889	0	1	330,	0	-19.1	-18	70.4	three_prime_utr	FOXK2	protein_coding
ENSG00000170525	10	6233017	6233017	7.9e-20	+	6232912	6233122	0	1	210,	0	-19.1	-18	70.4	three_prime_utr	PFKFB3	protein_coding
ENSG00000107104	9	712864	712864	1e-19	+	712789	712940	0	1	151,	0	-19	-17.9	70.2	exon	KANK1	protein_coding
ENSG00000124212	20	49507172	49507172	1e-19	-	49507052	49507293	0	1	241,	0	-19	-17.9	3.41	three_prime_utr	PTGIS	protein_coding
ENSG00000157933	1	2307423	2307423	1e-19	+	2307243	2307604	0	1	361,	0	-19	-17.9	70.2	three_prime_utr	SKI	protein_coding
ENSG00000174600	12	108291232	108291232	1e-19	-	108291127	108291338	0	1	211,	0	-19	-17.9	70.2	three_prime_utr	CMKLR1	protein_coding
ENSG00000187513	1	34794725	34794725	1e-19	+	34794592	34794859	0	1	267,	0	-19	-17.9	31.7	CDS	GJA4	protein_coding
ENSG00000056972	6	111591493	111591493	2e-19	-	111591373	111591613	0	1	240,	0	-18.7	-17.6	69	CDS	TRAF3IP2	protein_coding
ENSG00000084093	4	56910917	56910917	2e-19	+	56910782	56911052	0	1	270,	0	-18.7	-17.6	69.2	CDS	REST	protein_coding
ENSG00000177732	20	326714	326714	2e-19	+	326609	326819	0	1	210,	0	-18.7	-17.6	69	exon	SOX12	protein_coding
ENSG00000006210	16	57384135	57384135	2.5e-19	+	57384000	57384270	0	1	270,	0	-18.6	-17.5	68.6	three_prime_utr	CX3CL1	protein_coding
ENSG00000213859	17	7353149	7353149	2.5e-19	+	7352999	7353299	0	1	300,	0	-18.6	-17.5	68.6	CDS	KCTD11	protein_coding
ENSG00000095739	10	28682331	28682331	3.2e-19	+	28682197	28682465	0	1	268,	0	-18.5	-17.4	68.4	exon	BAMBI	protein_coding
ENSG00000132481	17	75874833	75874833	3.2e-19	-	75874728	75874939	0	1	211,	0	-18.5	-17.4	68.4	exon	TRIM47	protein_coding
ENSG00000113504	5	1051692	1051692	4e-19	-	1051572	1051812	0	1	240,	0	-18.4	-17.3	68.1	three_prime_utr	SLC12A7	protein_coding
ENSG00000114933	2	206005068	206005068	4e-19	-	206004918	206005219	0	1	301,	0	-18.4	-17.3	68.1	exon	INO80D	protein_coding
ENSG00000114982	2	96595146	96595146	4e-19	-	96595026	96595266	0	1	240,	0	-18.4	-17.3	68.1	three_prime_utr	KANSL3	protein_coding
ENSG00000142611	1	3434022	3434022	4e-19	+	3433767	3434277	0	1	510,	0	-18.4	-17.3	68.1	three_prime_utr	PRDM16	protein_coding
ENSG00000184281	11	2403191	2403191	5e-19	+	2403071	2403311	0	1	240,	0	-18.3	-17.3	67.9	CDS	TSSC4	protein_coding
ENSG00000125695	17	63703548	63703548	5e-19	-	63703443	63703654	0	1	211,	0	-18.3	-17.2	67.7	three_prime_utr	AC046185.1	protein_coding
ENSG00000126461	19	49653643	49653643	5e-19	+	49653583	49653703	0	1	120,	0	-18.3	-17.2	67.7	CDS	SCAF1	protein_coding
ENSG00000172534	X	153970924	153970924	5e-19	-	153970819	153971029	0	1	210,	0	-18.3	-17.2	14.2	five_prime_utr	HCFC1	protein_coding
ENSG00000266173	17	63703552	63703552	5e-19	-	63703447	63703658	0	1	211,	0	-18.3	-17.2	67.7	three_prime_utr	STRADA	protein_coding
ENSG00000070614	5	150528017	150528017	6.3e-19	+	150527882	150528153	0	1	271,	0	-18.2	-17.1	67.4	CDS	NDST1	protein_coding
ENSG00000109654	4	153295742	153295742	6.3e-19	+	153295592	153295892	0	1	300,	0	-18.2	-17.1	67.4	CDS	TRIM2	protein_coding
ENSG00000119812	2	33585252	33585252	7.9e-19	-	33585118	33585387	0	1	269,	0	-18.1	-17.1	67.2	exon	FAM98A	protein_coding
ENSG00000148248	9	133363455	133363455	7.9e-19	-	133363335	133363576	0	1	241,	0	-18.1	-17.1	67.2	three_prime_utr	SURF4	protein_coding
ENSG00000173706	3	125012857	125012857	7.9e-19	-	125012707	125013008	0	1	301,	0	-18.1	-17.1	67.2	CDS	HEG1	protein_coding
ENSG00000075651	3	171602997	171602997	1e-18	-	171602892	171603102	0	1	210,	0	-18	-17	66.8	three_prime_utr	PLD1	protein_coding
ENSG00000130723	9	131476185	131476185	7.9e-19	+	131476095	131476276	0	1	181,	0	-18.1	-17	67	CDS	PRRC2B	protein_coding
ENSG00000110060	11	125893964	125893964	1e-18	-	125893844	125894085	0	1	241,	0	-18	-16.9	66.7	CDS	PUS3	protein_coding
ENSG00000127526	19	16553608	16553608	1e-18	-	16553458	16553759	0	1	301,	0	-18	-16.9	46.3	three_prime_utr	SLC35E1	protein_coding
ENSG00000130508	2	1649291	1649291	1e-18	-	1649126	1649457	0	1	331,	0	-18	-16.9	35.6	CDS	PXDN	protein_coding
ENSG00000162413	1	6599290	6599290	1e-18	-	6599141	6599440	0	1	299,	0	-18	-16.9	66.7	CDS	KLHL21	protein_coding
ENSG00000185504	17	81540572	81540572	1e-18	-	81540452	81540692	0	1	240,	0	-18	-16.9	16.8	three_prime_utr	FAAP100	protein_coding
ENSG00000198768	20	58460668	58460668	1.3e-18	-	58460533	58460803	0	1	270,	0	-17.9	-16.9	66.5	three_prime_utr	APCDD1L	protein_coding
ENSG00000125817	20	3784702	3784702	1.3e-18	-	3784627	3784777	0	1	150,	0	-17.9	-16.8	66.3	CDS	CENPB	protein_coding
ENSG00000185900	8	43122495	43122495	1.6e-18	+	43122361	43122630	0	1	269,	0	-17.8	-16.8	66.1	CDS	POMK	protein_coding
ENSG00000198053	20	1937968	1937968	1.3e-18	+	1937833	1938103	0	1	270,	0	-17.9	-16.8	66.3	three_prime_utr	SIRPA	protein_coding
ENSG00000214530	11	72754923	72754923	1.3e-18	-	72754788	72755058	0	1	270,	0	-17.9	-16.8	53.3	CDS	STARD10	protein_coding
ENSG00000101193	20	62946030	62946030	2e-18	+	62945910	62946150	0	1	240,	0	-17.7	-16.7	65.8	three_prime_utr	GID8	protein_coding
ENSG00000127951	7	77199557	77199557	1.6e-18	-	77199378	77199737	0	1	359,	0	-17.8	-16.7	60.6	CDS	FGL2	protein_coding
ENSG00000127951	7	77199563	77199563	1.6e-18	-	77199398	77199728	0	1	330,	0	-17.8	-16.7	60.6	CDS	FGL2	protein_coding
ENSG00000130779	12	122272854	122272854	2e-18	-	122272779	122272929	0	1	150,	0	-17.7	-16.7	65.8	three_prime_utr	CLIP1	protein_coding
ENSG00000143393	1	151315934	151315934	1.6e-18	-	151315829	151316040	0	1	211,	0	-17.8	-16.7	65.9	CDS	PI4KB	protein_coding
ENSG00000166592	16	66921933	66921933	1.6e-18	-	66921768	66922099	0	1	331,	0	-17.8	-16.7	65.9	three_prime_utr	RRAD	protein_coding
ENSG00000182175	15	93045075	93045075	2e-18	-	93044970	93045180	0	1	210,	0	-17.7	-16.7	65.8	exon	RGMA	protein_coding
ENSG00000184863	7	155745139	155745139	1.6e-18	+	155745004	155745274	0	1	270,	0	-17.8	-16.7	65.8	CDS	RBM33	protein_coding
ENSG00000185115	15	29268873	29268873	2e-18	-	29268723	29269023	0	1	300,	0	-17.7	-16.7	65.8	CDS	NSMCE3	protein_coding
ENSG00000186566	17	44398802	44398802	1.6e-18	-	44398697	44398908	0	1	211,	0	-17.8	-16.7	6.63	exon	GPATCH8	protein_coding
ENSG00000171456	20	32434966	32434966	2e-18	+	32434831	32435101	0	1	270,	0	-17.7	-16.6	65.6	CDS	ASXL1	protein_coding
ENSG00000196422	9	135486974	135486974	2.5e-18	+	135486854	135487095	0	1	241,	0	-17.6	-16.6	23.3	CDS	PPP1R26	protein_coding
ENSG00000140943	16	84054179	84054179	2.5e-18	-	84054089	84054270	0	1	181,	0	-17.6	-16.5	52.2	three_prime_utr	MBTPS1	protein_coding
ENSG00000177706	7	193147	193147	2.5e-18	+	192998	193297	0	1	299,	0	-17.6	-16.5	65.2	five_prime_utr	FAM20C	protein_coding
ENSG00000227057	6	33280816	33280816	3.2e-18	-	33280696	33280937	0	1	241,	0	-17.5	-16.5	65.1	CDS	WDR46	protein_coding
ENSG00000248919	7	99419912	99419912	2.5e-18	-	99419778	99420047	0	1	269,	0	-17.6	-16.5	65.2	three_prime_utr	ATP5J2-PTCD1	protein_coding
ENSG00000085185	X	130013189	130013189	3.2e-18	+	130013039	130013340	0	1	301,	0	-17.5	-16.4	64.9	CDS	BCORL1	protein_coding
ENSG00000101337	20	32166869	32166869	4e-18	+	32166749	32166989	0	1	240,	0	-17.4	-16.4	64.7	three_prime_utr	TM9SF4	protein_coding
ENSG00000108819	17	50134943	50134943	3.2e-18	-	50134838	50135048	0	1	210,	0	-17.5	-16.4	64.9	three_prime_utr	PPP1R9B	protein_coding
ENSG00000126822	14	64742281	64742281	4e-18	+	64742161	64742402	0	1	241,	0	-17.4	-16.4	17.3	CDS	PLEKHG3	protein_coding
ENSG00000136940	9	122820170	122820170	3.2e-18	-	122820050	122820290	0	1	240,	0	-17.5	-16.4	28.2	CDS	PDCL	protein_coding
[truncated: 1,722 more rows]
