# Supplementary material for: Comprehensive Analysis of Key m6A Modification Related Genes and Immune Infiltrates in Human Aortic Dissection
Source: Front Cardiovasc Med. 2022 Mar 14;9:831561. doi: 10.3389/fcvm.2022.831561 (PMC8967178; doi:10.3389/fcvm.2022.831561)
Supplement: Supplementary File 3 — Differentially methylated m6A genes in GSE147027. [file Table_3.XLSX]

## Sheet: miRNA
ID	adj.P.Val	P.Value	t	B	logFC	miRNA_ID	SPOT_ID
hsa-miR-215	1.1e-08	8.07e-12	25.4089	14.0033	6.4998	hsa-miR-215	hsa-miR-215
hsa-miR-181c-3p	0.0131	1.92e-05	6.7854	3.21819	4.0974	hsa-miR-181c-3p	hsa-miR-181c-3p
hsa-miR-7-1-3p	0.0301	8.3e-05	5.8079	1.82379	4.7532	hsa-miR-7-1-3p	hsa-miR-7-1-3p
hsa-miR-374c-5p	0.0301	8.81e-05	5.7698	1.76647	4.4238	hsa-miR-374c-5p	hsa-miR-374c-5p
hsa-miR-214-5p	0.0452	0.000189	5.2921	1.02768	1.3633	hsa-miR-214-5p	hsa-miR-214-5p
hsa-miR-193a-3p	0.0452	0.000198	5.264	0.9831	1.4113	hsa-miR-193a-3p	hsa-miR-193a-3p
hsa-miR-365a-3p	0.0455	0.000233	5.1665	0.82763	1.3453	hsa-miR-365a-3p	hsa-miR-365a-3p
hsa-miR-21-5p	0.0634	0.000374	4.8837	0.36841	1.4403	hsa-miR-21-5p	hsa-miR-21-5p
hsa-miR-4317	0.0634	0.000427	4.8053	0.23911	1.5125	hsa-miR-4317	hsa-miR-4317
hsa-miR-210	0.0634	0.000524	4.6853	0.03934	1.3466	hsa-miR-210	hsa-miR-210
hsa-miR-199a-5p	0.0634	0.000545	4.6632	0.00241	1.0412	hsa-miR-199a-5p	hsa-miR-199a-5p
hsa-miR-1288	0.0634	0.000556	4.6513	-0.0176	4.7862	hsa-miR-1288	hsa-miR-1288
hsa-miR-3196	0.0766	0.000728	-4.496	-0.27953	-1.2414	hsa-miR-3196	hsa-miR-3196
hsa-miR-564	0.079	0.000857	4.4029	-0.43798	4.7341	hsa-miR-564	hsa-miR-564
hsa-miR-4291	0.079	0.000969	4.3328	-0.55817	0.9014	hsa-miR-4291	hsa-miR-4291
hsa-miR-30c-5p	0.079	0.00097	4.3321	-0.55927	1.0095	hsa-miR-30c-5p	hsa-miR-30c-5p
hsa-miR-27a-3p	0.079	0.000982	4.3254	-0.57089	0.8918	hsa-miR-27a-3p	hsa-miR-27a-3p
hsa-miR-221-3p	0.0809	0.00106	4.2796	-0.64968	1.1562	hsa-miR-221-3p	hsa-miR-221-3p
hsa-miR-193a-5p	0.103	0.00142	4.1162	-0.9327	1.3643	hsa-miR-193a-5p	hsa-miR-193a-5p
hsa-miR-4298	0.105	0.00164	-4.0389	-1.06752	-1.4062	hsa-miR-4298	hsa-miR-4298
hsa-miR-4328	0.105	0.00174	4.0031	-1.13012	1.5531	hsa-miR-4328	hsa-miR-4328
hsa-miR-340-3p	0.105	0.00182	3.9804	-1.16994	3.8684	hsa-miR-340-3p	hsa-miR-340-3p
hsa-miR-181d	0.105	0.00183	3.9751	-1.17919	1.0231	hsa-miR-181d	hsa-miR-181d
hsa-miR-454-3p	0.105	0.002	3.9265	-1.26459	0.9393	hsa-miR-454-3p	hsa-miR-454-3p
hsa-miR-30e-3p	0.105	0.00202	3.922	-1.27244	0.9047	hsa-miR-30e-3p	hsa-miR-30e-3p
hsa-miR-194-5p	0.105	0.00208	3.9045	-1.30334	3.8684	hsa-miR-194-5p	hsa-miR-194-5p
hsa-miR-216a-5p	0.105	0.00219	3.8762	-1.35304	2.7963	hsa-miR-216a-5p	hsa-miR-216a-5p
hsa-miR-140-5p	0.105	0.00227	3.857	-1.38702	1.0037	hsa-miR-140-5p	hsa-miR-140-5p
hsa-miR-1321	0.105	0.00231	-3.8468	-1.40488	-4.6275	hsa-miR-1321	hsa-miR-1321
hsa-miR-744-5p	0.105	0.00234	3.8407	-1.41573	4.1539	hsa-miR-744-5p	hsa-miR-744-5p
hsa-miR-152	0.105	0.00249	3.8065	-1.47621	0.9288	hsa-miR-152	hsa-miR-152
hsa-miR-374b-5p	0.105	0.00254	3.7965	-1.49376	0.9301	hsa-miR-374b-5p	hsa-miR-374b-5p
hsa-miR-484	0.105	0.00264	3.7754	-1.53111	1.1991	hsa-miR-484	hsa-miR-484
hsa-miR-24-3p	0.105	0.00269	3.7652	-1.54917	0.8136	hsa-miR-24-3p	hsa-miR-24-3p
hsa-miR-195-3p	0.105	0.0027	3.7625	-1.55402	2.9329	hsa-miR-195-3p	hsa-miR-195-3p
hsa-miR-30a-5p	0.108	0.00285	3.7326	-1.60687	0.8996	hsa-miR-30a-5p	hsa-miR-30a-5p
hsa-miR-30b-5p	0.108	0.00299	3.7061	-1.65395	0.792	hsa-miR-30b-5p	hsa-miR-30b-5p
hsa-miR-186-5p	0.108	0.00321	3.6672	-1.72298	1.2664	hsa-miR-186-5p	hsa-miR-186-5p
hsa-miR-374a-5p	0.108	0.00322	3.666	-1.72514	1.0279	hsa-miR-374a-5p	hsa-miR-374a-5p
hsa-miR-21-3p	0.108	0.00327	3.6572	-1.74084	1.3793	hsa-miR-21-3p	hsa-miR-21-3p
hsa-miR-26b-5p	0.108	0.00337	3.6414	-1.76879	0.8088	hsa-miR-26b-5p	hsa-miR-26b-5p
hsa-miR-664a-3p	0.108	0.00337	3.641	-1.76957	0.8099	hsa-miR-664a-3p	hsa-miR-664a-3p
hsa-miR-4281	0.108	0.0034	-3.6368	-1.77699	-1.1775	hsa-miR-4281	hsa-miR-4281
hsa-miR-26a-5p	0.109	0.0036	3.6053	-1.83309	0.7994	hsa-miR-26a-5p	hsa-miR-26a-5p
hsa-miR-3665	0.109	0.0037	-3.5896	-1.86091	-1.0126	hsa-miR-3665	hsa-miR-3665
hsa-miR-199b-5p	0.109	0.00372	-3.5878	-1.86423	-3.7259	hsa-miR-199b-5p	hsa-miR-199b-5p
hsa-miR-22-5p	0.109	0.00375	3.5829	-1.87284	0.7189	hsa-miR-22-5p	hsa-miR-22-5p
hsa-miR-25-3p	0.113	0.00402	3.545	-1.94043	0.7637	hsa-miR-25-3p	hsa-miR-25-3p
hsa-miR-590-5p	0.113	0.00413	3.53	-1.96715	0.9844	hsa-miR-590-5p	hsa-miR-590-5p
hsa-miR-30a-3p	0.113	0.00423	3.5176	-1.98923	0.9509	hsa-miR-30a-3p	hsa-miR-30a-3p
hsa-miR-130b-3p	0.113	0.00425	3.5148	-1.99426	0.7185	hsa-miR-130b-3p	hsa-miR-130b-3p
hsa-miR-638	0.113	0.00428	-3.5106	-2.00178	-1.0017	hsa-miR-638	hsa-miR-638
hsa-miR-148b-3p	0.114	0.00443	3.493	-2.03319	0.7782	hsa-miR-148b-3p	hsa-miR-148b-3p
hsa-miR-3651	0.122	0.00506	3.4206	-2.16235	0.7425	hsa-miR-3651	hsa-miR-3651
hsa-miR-425-5p	0.122	0.0051	3.4156	-2.17118	0.8059	hsa-miR-425-5p	hsa-miR-425-5p
hsa-miR-1207-5p	0.122	0.00512	-3.4139	-2.17434	-1.3354	hsa-miR-1207-5p	hsa-miR-1207-5p
hsa-miR-192-5p	0.122	0.00518	3.4074	-2.18586	0.8744	hsa-miR-192-5p	hsa-miR-192-5p
hsa-miR-4324	0.122	0.00519	3.4069	-2.18682	0.7996	hsa-miR-4324	hsa-miR-4324
hsa-miR-369-5p	0.122	0.00525	3.4008	-2.19763	3.7539	hsa-miR-369-5p	hsa-miR-369-5p
hsa-miR-198	0.129	0.00566	-3.3595	-2.27141	-3.6882	hsa-miR-198	hsa-miR-198
hsa-miR-23a-3p	0.13	0.00581	3.3457	-2.29609	0.756	hsa-miR-23a-3p	hsa-miR-23a-3p
hsa-miR-143-3p	0.132	0.006	3.3287	-2.3265	0.7371	hsa-miR-143-3p	hsa-miR-143-3p
hsa-miR-1973	0.137	0.0063	-3.3017	-2.37467	-1.57	hsa-miR-1973	hsa-miR-1973
hsa-miR-505-3p	0.14	0.00657	3.2792	-2.41494	0.6725	hsa-miR-505-3p	hsa-miR-505-3p
hsa-miR-22-3p	0.141	0.00686	3.2562	-2.45594	0.7273	hsa-miR-22-3p	hsa-miR-22-3p
hsa-miR-3679-5p	0.141	0.00691	-3.2525	-2.46265	-1.3663	hsa-miR-3679-5p	hsa-miR-3679-5p
hsa-miR-3656	0.141	0.00693	-3.2507	-2.46584	-0.9878	hsa-miR-3656	hsa-miR-3656
hsa-miR-939-5p	0.141	0.00732	-3.2215	-2.518	-1.0594	hsa-miR-939-5p	hsa-miR-939-5p
hsa-miR-16-5p	0.141	0.00738	3.2165	-2.52694	0.6516	hsa-miR-16-5p	hsa-miR-16-5p
hsa-miR-185-5p	0.141	0.00745	3.2118	-2.53528	0.6456	hsa-miR-185-5p	hsa-miR-185-5p
hsa-miR-29c-5p	0.141	0.00746	3.211	-2.53675	0.7726	hsa-miR-29c-5p	hsa-miR-29c-5p
hsa-miR-222-3p	0.141	0.00752	3.2068	-2.54415	0.9606	hsa-miR-222-3p	hsa-miR-222-3p
hsa-miR-142-3p	0.141	0.00764	3.1981	-2.55975	0.9769	hsa-miR-142-3p	hsa-miR-142-3p
hsa-miR-4284	0.141	0.00765	3.1977	-2.56041	0.7115	hsa-miR-4284	hsa-miR-4284
hsa-miR-199a-3p	0.141	0.00772	3.1928	-2.56914	0.8007	hsa-miR-199a-3p	hsa-miR-199a-3p
hsa-miR-29b-2-5p	0.145	0.00808	3.1679	-2.6136	3.0573	hsa-miR-29b-2-5p	hsa-miR-29b-2-5p
hsa-miR-27b-3p	0.158	0.00911	3.1036	-2.72825	0.6475	hsa-miR-27b-3p	hsa-miR-27b-3p
hsv2-miR-H10	0.158	0.00911	-3.1033	-2.72885	-1.059	hsv2-miR-H10	hsv2-miR-H10
hsa-miR-151a-3p	0.158	0.00913	3.1021	-2.73097	0.6346	hsa-miR-151a-3p	hsa-miR-151a-3p
hsa-miR-24-1-5p	0.159	0.00927	3.0939	-2.7456	0.7749	hsa-miR-24-1-5p	hsa-miR-24-1-5p
hsa-miR-3141	0.162	0.00957	-3.077	-2.77561	-1.0373	hsa-miR-3141	hsa-miR-3141
hsa-miR-34a-3p	0.164	0.00983	3.0623	-2.80179	0.691	hsa-miR-34a-3p	hsa-miR-34a-3p
hsa-miR-140-3p	0.165	0.01	3.0532	-2.81815	0.749	hsa-miR-140-3p	hsa-miR-140-3p
hsa-miR-10b-5p	0.165	0.0102	-3.0452	-2.83226	-3.5463	hsa-miR-10b-5p	hsa-miR-10b-5p
hsa-miR-151a-5p	0.167	0.0104	3.0318	-2.85608	0.6631	hsa-miR-151a-5p	hsa-miR-151a-5p
hsa-miR-574-3p	0.167	0.0105	3.0274	-2.86396	0.6434	hsa-miR-574-3p	hsa-miR-574-3p
hsa-miR-146a-5p	0.167	0.0107	3.0157	-2.88477	1.1623	hsa-miR-146a-5p	hsa-miR-146a-5p
hsa-miR-623	0.167	0.0108	-3.0138	-2.88823	-3.1038	hsa-miR-623	hsa-miR-623
hsa-miR-125a-5p	0.169	0.011	3.0012	-2.91049	0.7257	hsa-miR-125a-5p	hsa-miR-125a-5p
hsa-miR-342-3p	0.173	0.0114	2.9807	-2.94689	0.8074	hsa-miR-342-3p	hsa-miR-342-3p
hsa-miR-181a-5p	0.173	0.0115	2.9769	-2.9537	0.8469	hsa-miR-181a-5p	hsa-miR-181a-5p
hsa-miR-769-5p	0.175	0.0118	2.9628	-2.97879	0.8447	hsa-miR-769-5p	hsa-miR-769-5p
hsa-miR-339-3p	0.175	0.0119	2.9611	-2.9817	2.7942	hsa-miR-339-3p	hsa-miR-339-3p
hsa-miR-1305	0.175	0.012	2.9547	-2.9932	0.5983	hsa-miR-1305	hsa-miR-1305
hsa-miR-221-5p	0.183	0.0127	2.9239	-3.04774	1.3622	hsa-miR-221-5p	hsa-miR-221-5p
hsa-miR-144-5p	0.184	0.0131	2.9089	-3.07434	4.2575	hsa-miR-144-5p	hsa-miR-144-5p
hsa-miR-103a-3p	0.184	0.0132	2.9038	-3.08327	0.7	hsa-miR-103a-3p	hsa-miR-103a-3p
hsa-miR-181b-5p	0.184	0.0133	2.8988	-3.09222	0.7533	hsa-miR-181b-5p	hsa-miR-181b-5p
hsa-miR-100-5p	0.184	0.0136	2.8898	-3.10805	0.6899	hsa-miR-100-5p	hsa-miR-100-5p
hsa-miR-125b-5p	0.184	0.0137	2.8854	-3.11591	0.6505	hsa-miR-125b-5p	hsa-miR-125b-5p
hsa-miR-181a-2-3p	0.184	0.0138	2.881	-3.1236	2.3147	hsa-miR-181a-2-3p	hsa-miR-181a-2-3p
hsa-miR-99b-5p	0.184	0.0138	2.881	-3.12368	0.6773	hsa-miR-99b-5p	hsa-miR-99b-5p
hsa-miR-3147	0.184	0.0139	-2.8764	-3.13171	-3.4723	hsa-miR-3147	hsa-miR-3147
hsv1-miR-H6-5p	0.184	0.0142	-2.8663	-3.14952	-3.2443	hsv1-miR-H6-5p	hsv1-miR-H6-5p
hsa-miR-324-3p	0.184	0.0142	2.8663	-3.14962	0.5653	hsa-miR-324-3p	hsa-miR-324-3p
hsa-miR-765	0.186	0.0145	-2.8524	-3.17413	-1.2066	hsa-miR-765	hsa-miR-765
hsa-miR-134	0.186	0.0146	-2.8494	-3.17939	-0.9511	hsa-miR-134	hsa-miR-134
hsa-miR-214-3p	0.186	0.0147	2.8458	-3.18586	0.6851	hsa-miR-214-3p	hsa-miR-214-3p
hsa-miR-2861	0.19	0.0152	-2.8273	-3.21834	-0.9488	hsa-miR-2861	hsa-miR-2861
hsa-miR-197-3p	0.19	0.0152	2.8264	-3.21994	0.7772	hsa-miR-197-3p	hsa-miR-197-3p
hsa-miR-1260a	0.204	0.0166	2.7818	-3.29854	0.6295	hsa-miR-1260a	hsa-miR-1260a
hsa-miR-1225-5p	0.206	0.017	-2.7678	-3.32303	-0.9885	hsa-miR-1225-5p	hsa-miR-1225-5p
kshv-miR-K12-3-5p	0.206	0.017	-2.7669	-3.32465	-1.1186	kshv-miR-K12-3-5p	kshv-miR-K12-3-5p
hsa-miR-572	0.215	0.0179	-2.7403	-3.37143	-0.8757	hsa-miR-572	hsa-miR-572
hsa-miR-1915-3p	0.22	0.0185	-2.7226	-3.40228	-0.9504	hsa-miR-1915-3p	hsa-miR-1915-3p
hsa-miR-766-3p	0.22	0.0186	-2.7187	-3.40909	-3.0471	hsa-miR-766-3p	hsa-miR-766-3p
hsa-miR-145-3p	0.224	0.0193	2.6996	-3.44247	0.5547	hsa-miR-145-3p	hsa-miR-145-3p
dmr_285	0.224	0.0193	2.6992	-3.44327	0.5597		dmr_285
hsa-miR-29b-3p	0.224	0.0195	2.6938	-3.4527	0.6122	hsa-miR-29b-3p	hsa-miR-29b-3p
hsa-miR-1271-5p	0.229	0.0201	2.678	-3.48029	2.6852	hsa-miR-1271-5p	hsa-miR-1271-5p
hsa-miR-628-5p	0.23	0.0203	2.671	-3.49254	2.1148	hsa-miR-628-5p	hsa-miR-628-5p
hsa-miR-15b-5p	0.231	0.0206	2.6633	-3.50594	0.6947	hsa-miR-15b-5p	hsa-miR-15b-5p
hsa-miR-34b-5p	0.231	0.0209	2.6568	-3.51722	0.5882	hsa-miR-34b-5p	hsa-miR-34b-5p
hsa-let-7g-5p	0.231	0.0211	2.6524	-3.52488	0.594	hsa-let-7g-5p	hsa-let-7g-5p
hsa-miR-486-5p	0.231	0.0211	2.651	-3.52737	1.3215	hsa-miR-486-5p	hsa-miR-486-5p
hsa-miR-29b-1-5p	0.238	0.0219	2.6311	-3.56187	1.2101	hsa-miR-29b-1-5p	hsa-miR-29b-1-5p
hsa-miR-145-5p	0.238	0.0221	2.6259	-3.57092	0.6482	hsa-miR-145-5p	hsa-miR-145-5p
hsa-miR-451a	0.248	0.0232	2.5987	-3.61799	1.1602	hsa-miR-451a	hsa-miR-451a
hsa-miR-409-3p	0.249	0.0234	2.5944	-3.62557	1.0198	hsa-miR-409-3p	hsa-miR-409-3p
hsa-miR-98-5p	0.251	0.0238	2.5849	-3.64195	0.5984	hsa-miR-98-5p	hsa-miR-98-5p
hsa-miR-107	0.251	0.0241	2.5796	-3.65109	0.5918	hsa-miR-107	hsa-miR-107
hsa-miR-16-2-3p	0.259	0.0252	2.5551	-3.69336	0.4424	hsa-miR-16-2-3p	hsa-miR-16-2-3p
hsa-miR-1275	0.259	0.0253	-2.5532	-3.6967	-0.6664	hsa-miR-1275	hsa-miR-1275
hsa-miR-3653	0.259	0.0254	2.551	-3.70053	0.5582	hsa-miR-3653	hsa-miR-3653
hsa-let-7f-5p	0.26	0.0257	2.5449	-3.71097	0.627	hsa-let-7f-5p	hsa-let-7f-5p
hsa-miR-23b-3p	0.264	0.0263	2.532	-3.73323	0.6245	hsa-miR-23b-3p	hsa-miR-23b-3p
hsa-miR-15a-5p	0.28	0.0281	2.4966	-3.79392	0.5699	hsa-miR-15a-5p	hsa-miR-15a-5p
hsa-let-7d-5p	0.28	0.0284	2.49	-3.80529	0.6244	hsa-let-7d-5p	hsa-let-7d-5p
hsa-miR-1274a_v16.0	0.28	0.0286	2.486	-3.81214	0.9786	hsa-miR-1274a_v16.0	hsa-miR-1274a_v16.0
hsv2-miR-H25	0.28	0.0287	-2.4849	-3.81403	-0.8495	hsv2-miR-H25	hsv2-miR-H25
hsa-miR-410	0.287	0.0296	2.4672	-3.84412	3.0371	hsa-miR-410	hsa-miR-410
hsa-miR-95	0.293	0.0304	2.452	-3.87003	0.8437	hsa-miR-95	hsa-miR-95
hsa-miR-361-5p	0.294	0.0311	2.4407	-3.88938	0.5654	hsa-miR-361-5p	hsa-miR-361-5p
hsa-miR-136-3p	0.294	0.0317	2.4305	-3.90677	2.9422	hsa-miR-136-3p	hsa-miR-136-3p
hsa-miR-493-5p	0.294	0.0321	2.4231	-3.91928	0.7264	hsa-miR-493-5p	hsa-miR-493-5p
hsa-let-7i-5p	0.294	0.0321	2.4224	-3.92044	0.5302	hsa-let-7i-5p	hsa-let-7i-5p
hsa-miR-29a-3p	0.294	0.0323	2.4194	-3.92547	0.6035	hsa-miR-29a-3p	hsa-miR-29a-3p
hsa-miR-93-5p	0.294	0.0324	2.4187	-3.92679	0.5396	hsa-miR-93-5p	hsa-miR-93-5p
hsa-miR-150-3p	0.294	0.0324	-2.4177	-3.92839	-1.1543	hsa-miR-150-3p	hsa-miR-150-3p
hsa-miR-324-5p	0.294	0.0324	2.4172	-3.92926	0.5713	hsa-miR-324-5p	hsa-miR-324-5p
hsa-miR-382-5p	0.294	0.0325	2.4166	-3.93031	0.6513	hsa-miR-382-5p	hsa-miR-382-5p
hsa-miR-664a-5p	0.295	0.0327	-2.4125	-3.9373	-0.6622	hsa-miR-664a-5p	hsa-miR-664a-5p
hsa-miR-4327	0.296	0.0331	-2.407	-3.94649	-3.367	hsa-miR-4327	hsa-miR-4327
hsa-miR-376a-3p	0.3	0.0337	2.3961	-3.96508	0.6059	hsa-miR-376a-3p	hsa-miR-376a-3p
hsa-miR-193b-5p	0.302	0.0342	2.3876	-3.97935	2.01	hsa-miR-193b-5p	hsa-miR-193b-5p
hsa-miR-328	0.312	0.0356	2.367	-4.01419	2.5707	hsa-miR-328	hsa-miR-328
hsa-let-7a-5p	0.315	0.0362	2.3574	-4.03022	0.5981	hsa-let-7a-5p	hsa-let-7a-5p
hsa-miR-1224-5p	0.319	0.0369	-2.3467	-4.04827	-0.5706	hsa-miR-1224-5p	hsa-miR-1224-5p
hsa-miR-514b-5p	0.321	0.0374	-2.3399	-4.05974	-2.6631	hsa-miR-514b-5p	hsa-miR-514b-5p
hsa-miR-532-3p	0.324	0.0379	2.3316	-4.07352	0.5624	hsa-miR-532-3p	hsa-miR-532-3p
hsa-miR-181c-5p	0.324	0.0381	2.3284	-4.07895	0.5451	hsa-miR-181c-5p	hsa-miR-181c-5p
hsa-miR-874	0.327	0.0388	2.3196	-4.09369	0.4607	hsa-miR-874	hsa-miR-874
hsa-miR-3926	0.328	0.0391	-2.315	-4.10141	-3.0271	hsa-miR-3926	hsa-miR-3926
hsa-miR-154-3p	0.33	0.0398	2.3054	-4.11738	3.0136	hsa-miR-154-3p	hsa-miR-154-3p
hsa-miR-101-3p	0.33	0.0398	2.3045	-4.11896	0.6482	hsa-miR-101-3p	hsa-miR-101-3p
hsa-miR-299-5p	0.332	0.0403	2.2978	-4.13001	0.8542	hsa-miR-299-5p	hsa-miR-299-5p
hcmv-miR-UL70-3p	0.335	0.041	-2.2889	-4.14482	-1.3912	hcmv-miR-UL70-3p	hcmv-miR-UL70-3p
hsa-miR-495-3p	0.335	0.0412	2.2859	-4.14994	0.6391	hsa-miR-495-3p	hsa-miR-495-3p
hsv2-miR-H6-5p	0.342	0.0422	-2.2721	-4.17281	-3.1223	hsv2-miR-H6-5p	hsv2-miR-H6-5p
hsa-miR-1268a	0.346	0.0435	-2.2556	-4.2001	-0.4009	hsa-miR-1268a	hsa-miR-1268a
hsa-miR-34a-5p	0.346	0.044	2.2489	-4.21118	0.5501	hsa-miR-34a-5p	hsa-miR-34a-5p
hsa-miR-363-3p	0.346	0.0441	2.2486	-4.21164	0.8349	hsa-miR-363-3p	hsa-miR-363-3p
hsa-miR-379-5p	0.346	0.0442	2.2472	-4.21401	0.7113	hsa-miR-379-5p	hsa-miR-379-5p
hsa-miR-193b-3p	0.346	0.0443	2.246	-4.21594	0.5008	hsa-miR-193b-3p	hsa-miR-193b-3p
hsa-miR-3202	0.346	0.0445	-2.2427	-4.22147	-3.0303	hsa-miR-3202	hsa-miR-3202
hsa-miR-376c-3p	0.346	0.0445	2.2426	-4.22168	0.5499	hsa-miR-376c-3p	hsa-miR-376c-3p
hsa-miR-361-3p	0.348	0.045	2.2369	-4.23098	0.5139	hsa-miR-361-3p	hsa-miR-361-3p
hsv1-miR-H1-5p	0.359	0.0471	-2.2121	-4.27191	-2.203	hsv1-miR-H1-5p	hsv1-miR-H1-5p
hsa-miR-1273d	0.359	0.0472	-2.2104	-4.27468	-2.286	hsa-miR-1273d	hsa-miR-1273d
hsa-miR-659-3p	0.359	0.0476	-2.2061	-4.28167	-2.2321	hsa-miR-659-3p	hsa-miR-659-3p
hsa-miR-3654	0.359	0.048	-2.2009	-4.29015	-2.5728	hsa-miR-3654	hsa-miR-3654
hsa-miR-1972	0.359	0.0481	-2.1994	-4.29276	-2.3987	hsa-miR-1972	hsa-miR-1972
hur_1	0.359	0.0483	2.1978	-4.29535	0.4359		hur_1
hsa-miR-3188	0.359	0.0483	-2.1976	-4.29568	-2.5801	hsa-miR-3188	hsa-miR-3188
hsa-miR-598	0.361	0.0488	2.1924	-4.30422	2.1143	hsa-miR-598	hsa-miR-598
hsa-miR-411-5p	0.37	0.0503	2.1745	-4.33342	2.5642	hsa-miR-411-5p	hsa-miR-411-5p
hur_5	0.38	0.0525	2.151	-4.37164	0.5751		hur_5
hsa-miR-195-5p	0.38	0.0525	2.1508	-4.37202	0.5773	hsa-miR-195-5p	hsa-miR-195-5p
hsa-miR-128	0.38	0.0527	2.149	-4.37494	1.1904	hsa-miR-128	hsa-miR-128
hsa-let-7d-3p	0.38	0.0527	2.1487	-4.37534	1.952	hsa-let-7d-3p	hsa-let-7d-3p
hsa-miR-652-3p	0.395	0.0552	2.1227	-4.41742	0.5392	hsa-miR-652-3p	hsa-miR-652-3p
hsa-miR-20b-5p	0.401	0.0562	2.1127	-4.43355	0.5297	hsa-miR-20b-5p	hsa-miR-20b-5p
hsa-miR-301a-3p	0.403	0.0569	2.1062	-4.44411	0.7012	hsa-miR-301a-3p	hsa-miR-301a-3p
hsa-miR-136-5p	0.405	0.0582	2.0933	-4.46475	2.6262	hsa-miR-136-5p	hsa-miR-136-5p
hsa-miR-4286	0.405	0.0584	-2.0913	-4.46802	-0.5554	hsa-miR-4286	hsa-miR-4286
hsa-miR-505-5p	0.405	0.0587	2.0882	-4.47297	0.7236	hsa-miR-505-5p	hsa-miR-505-5p
hsa-miR-19b-3p	0.405	0.0588	2.0878	-4.47366	0.5099	hsa-miR-19b-3p	hsa-miR-19b-3p
hsa-miR-3911	0.405	0.059	-2.0852	-4.47782	-2.3802	hsa-miR-3911	hsa-miR-3911
hsa-miR-337-5p	0.405	0.0594	2.0817	-4.48332	0.7598	hsa-miR-337-5p	hsa-miR-337-5p
hsa-miR-99a-5p	0.405	0.0594	2.0815	-4.48365	0.7461	hsa-miR-99a-5p	hsa-miR-99a-5p
hsa-miR-4270	0.405	0.0595	-2.081	-4.48451	-0.96	hsa-miR-4270	hsa-miR-4270
hsa-miR-1273e	0.412	0.0609	-2.0677	-4.50569	-2.4111	hsa-miR-1273e	hsa-miR-1273e
hsa-miR-7-5p	0.419	0.0622	2.0556	-4.52501	0.535	hsa-miR-7-5p	hsa-miR-7-5p
hsa-miR-130a-3p	0.42	0.0626	2.0523	-4.53032	0.5069	hsa-miR-130a-3p	hsa-miR-130a-3p
hsa-miR-149-5p	0.446	0.0669	2.0144	-4.59029	2.0848	hsa-miR-149-5p	hsa-miR-149-5p
hsa-miR-3934-5p	0.456	0.0686	-1.9996	-4.61348	-2.8648	hsa-miR-3934-5p	hsa-miR-3934-5p
hsa-miR-483-5p	0.465	0.0704	-1.9851	-4.6363	-1.1077	hsa-miR-483-5p	hsa-miR-483-5p
hsa-miR-1307-3p	0.466	0.0711	1.9796	-4.6448	1.7698	hsa-miR-1307-3p	hsa-miR-1307-3p
hsa-let-7e-5p	0.466	0.0711	1.9794	-4.64525	0.5391	hsa-let-7e-5p	hsa-let-7e-5p
hsa-miR-502-5p	0.473	0.0728	1.9662	-4.66571	2.5448	hsa-miR-502-5p	hsa-miR-502-5p
hsa-miR-320a	0.473	0.0729	1.9649	-4.66773	0.4143	hsa-miR-320a	hsa-miR-320a
hsa-miR-337-3p	0.482	0.0748	1.9506	-4.69009	2.7575	hsa-miR-337-3p	hsa-miR-337-3p
hsa-let-7c	0.482	0.0751	1.9486	-4.69306	0.4978	hsa-let-7c	hsa-let-7c
hsa-miR-362-3p	0.482	0.0756	1.9445	-4.6995	0.5917	hsa-miR-362-3p	hsa-miR-362-3p
hsa-miR-3652	0.482	0.0758	-1.9432	-4.70146	-1.3984	hsa-miR-3652	hsa-miR-3652
hsa-miR-497-5p	0.483	0.0763	1.9389	-4.70808	0.4789	hsa-miR-497-5p	hsa-miR-497-5p
hsv1-miR-H18	0.488	0.0775	1.9303	-4.72139	0.5403	hsv1-miR-H18	hsv1-miR-H18
hsa-miR-513b	0.503	0.0802	1.9105	-4.75188	1.9657	hsa-miR-513b	hsa-miR-513b
hsa-miR-144-3p	0.503	0.0806	1.9078	-4.75603	2.3749	hsa-miR-144-3p	hsa-miR-144-3p
hiv1-miR-H1	0.507	0.0816	-1.9005	-4.76725	-2.1518	hiv1-miR-H1	hiv1-miR-H1
hsa-let-7b-5p	0.511	0.0825	1.8939	-4.77729	0.4784	hsa-let-7b-5p	hsa-let-7b-5p
hsa-miR-17-3p	0.55	0.0892	1.8489	-4.84562	0.4452	hsa-miR-17-3p	hsa-miR-17-3p
hsa-miR-377-3p	0.559	0.0911	1.8365	-4.86434	0.5607	hsa-miR-377-3p	hsa-miR-377-3p
hsa-miR-663a	0.567	0.093	-1.8246	-4.88217	-2.0923	hsa-miR-663a	hsa-miR-663a
hsa-miR-126-3p	0.567	0.0932	-1.823	-4.88462	-0.9025	hsa-miR-126-3p	hsa-miR-126-3p
hsa-miR-3195	0.574	0.0948	-1.8135	-4.89883	-0.3873	hsa-miR-3195	hsa-miR-3195
hsa-miR-3663-3p	0.589	0.0978	-1.7949	-4.92653	-0.7835	hsa-miR-3663-3p	hsa-miR-3663-3p
hsa-miR-887	0.589	0.0993	1.7863	-4.93925	1.974	hsa-miR-887	hsa-miR-887
hsa-miR-31-5p	0.589	0.0994	1.7855	-4.94034	1.8036	hsa-miR-31-5p	hsa-miR-31-5p
hsa-miR-584-5p	0.589	0.1	-1.7816	-4.94616	-2.1891	hsa-miR-584-5p	hsa-miR-584-5p
hsa-miR-625-5p	0.589	0.1	1.7815	-4.94628	1.8066	hsa-miR-625-5p	hsa-miR-625-5p
hsa-miR-92a-3p	0.589	0.1	1.7808	-4.94731	0.4149	hsa-miR-92a-3p	hsa-miR-92a-3p
hsa-miR-1471	0.589	0.1	-1.7793	-4.9495	-2.6374	hsa-miR-1471	hsa-miR-1471
hsv1-miR-H17	0.589	0.101	-1.778	-4.95151	-2.5662	hsv1-miR-H17	hsv1-miR-H17
hsa-miR-660-5p	0.607	0.104	1.757	-4.9823	0.4115	hsa-miR-660-5p	hsa-miR-660-5p
hsa-miR-340-5p	0.609	0.105	1.7529	-4.98839	0.5115	hsa-miR-340-5p	hsa-miR-340-5p
hsa-miR-374b-3p	0.623	0.108	1.735	-5.01452	1.4543	hsa-miR-374b-3p	hsa-miR-374b-3p
hsa-miR-29c-3p	0.623	0.109	1.7306	-5.0209	0.4462	hsa-miR-29c-3p	hsa-miR-29c-3p
hsa-miR-502-3p	0.623	0.109	1.7306	-5.02092	0.4892	hsa-miR-502-3p	hsa-miR-502-3p
hsa-miR-671-5p	0.623	0.109	-1.7293	-5.02272	-1.9153	hsa-miR-671-5p	hsa-miR-671-5p
hsa-miR-20a-3p	0.626	0.11	1.7243	-5.02996	0.4731	hsa-miR-20a-3p	hsa-miR-20a-3p
hsa-miR-331-3p	0.627	0.111	1.721	-5.03482	0.4722	hsa-miR-331-3p	hsa-miR-331-3p
hsa-miR-127-3p	0.628	0.111	1.7176	-5.03979	0.5801	hsa-miR-127-3p	hsa-miR-127-3p
hsa-miR-630	0.628	0.112	-1.7144	-5.04431	-0.7092	hsa-miR-630	hsa-miR-630
hsa-miR-4271	0.638	0.114	-1.7033	-5.06042	-1.8618	hsa-miR-4271	hsa-miR-4271
hsa-miR-342-5p	0.642	0.115	1.6966	-5.07001	0.4816	hsa-miR-342-5p	hsa-miR-342-5p
hsa-miR-143-5p	0.663	0.12	1.675	-5.10091	0.3748	hsa-miR-143-5p	hsa-miR-143-5p
hsa-miR-3125	0.682	0.124	1.6559	-5.12805	0.3752	hsa-miR-3125	hsa-miR-3125
hsa-miR-106b-5p	0.687	0.125	1.649	-5.13773	0.3949	hsa-miR-106b-5p	hsa-miR-106b-5p
hsa-miR-654-3p	0.695	0.127	1.6397	-5.15086	0.5181	hsa-miR-654-3p	hsa-miR-654-3p
hsa-miR-1183	0.695	0.128	-1.6362	-5.1558	-2.5252	hsa-miR-1183	hsa-miR-1183
hsa-miR-539-5p	0.695	0.128	1.6343	-5.15853	2.1671	hsa-miR-539-5p	hsa-miR-539-5p
hsa-miR-4257	0.7	0.13	-1.6247	-5.17195	-1.5456	hsa-miR-4257	hsa-miR-4257
hsa-miR-3198	0.7	0.132	1.6181	-5.18117	0.3097	hsa-miR-3198	hsa-miR-3198
mr_1	0.7	0.137	1.5936	-5.21513	0.3313		mr_1
hsa-miR-30e-5p	0.7	0.139	1.5829	-5.22984	0.3416	hsa-miR-30e-5p	hsa-miR-30e-5p
hsa-miR-33a-5p	0.7	0.14	1.5786	-5.23582	1.7978	hsa-miR-33a-5p	hsa-miR-33a-5p
hsa-miR-155-5p	0.7	0.14	1.5781	-5.23651	0.4753	hsa-miR-155-5p	hsa-miR-155-5p
hsa-miR-320e	0.7	0.142	1.5724	-5.24435	0.3567	hsa-miR-320e	hsa-miR-320e
hsa-miR-320b	0.7	0.156	1.5116	-5.32654	0.3391	hsa-miR-320b	hsa-miR-320b
hsa-miR-487b	0.7	0.158	1.5046	-5.33575	0.4546	hsa-miR-487b	hsa-miR-487b
hsa-miR-18a-5p	0.7	0.161	1.4952	-5.3483	1.3321	hsa-miR-18a-5p	hsa-miR-18a-5p
hsa-miR-543	0.7	0.161	1.4944	-5.34938	1.4688	hsa-miR-543	hsa-miR-543
hsa-miR-4306	0.7	0.165	1.4782	-5.37074	0.2836	hsa-miR-4306	hsa-miR-4306
hcmv-miR-US4	0.7	0.17	-1.4584	-5.39663	-1.8184	hcmv-miR-US4	hcmv-miR-US4
dmr_6	0.7	0.172	1.453	-5.40362	0.3297		dmr_6
hsa-miR-1202	0.7	0.176	-1.438	-5.42306	-0.8243	hsa-miR-1202	hsa-miR-1202
hsa-miR-320c	0.7	0.176	1.4361	-5.42551	0.3119	hsa-miR-320c	hsa-miR-320c
hsa-miR-1274b_v16.0	0.7	0.186	1.4033	-5.46736	0.4927	hsa-miR-1274b_v16.0	hsa-miR-1274b_v16.0
hsa-miR-139-5p_v18.0	0.7	0.189	-1.3932	-5.48013	-2.0702	hsa-miR-139-5p_v18.0	hsa-miR-139-5p_v18.0
hsa-miR-320d	0.7	0.192	1.383	-5.49303	0.3178	hsa-miR-320d	hsa-miR-320d
hsa-miR-423-5p	0.7	0.192	1.3814	-5.49505	0.2827	hsa-miR-423-5p	hsa-miR-423-5p
hsa-miR-1	0.7	0.197	1.3643	-5.51629	0.4014	hsa-miR-1	hsa-miR-1
hsa-miR-362-5p	0.7	0.207	1.3336	-5.5542	0.3772	hsa-miR-362-5p	hsa-miR-362-5p
hsa-miR-3131	0.7	0.21	-1.3259	-5.56359	-1.0719	hsa-miR-3131	hsa-miR-3131
hsa-miR-1285-3p	0.7	0.21	-1.3259	-5.56359	-1.0689	hsa-miR-1285-3p	hsa-miR-1285-3p
hsa-miR-4314	0.7	0.21	-1.3259	-5.5636	-1.0596	hsa-miR-4314	hsa-miR-4314
hsa-miR-3660	0.7	0.21	-1.3258	-5.56362	-1.0458	hsa-miR-3660	hsa-miR-3660
hsa-miR-1182	0.7	0.21	-1.3258	-5.56363	-1.042	hsa-miR-1182	hsa-miR-1182
hsa-miR-3180	0.7	0.21	-1.3256	-5.56393	-1.1598	hsa-miR-3180	hsa-miR-3180
hsa-miR-631	0.7	0.21	-1.3255	-5.564	-0.9879	hsa-miR-631	hsa-miR-631
hsv1-miR-H8-5p	0.7	0.21	-1.3255	-5.56408	-0.9811	hsv1-miR-H8-5p	hsv1-miR-H8-5p
hsa-miR-299-3p	0.7	0.21	-1.3255	-5.56408	-0.981	hsa-miR-299-3p	hsa-miR-299-3p
hsa-miR-3605-5p	0.7	0.21	-1.3254	-5.56413	-0.9773	hsa-miR-3605-5p	hsa-miR-3605-5p
hsa-miR-3907	0.7	0.21	-1.3254	-5.56417	-0.9741	hsa-miR-3907	hsa-miR-3907
hsa-miR-711	0.7	0.21	-1.3254	-5.5642	-0.9717	hsa-miR-711	hsa-miR-711
hsa-miR-424-3p	0.7	0.21	-1.3252	-5.56442	-1.217	hsa-miR-424-3p	hsa-miR-424-3p
hsa-miR-1226-5p	0.7	0.21	-1.3248	-5.56486	-1.2572	hsa-miR-1226-5p	hsa-miR-1226-5p
hsa-miR-2276	0.7	0.21	-1.3243	-5.56549	-1.308	hsa-miR-2276	hsa-miR-2276
hsa-miR-30d-5p	0.7	0.21	1.3234	-5.56661	0.2957	hsa-miR-30d-5p	hsa-miR-30d-5p
hsa-miR-223-5p	0.7	0.211	-1.3217	-5.5687	-0.8256	hsa-miR-223-5p	hsa-miR-223-5p
hsa-miR-658	0.7	0.212	-1.3192	-5.57171	-0.7787	hsa-miR-658	hsa-miR-658
hbv-miR-B2RC	0.7	0.214	-1.3105	-5.58216	-2.0616	hbv-miR-B2RC	hbv-miR-B2RC
hsa-miR-934	0.7	0.216	1.3071	-5.58628	0.7588	hsa-miR-934	hsa-miR-934
hsa-miR-217	0.7	0.216	1.307	-5.58638	0.7591	hsa-miR-217	hsa-miR-217
hsa-miR-132-3p	0.7	0.216	1.3055	-5.58823	0.4089	hsa-miR-132-3p	hsa-miR-132-3p
hsa-miR-892b	0.7	0.216	1.3054	-5.58838	0.7658	hsa-miR-892b	hsa-miR-892b
hsa-miR-409-5p	0.7	0.22	1.2933	-5.60288	0.8152	hsa-miR-409-5p	hsa-miR-409-5p
hsa-miR-17-5p	0.7	0.223	1.2862	-5.61125	0.3372	hsa-miR-17-5p	hsa-miR-17-5p
hsa-miR-432-5p	0.7	0.223	1.286	-5.61159	0.4389	hsa-miR-432-5p	hsa-miR-432-5p
hsa-miR-30c-2-3p	0.7	0.224	1.2823	-5.61596	0.2264	hsa-miR-30c-2-3p	hsa-miR-30c-2-3p
hsa-miR-133a	0.7	0.226	1.275	-5.62457	0.4295	hsa-miR-133a	hsa-miR-133a
hsa-miR-188-5p	0.7	0.229	-1.2677	-5.63321	-0.3877	hsa-miR-188-5p	hsa-miR-188-5p
hsa-miR-421	0.7	0.23	1.2644	-5.63711	0.9469	hsa-miR-421	hsa-miR-421
hbv-miR-B4	0.7	0.231	1.2627	-5.63909	0.9554	hbv-miR-B4	hbv-miR-B4
hsa-miR-376a-5p	0.7	0.231	1.2613	-5.64071	0.9624	hsa-miR-376a-5p	hsa-miR-376a-5p
hsa-miR-769-3p	0.7	0.232	1.2576	-5.64506	0.8538	hsa-miR-769-3p	hsa-miR-769-3p
hur_4	0.7	0.235	1.2503	-5.6535	0.2277		hur_4
hsa-miR-423-3p	0.7	0.236	1.2466	-5.6578	1.359	hsa-miR-423-3p	hsa-miR-423-3p
hsa-miR-532-5p	0.7	0.245	1.223	-5.6851	0.2789	hsa-miR-532-5p	hsa-miR-532-5p
hsa-miR-3194-5p	0.7	0.248	-1.213	-5.69651	-2.0627	hsa-miR-3194-5p	hsa-miR-3194-5p
hsa-miR-10a-5p	0.7	0.257	-1.1901	-5.72231	-1.1479	hsa-miR-10a-5p	hsa-miR-10a-5p
hsa-miR-424-5p	0.7	0.267	1.1648	-5.75046	0.3539	hsa-miR-424-5p	hsa-miR-424-5p
ebv-miR-BART13-3p	0.7	0.27	1.1554	-5.76078	1.1254	ebv-miR-BART13-3p	ebv-miR-BART13-3p
hsa-miR-3127-5p	0.7	0.273	1.1491	-5.76761	1.924	hsa-miR-3127-5p	hsa-miR-3127-5p
hsa-miR-330-3p	0.7	0.277	1.1393	-5.77831	1.5553	hsa-miR-330-3p	hsa-miR-330-3p
hsa-miR-551b-3p	0.7	0.278	1.1357	-5.78218	2.1866	hsa-miR-551b-3p	hsa-miR-551b-3p
hsa-miR-378b	0.7	0.287	-1.1133	-5.80619	-1.3607	hsa-miR-378b	hsa-miR-378b
hsa-miR-19a-3p	0.7	0.288	1.1121	-5.80741	0.3294	hsa-miR-19a-3p	hsa-miR-19a-3p
dmr_3	0.7	0.288	1.1115	-5.80801	0.2667		dmr_3
hsa-miR-501-5p	0.7	0.294	1.0981	-5.82225	1.2103	hsa-miR-501-5p	hsa-miR-501-5p
hsa-miR-642b-3p	0.7	0.296	-1.0931	-5.82742	-0.2618	hsa-miR-642b-3p	hsa-miR-642b-3p
ebv-miR-BART19-3p	0.7	0.296	1.0919	-5.82869	1.0771	ebv-miR-BART19-3p	ebv-miR-BART19-3p
hsa-miR-3616-3p	0.7	0.302	1.0786	-5.84253	0.9302	hsa-miR-3616-3p	hsa-miR-3616-3p
hsa-miR-628-3p	0.7	0.303	1.075	-5.84628	0.7927	hsa-miR-628-3p	hsa-miR-628-3p
hsa-miR-100-3p	0.7	0.304	1.0736	-5.84768	0.7642	hsa-miR-100-3p	hsa-miR-100-3p
hsa-miR-3132	0.7	0.304	-1.0729	-5.84838	-1.3268	hsa-miR-3132	hsa-miR-3132
hsa-miR-142-5p	0.7	0.308	1.0646	-5.85697	1.6356	hsa-miR-142-5p	hsa-miR-142-5p
hsa-miR-20a-5p	0.7	0.311	1.0572	-5.8645	0.3008	hsa-miR-20a-5p	hsa-miR-20a-5p
dmr_31a	0.7	0.313	1.0541	-5.86771	0.247		dmr_31a
hsa-miR-139-3p	0.7	0.314	1.0519	-5.86991	1.5439	hsa-miR-139-3p	hsa-miR-139-3p
hsa-miR-9-3p	0.7	0.317	1.0443	-5.87758	1.7226	hsa-miR-9-3p	hsa-miR-9-3p
hsa-miR-224-3p	0.7	0.322	1.0331	-5.88879	0.9143	hsa-miR-224-3p	hsa-miR-224-3p
hsa-miR-28-5p	0.7	0.342	0.99	-5.93119	0.2474	hsa-miR-28-5p	hsa-miR-28-5p
hsa-miR-936	0.7	0.343	-0.9877	-5.93338	-1.3274	hsa-miR-936	hsa-miR-936
hsv2-miR-H22	0.7	0.344	-0.9849	-5.93602	-0.2928	hsv2-miR-H22	hsv2-miR-H22
hsa-miR-3682-3p	0.7	0.347	-0.9785	-5.94218	-1.4821	hsa-miR-3682-3p	hsa-miR-3682-3p
hsa-miR-3937	0.7	0.35	-0.9717	-5.94865	-1.4758	hsa-miR-3937	hsa-miR-3937
hsa-miR-329	0.7	0.351	0.971	-5.94929	1.4695	hsa-miR-329	hsa-miR-329
hsa-miR-582-5p	0.7	0.366	0.9402	-5.97817	1.401	hsa-miR-582-5p	hsa-miR-582-5p
hsa-miR-381-3p	0.7	0.369	0.9337	-5.98413	0.3194	hsa-miR-381-3p	hsa-miR-381-3p
hsa-miR-4299	0.7	0.379	-0.9143	-6.00172	-0.4576	hsa-miR-4299	hsa-miR-4299
hsa-miR-204-5p	0.7	0.381	0.9096	-6.00597	0.2498	hsa-miR-204-5p	hsa-miR-204-5p
hur_6	0.7	0.405	0.8632	-6.04665	0.1986		hur_6
hsa-miR-150-5p	0.7	0.407	-0.8599	-6.04948	-0.4158	hsa-miR-150-5p	hsa-miR-150-5p
hsa-miR-3137	0.7	0.412	0.8504	-6.05754	1.3387	hsa-miR-3137	hsa-miR-3137
hsa-miR-455-3p	0.7	0.425	0.8261	-6.07778	0.2941	hsa-miR-455-3p	hsa-miR-455-3p
hsa-miR-18b-5p	0.7	0.426	0.8245	-6.0791	0.1895	hsa-miR-18b-5p	hsa-miR-18b-5p
hsa-miR-154-5p	0.7	0.436	0.8062	-6.09402	0.3465	hsa-miR-154-5p	hsa-miR-154-5p
hsa-miR-940	0.7	0.461	-0.7612	-6.12941	-0.3674	hsa-miR-940	hsa-miR-940
hsa-miR-762	0.7	0.464	-0.7569	-6.13265	-0.3616	hsa-miR-762	hsa-miR-762
hsa-miR-1290	0.7	0.467	0.7511	-6.13705	1.3954	hsa-miR-1290	hsa-miR-1290
hsa-miR-23a-5p	0.7	0.468	-0.7501	-6.13785	-0.9108	hsa-miR-23a-5p	hsa-miR-23a-5p
hsa-miR-513a-5p	0.7	0.47	-0.7458	-6.14108	-1.2826	hsa-miR-513a-5p	hsa-miR-513a-5p
hsa-miR-1914-3p	0.7	0.479	0.7305	-6.15248	0.1659	hsa-miR-1914-3p	hsa-miR-1914-3p
hsv1-miR-H7-3p	0.7	0.484	-0.7222	-6.15853	-0.8008	hsv1-miR-H7-3p	hsv1-miR-H7-3p
hsa-miR-335-5p	0.7	0.505	-0.6877	-6.18315	-0.9551	hsa-miR-335-5p	hsa-miR-335-5p
hsa-miR-370	0.7	0.517	0.6682	-6.19659	0.9084	hsa-miR-370	hsa-miR-370
hsa-miR-1234-3p	0.7	0.537	0.636	-6.21798	0.81	hsa-miR-1234-3p	hsa-miR-1234-3p
hsa-miR-575	0.7	0.549	-0.6168	-6.23026	-0.3854	hsa-miR-575	hsa-miR-575
hsa-miR-125b-2-3p	0.7	0.555	0.6066	-6.23667	0.8975	hsa-miR-125b-2-3p	hsa-miR-125b-2-3p
hsa-miR-605	0.7	0.558	0.6032	-6.23878	0.75	hsa-miR-605	hsa-miR-605
hsa-miR-3138	0.7	0.572	-0.5811	-6.25215	-0.9831	hsa-miR-3138	hsa-miR-3138
hsa-miR-3156-5p	0.7	0.587	-0.5583	-6.26551	-0.6544	hsa-miR-3156-5p	hsa-miR-3156-5p
hsa-miR-720_v18.0	0.7	0.589	0.5549	-6.26743	0.1756	hsa-miR-720_v18.0	hsa-miR-720_v18.0
hur_2	0.7	0.595	0.5459	-6.27258	0.1096		hur_2
hsa-miR-3667-5p	0.7	0.601	-0.5375	-6.27725	-0.9624	hsa-miR-3667-5p	hsa-miR-3667-5p
hsa-miR-455-5p	0.7	0.617	-0.5136	-6.29019	-0.5644	hsa-miR-455-5p	hsa-miR-455-5p
hsa-miR-494	0.7	0.633	-0.4897	-6.30255	-0.2035	hsa-miR-494	hsa-miR-494
hsa-miR-636	0.7	0.639	0.4817	-6.30661	0.5357	hsa-miR-636	hsa-miR-636
hsa-miR-1246	0.7	0.647	-0.4696	-6.31254	-0.2491	hsa-miR-1246	hsa-miR-1246
hsa-miR-557	0.7	0.656	-0.4574	-6.31841	-0.7234	hsa-miR-557	hsa-miR-557
hsa-miR-28-3p	0.7	0.658	0.4545	-6.31977	0.1027	hsa-miR-28-3p	hsa-miR-28-3p
hsa-miR-601	0.7	0.659	-0.4526	-6.3207	-0.7953	hsa-miR-601	hsa-miR-601
hsa-miR-718	0.7	0.664	-0.4457	-6.32391	-0.6847	hsa-miR-718	hsa-miR-718
hsa-miR-23b-5p	0.7	0.665	0.4433	-6.32501	0.0989	hsa-miR-23b-5p	hsa-miR-23b-5p
hsa-miR-654-5p	0.7	0.681	-0.4209	-6.33507	-0.5204	hsa-miR-654-5p	hsa-miR-654-5p
hsa-miR-125a-3p	0.7	0.683	-0.4187	-6.33602	-0.138	hsa-miR-125a-3p	hsa-miR-125a-3p
hsa-miR-122-5p	0.7	0.686	0.4136	-6.33822	0.1035	hsa-miR-122-5p	hsa-miR-122-5p
hsa-miR-1249	0.7	0.686	0.4136	-6.33822	0.1035	hsa-miR-1249	hsa-miR-1249
hsa-miR-183-5p	0.7	0.686	0.4136	-6.33822	0.1035	hsa-miR-183-5p	hsa-miR-183-5p
hsa-miR-516a-5p	0.7	0.686	0.4136	-6.33822	0.1035	hsa-miR-516a-5p	hsa-miR-516a-5p
(-)3xSLv1	0.7	0.686	0.4136	-6.33822	0.1035		(-)3xSLv1
bkv-miR-B1-3p	0.7	0.686	0.4136	-6.33822	0.1035	bkv-miR-B1-3p	bkv-miR-B1-3p
bkv-miR-B1-5p	0.7	0.686	0.4136	-6.33822	0.1035	bkv-miR-B1-5p	bkv-miR-B1-5p
Blank	0.7	0.686	0.4136	-6.33822	0.1035		Blank
dmr_308	0.7	0.686	0.4136	-6.33822	0.1035		dmr_308
dmr_316	0.7	0.686	0.4136	-6.33822	0.1035		dmr_316
ebv-miR-BART1-3p	0.7	0.686	0.4136	-6.33822	0.1035	ebv-miR-BART1-3p	ebv-miR-BART1-3p
ebv-miR-BART1-5p	0.7	0.686	0.4136	-6.33822	0.1035	ebv-miR-BART1-5p	ebv-miR-BART1-5p
ebv-miR-BART10-3p	0.7	0.686	0.4136	-6.33822	0.1035	ebv-miR-BART10-3p	ebv-miR-BART10-3p
ebv-miR-BART10-5p	0.7	0.686	0.4136	-6.33822	0.1035	ebv-miR-BART10-5p	ebv-miR-BART10-5p
ebv-miR-BART11-3p	0.7	0.686	0.4136	-6.33822	0.1035	ebv-miR-BART11-3p	ebv-miR-BART11-3p
ebv-miR-BART11-5p	0.7	0.686	0.4136	-6.33822	0.1035	ebv-miR-BART11-5p	ebv-miR-BART11-5p
ebv-miR-BART12	0.7	0.686	0.4136	-6.33822	0.1035	ebv-miR-BART12	ebv-miR-BART12
ebv-miR-BART13-5p	0.7	0.686	0.4136	-6.33822	0.1035	ebv-miR-BART13-5p	ebv-miR-BART13-5p
ebv-miR-BART14-3p	0.7	0.686	0.4136	-6.33822	0.1035	ebv-miR-BART14-3p	ebv-miR-BART14-3p
ebv-miR-BART14-5p	0.7	0.686	0.4136	-6.33822	0.1035	ebv-miR-BART14-5p	ebv-miR-BART14-5p
ebv-miR-BART15	0.7	0.686	0.4136	-6.33822	0.1035	ebv-miR-BART15	ebv-miR-BART15
ebv-miR-BART16	0.7	0.686	0.4136	-6.33822	0.1035	ebv-miR-BART16	ebv-miR-BART16
ebv-miR-BART17-3p	0.7	0.686	0.4136	-6.33822	0.1035	ebv-miR-BART17-3p	ebv-miR-BART17-3p
ebv-miR-BART17-5p	0.7	0.686	0.4136	-6.33822	0.1035	ebv-miR-BART17-5p	ebv-miR-BART17-5p
ebv-miR-BART18-3p	0.7	0.686	0.4136	-6.33822	0.1035	ebv-miR-BART18-3p	ebv-miR-BART18-3p
ebv-miR-BART18-5p	0.7	0.686	0.4136	-6.33822	0.1035	ebv-miR-BART18-5p	ebv-miR-BART18-5p
ebv-miR-BART19-5p	0.7	0.686	0.4136	-6.33822	0.1035	ebv-miR-BART19-5p	ebv-miR-BART19-5p
ebv-miR-BART2-3p	0.7	0.686	0.4136	-6.33822	0.1035	ebv-miR-BART2-3p	ebv-miR-BART2-3p
ebv-miR-BART2-5p	0.7	0.686	0.4136	-6.33822	0.1035	ebv-miR-BART2-5p	ebv-miR-BART2-5p
ebv-miR-BART20-3p	0.7	0.686	0.4136	-6.33822	0.1035	ebv-miR-BART20-3p	ebv-miR-BART20-3p
ebv-miR-BART20-5p	0.7	0.686	0.4136	-6.33822	0.1035	ebv-miR-BART20-5p	ebv-miR-BART20-5p
ebv-miR-BART21-3p	0.7	0.686	0.4136	-6.33822	0.1035	ebv-miR-BART21-3p	ebv-miR-BART21-3p
ebv-miR-BART21-5p	0.7	0.686	0.4136	-6.33822	0.1035	ebv-miR-BART21-5p	ebv-miR-BART21-5p
ebv-miR-BART22	0.7	0.686	0.4136	-6.33822	0.1035	ebv-miR-BART22	ebv-miR-BART22
ebv-miR-BART3-3p	0.7	0.686	0.4136	-6.33822	0.1035	ebv-miR-BART3-3p	ebv-miR-BART3-3p
ebv-miR-BART3-5p	0.7	0.686	0.4136	-6.33822	0.1035	ebv-miR-BART3-5p	ebv-miR-BART3-5p
ebv-miR-BART4-3p	0.7	0.686	0.4136	-6.33822	0.1035	ebv-miR-BART4-3p	ebv-miR-BART4-3p
ebv-miR-BART4-5p	0.7	0.686	0.4136	-6.33822	0.1035	ebv-miR-BART4-5p	ebv-miR-BART4-5p
ebv-miR-BART5-3p	0.7	0.686	0.4136	-6.33822	0.1035	ebv-miR-BART5-3p	ebv-miR-BART5-3p
ebv-miR-BART5-5p	0.7	0.686	0.4136	-6.33822	0.1035	ebv-miR-BART5-5p	ebv-miR-BART5-5p
ebv-miR-BART6-3p	0.7	0.686	0.4136	-6.33822	0.1035	ebv-miR-BART6-3p	ebv-miR-BART6-3p
ebv-miR-BART6-5p	0.7	0.686	0.4136	-6.33822	0.1035	ebv-miR-BART6-5p	ebv-miR-BART6-5p
ebv-miR-BART7-3p	0.7	0.686	0.4136	-6.33822	0.1035	ebv-miR-BART7-3p	ebv-miR-BART7-3p
ebv-miR-BART7-5p	0.7	0.686	0.4136	-6.33822	0.1035	ebv-miR-BART7-5p	ebv-miR-BART7-5p
ebv-miR-BART8-3p	0.7	0.686	0.4136	-6.33822	0.1035	ebv-miR-BART8-3p	ebv-miR-BART8-3p
ebv-miR-BART8-5p	0.7	0.686	0.4136	-6.33822	0.1035	ebv-miR-BART8-5p	ebv-miR-BART8-5p
ebv-miR-BART9-3p	0.7	0.686	0.4136	-6.33822	0.1035	ebv-miR-BART9-3p	ebv-miR-BART9-3p
ebv-miR-BART9-5p	0.7	0.686	0.4136	-6.33822	0.1035	ebv-miR-BART9-5p	ebv-miR-BART9-5p
ebv-miR-BHRF1-1	0.7	0.686	0.4136	-6.33822	0.1035	ebv-miR-BHRF1-1	ebv-miR-BHRF1-1
ebv-miR-BHRF1-2-3p	0.7	0.686	0.4136	-6.33822	0.1035	ebv-miR-BHRF1-2-3p	ebv-miR-BHRF1-2-3p
ebv-miR-BHRF1-2-5p	0.7	0.686	0.4136	-6.33822	0.1035	ebv-miR-BHRF1-2-5p	ebv-miR-BHRF1-2-5p
ebv-miR-BHRF1-3	0.7	0.686	0.4136	-6.33822	0.1035	ebv-miR-BHRF1-3	ebv-miR-BHRF1-3
hbv-miR-B20	0.7	0.686	0.4136	-6.33822	0.1035	hbv-miR-B20	hbv-miR-B20
hcmv-miR-UL112	0.7	0.686	0.4136	-6.33822	0.1035	hcmv-miR-UL112	hcmv-miR-UL112
hcmv-miR-UL148D	0.7	0.686	0.4136	-6.33822	0.1035	hcmv-miR-UL148D	hcmv-miR-UL148D
hcmv-miR-UL22A-3p	0.7	0.686	0.4136	-6.33822	0.1035	hcmv-miR-UL22A-3p	hcmv-miR-UL22A-3p
hcmv-miR-UL22A-5p	0.7	0.686	0.4136	-6.33822	0.1035	hcmv-miR-UL22A-5p	hcmv-miR-UL22A-5p
hcmv-miR-UL36-3p	0.7	0.686	0.4136	-6.33822	0.1035	hcmv-miR-UL36-3p	hcmv-miR-UL36-3p
hcmv-miR-UL36-5p	0.7	0.686	0.4136	-6.33822	0.1035	hcmv-miR-UL36-5p	hcmv-miR-UL36-5p
hcmv-miR-UL70-5p	0.7	0.686	0.4136	-6.33822	0.1035	hcmv-miR-UL70-5p	hcmv-miR-UL70-5p
hcmv-miR-US25-1-3p	0.7	0.686	0.4136	-6.33822	0.1035	hcmv-miR-US25-1-3p	hcmv-miR-US25-1-3p
hcmv-miR-US25-1-5p	0.7	0.686	0.4136	-6.33822	0.1035	hcmv-miR-US25-1-5p	hcmv-miR-US25-1-5p
hcmv-miR-US25-2-3p	0.7	0.686	0.4136	-6.33822	0.1035	hcmv-miR-US25-2-3p	hcmv-miR-US25-2-3p
hcmv-miR-US25-2-5p	0.7	0.686	0.4136	-6.33822	0.1035	hcmv-miR-US25-2-5p	hcmv-miR-US25-2-5p
hcmv-miR-US33-3p	0.7	0.686	0.4136	-6.33822	0.1035	hcmv-miR-US33-3p	hcmv-miR-US33-3p
hcmv-miR-US33-5p	0.7	0.686	0.4136	-6.33822	0.1035	hcmv-miR-US33-5p	hcmv-miR-US33-5p
hcmv-miR-US5-1	0.7	0.686	0.4136	-6.33822	0.1035	hcmv-miR-US5-1	hcmv-miR-US5-1
hcmv-miR-US5-2	0.7	0.686	0.4136	-6.33822	0.1035	hcmv-miR-US5-2	hcmv-miR-US5-2
hiv1-miR-N367	0.7	0.686	0.4136	-6.33822	0.1035	hiv1-miR-N367	hiv1-miR-N367
hiv1-miR-TAR-3p	0.7	0.686	0.4136	-6.33822	0.1035	hiv1-miR-TAR-3p	hiv1-miR-TAR-3p
hiv1-miR-TAR-5p	0.7	0.686	0.4136	-6.33822	0.1035	hiv1-miR-TAR-5p	hiv1-miR-TAR-5p
hsa-let-7a-3p	0.7	0.686	0.4136	-6.33822	0.1035	hsa-let-7a-3p	hsa-let-7a-3p
hsa-let-7b-3p	0.7	0.686	0.4136	-6.33822	0.1035	hsa-let-7b-3p	hsa-let-7b-3p
hsa-let-7c*_v16.0	0.7	0.686	0.4136	-6.33822	0.1035	hsa-let-7c*_v16.0	hsa-let-7c*_v16.0
hsa-let-7e-3p	0.7	0.686	0.4136	-6.33822	0.1035	hsa-let-7e-3p	hsa-let-7e-3p
hsa-let-7f-1-3p	0.7	0.686	0.4136	-6.33822	0.1035	hsa-let-7f-1-3p	hsa-let-7f-1-3p
hsa-let-7f-2-3p	0.7	0.686	0.4136	-6.33822	0.1035	hsa-let-7f-2-3p	hsa-let-7f-2-3p
hsa-let-7g-3p	0.7	0.686	0.4136	-6.33822	0.1035	hsa-let-7g-3p	hsa-let-7g-3p
hsa-let-7i-3p	0.7	0.686	0.4136	-6.33822	0.1035	hsa-let-7i-3p	hsa-let-7i-3p
hsa-miR-103a-2-5p	0.7	0.686	0.4136	-6.33822	0.1035	hsa-miR-103a-2-5p	hsa-miR-103a-2-5p
hsa-miR-103b	0.7	0.686	0.4136	-6.33822	0.1035	hsa-miR-103b	hsa-miR-103b
hsa-miR-105-3p	0.7	0.686	0.4136	-6.33822	0.1035	hsa-miR-105-3p	hsa-miR-105-3p
hsa-miR-105-5p	0.7	0.686	0.4136	-6.33822	0.1035	hsa-miR-105-5p	hsa-miR-105-5p
hsa-miR-106a-3p	0.7	0.686	0.4136	-6.33822	0.1035	hsa-miR-106a-3p	hsa-miR-106a-3p
hsa-miR-106b-3p	0.7	0.686	0.4136	-6.33822	0.1035	hsa-miR-106b-3p	hsa-miR-106b-3p
hsa-miR-10a-3p	0.7	0.686	0.4136	-6.33822	0.1035	hsa-miR-10a-3p	hsa-miR-10a-3p
hsa-miR-10b-3p	0.7	0.686	0.4136	-6.33822	0.1035	hsa-miR-10b-3p	hsa-miR-10b-3p
hsa-miR-1178-3p	0.7	0.686	0.4136	-6.33822	0.1035	hsa-miR-1178-3p	hsa-miR-1178-3p
hsa-miR-1179	0.7	0.686	0.4136	-6.33822	0.1035	hsa-miR-1179	hsa-miR-1179
hsa-miR-1180	0.7	0.686	0.4136	-6.33822	0.1035	hsa-miR-1180	hsa-miR-1180
hsa-miR-1181	0.7	0.686	0.4136	-6.33822	0.1035	hsa-miR-1181	hsa-miR-1181
hsa-miR-1184	0.7	0.686	0.4136	-6.33822	0.1035	hsa-miR-1184	hsa-miR-1184
hsa-miR-1185-5p	0.7	0.686	0.4136	-6.33822	0.1035	hsa-miR-1185-5p	hsa-miR-1185-5p
hsa-miR-1193	0.7	0.686	0.4136	-6.33822	0.1035	hsa-miR-1193	hsa-miR-1193
hsa-miR-1197	0.7	0.686	0.4136	-6.33822	0.1035	hsa-miR-1197	hsa-miR-1197
hsa-miR-1200	0.7	0.686	0.4136	-6.33822	0.1035	hsa-miR-1200	hsa-miR-1200
hsa-miR-1203	0.7	0.686	0.4136	-6.33822	0.1035	hsa-miR-1203	hsa-miR-1203
hsa-miR-1204	0.7	0.686	0.4136	-6.33822	0.1035	hsa-miR-1204	hsa-miR-1204
hsa-miR-1205	0.7	0.686	0.4136	-6.33822	0.1035	hsa-miR-1205	hsa-miR-1205
hsa-miR-1206	0.7	0.686	0.4136	-6.33822	0.1035	hsa-miR-1206	hsa-miR-1206
hsa-miR-1207-3p	0.7	0.686	0.4136	-6.33822	0.1035	hsa-miR-1207-3p	hsa-miR-1207-3p
hsa-miR-1208	0.7	0.686	0.4136	-6.33822	0.1035	hsa-miR-1208	hsa-miR-1208
hsa-miR-122-3p	0.7	0.686	0.4136	-6.33822	0.1035	hsa-miR-122-3p	hsa-miR-122-3p
hsa-miR-1224-3p	0.7	0.686	0.4136	-6.33822	0.1035	hsa-miR-1224-3p	hsa-miR-1224-3p
hsa-miR-1225-3p	0.7	0.686	0.4136	-6.33822	0.1035	hsa-miR-1225-3p	hsa-miR-1225-3p
hsa-miR-1226-3p	0.7	0.686	0.4136	-6.33822	0.1035	hsa-miR-1226-3p	hsa-miR-1226-3p
hsa-miR-1227-3p	0.7	0.686	0.4136	-6.33822	0.1035	hsa-miR-1227-3p	hsa-miR-1227-3p
hsa-miR-1228-3p	0.7	0.686	0.4136	-6.33822	0.1035	hsa-miR-1228-3p	hsa-miR-1228-3p
hsa-miR-1228-5p	0.7	0.686	0.4136	-6.33822	0.1035	hsa-miR-1228-5p	hsa-miR-1228-5p
hsa-miR-1229-3p	0.7	0.686	0.4136	-6.33822	0.1035	hsa-miR-1229-3p	hsa-miR-1229-3p
hsa-miR-1231	0.7	0.686	0.4136	-6.33822	0.1035	hsa-miR-1231	hsa-miR-1231
hsa-miR-1233-3p	0.7	0.686	0.4136	-6.33822	0.1035	hsa-miR-1233-3p	hsa-miR-1233-3p
hsa-miR-1236-3p	0.7	0.686	0.4136	-6.33822	0.1035	hsa-miR-1236-3p	hsa-miR-1236-3p
hsa-miR-1237-3p	0.7	0.686	0.4136	-6.33822	0.1035	hsa-miR-1237-3p	hsa-miR-1237-3p
hsa-miR-1238-3p	0.7	0.686	0.4136	-6.33822	0.1035	hsa-miR-1238-3p	hsa-miR-1238-3p
hsa-miR-124-3p	0.7	0.686	0.4136	-6.33822	0.1035	hsa-miR-124-3p	hsa-miR-124-3p
hsa-miR-124-5p	0.7	0.686	0.4136	-6.33822	0.1035	hsa-miR-124-5p	hsa-miR-124-5p
hsa-miR-1243	0.7	0.686	0.4136	-6.33822	0.1035	hsa-miR-1243	hsa-miR-1243
hsa-miR-1244	0.7	0.686	0.4136	-6.33822	0.1035	hsa-miR-1244	hsa-miR-1244
hsa-miR-1245a	0.7	0.686	0.4136	-6.33822	0.1035	hsa-miR-1245a	hsa-miR-1245a
hsa-miR-1247-5p	0.7	0.686	0.4136	-6.33822	0.1035	hsa-miR-1247-5p	hsa-miR-1247-5p
hsa-miR-1248	0.7	0.686	0.4136	-6.33822	0.1035	hsa-miR-1248	hsa-miR-1248
hsa-miR-1250	0.7	0.686	0.4136	-6.33822	0.1035	hsa-miR-1250	hsa-miR-1250
hsa-miR-1251	0.7	0.686	0.4136	-6.33822	0.1035	hsa-miR-1251	hsa-miR-1251
hsa-miR-1252	0.7	0.686	0.4136	-6.33822	0.1035	hsa-miR-1252	hsa-miR-1252
hsa-miR-1253	0.7	0.686	0.4136	-6.33822	0.1035	hsa-miR-1253	hsa-miR-1253
hsa-miR-1254	0.7	0.686	0.4136	-6.33822	0.1035	hsa-miR-1254	hsa-miR-1254
hsa-miR-1255a	0.7	0.686	0.4136	-6.33822	0.1035	hsa-miR-1255a	hsa-miR-1255a
hsa-miR-1255b-5p	0.7	0.686	0.4136	-6.33822	0.1035	hsa-miR-1255b-5p	hsa-miR-1255b-5p
hsa-miR-1256	0.7	0.686	0.4136	-6.33822	0.1035	hsa-miR-1256	hsa-miR-1256
hsa-miR-1257	0.7	0.686	0.4136	-6.33822	0.1035	hsa-miR-1257	hsa-miR-1257
hsa-miR-1258	0.7	0.686	0.4136	-6.33822	0.1035	hsa-miR-1258	hsa-miR-1258
hsa-miR-125b-1-3p	0.7	0.686	0.4136	-6.33822	0.1035	hsa-miR-125b-1-3p	hsa-miR-125b-1-3p
hsa-miR-126-5p	0.7	0.686	0.4136	-6.33822	0.1035	hsa-miR-126-5p	hsa-miR-126-5p
hsa-miR-1261	0.7	0.686	0.4136	-6.33822	0.1035	hsa-miR-1261	hsa-miR-1261
hsa-miR-1262	0.7	0.686	0.4136	-6.33822	0.1035	hsa-miR-1262	hsa-miR-1262
hsa-miR-1263	0.7	0.686	0.4136	-6.33822	0.1035	hsa-miR-1263	hsa-miR-1263
hsa-miR-1264	0.7	0.686	0.4136	-6.33822	0.1035	hsa-miR-1264	hsa-miR-1264
hsa-miR-1265	0.7	0.686	0.4136	-6.33822	0.1035	hsa-miR-1265	hsa-miR-1265
hsa-miR-1266	0.7	0.686	0.4136	-6.33822	0.1035	hsa-miR-1266	hsa-miR-1266
hsa-miR-1267	0.7	0.686	0.4136	-6.33822	0.1035	hsa-miR-1267	hsa-miR-1267
hsa-miR-1269a	0.7	0.686	0.4136	-6.33822	0.1035	hsa-miR-1269a	hsa-miR-1269a
hsa-miR-127-5p	0.7	0.686	0.4136	-6.33822	0.1035	hsa-miR-127-5p	hsa-miR-127-5p
hsa-miR-1270	0.7	0.686	0.4136	-6.33822	0.1035	hsa-miR-1270	hsa-miR-1270
hsa-miR-1272	0.7	0.686	0.4136	-6.33822	0.1035	hsa-miR-1272	hsa-miR-1272
hsa-miR-1273a	0.7	0.686	0.4136	-6.33822	0.1035	hsa-miR-1273a	hsa-miR-1273a
hsa-miR-1273c	0.7	0.686	0.4136	-6.33822	0.1035	hsa-miR-1273c	hsa-miR-1273c
hsa-miR-1276	0.7	0.686	0.4136	-6.33822	0.1035	hsa-miR-1276	hsa-miR-1276
hsa-miR-1277-3p	0.7	0.686	0.4136	-6.33822	0.1035	hsa-miR-1277-3p	hsa-miR-1277-3p
hsa-miR-1278	0.7	0.686	0.4136	-6.33822	0.1035	hsa-miR-1278	hsa-miR-1278
hsa-miR-1279	0.7	0.686	0.4136	-6.33822	0.1035	hsa-miR-1279	hsa-miR-1279
hsa-miR-1281	0.7	0.686	0.4136	-6.33822	0.1035	hsa-miR-1281	hsa-miR-1281
hsa-miR-1282	0.7	0.686	0.4136	-6.33822	0.1035	hsa-miR-1282	hsa-miR-1282
hsa-miR-1283	0.7	0.686	0.4136	-6.33822	0.1035	hsa-miR-1283	hsa-miR-1283
hsa-miR-1284	0.7	0.686	0.4136	-6.33822	0.1035	hsa-miR-1284	hsa-miR-1284
hsa-miR-1286	0.7	0.686	0.4136	-6.33822	0.1035	hsa-miR-1286	hsa-miR-1286
hsa-miR-1287	0.7	0.686	0.4136	-6.33822	0.1035	hsa-miR-1287	hsa-miR-1287
hsa-miR-1289	0.7	0.686	0.4136	-6.33822	0.1035	hsa-miR-1289	hsa-miR-1289
hsa-miR-129-1-3p	0.7	0.686	0.4136	-6.33822	0.1035	hsa-miR-129-1-3p	hsa-miR-129-1-3p
hsa-miR-129-2-3p	0.7	0.686	0.4136	-6.33822	0.1035	hsa-miR-129-2-3p	hsa-miR-129-2-3p
hsa-miR-129-5p	0.7	0.686	0.4136	-6.33822	0.1035	hsa-miR-129-5p	hsa-miR-129-5p
hsa-miR-1291	0.7	0.686	0.4136	-6.33822	0.1035	hsa-miR-1291	hsa-miR-1291
hsa-miR-1292-5p	0.7	0.686	0.4136	-6.33822	0.1035	hsa-miR-1292-5p	hsa-miR-1292-5p
hsa-miR-1293	0.7	0.686	0.4136	-6.33822	0.1035	hsa-miR-1293	hsa-miR-1293
hsa-miR-1294	0.7	0.686	0.4136	-6.33822	0.1035	hsa-miR-1294	hsa-miR-1294
hsa-miR-1295a	0.7	0.686	0.4136	-6.33822	0.1035	hsa-miR-1295a	hsa-miR-1295a
hsa-miR-1296	0.7	0.686	0.4136	-6.33822	0.1035	hsa-miR-1296	hsa-miR-1296
hsa-miR-1297	0.7	0.686	0.4136	-6.33822	0.1035	hsa-miR-1297	hsa-miR-1297
hsa-miR-1298	0.7	0.686	0.4136	-6.33822	0.1035	hsa-miR-1298	hsa-miR-1298
hsa-miR-1299	0.7	0.686	0.4136	-6.33822	0.1035	hsa-miR-1299	hsa-miR-1299
hsa-miR-1301	0.7	0.686	0.4136	-6.33822	0.1035	hsa-miR-1301	hsa-miR-1301
hsa-miR-1302	0.7	0.686	0.4136	-6.33822	0.1035	hsa-miR-1302	hsa-miR-1302
hsa-miR-1303	0.7	0.686	0.4136	-6.33822	0.1035	hsa-miR-1303	hsa-miR-1303
hsa-miR-1304-5p	0.7	0.686	0.4136	-6.33822	0.1035	hsa-miR-1304-5p	hsa-miR-1304-5p
hsa-miR-1306-3p	0.7	0.686	0.4136	-6.33822	0.1035	hsa-miR-1306-3p	hsa-miR-1306-3p
hsa-miR-130a-5p	0.7	0.686	0.4136	-6.33822	0.1035	hsa-miR-130a-5p	hsa-miR-130a-5p
hsa-miR-130b-5p	0.7	0.686	0.4136	-6.33822	0.1035	hsa-miR-130b-5p	hsa-miR-130b-5p
hsa-miR-1322	0.7	0.686	0.4136	-6.33822	0.1035	hsa-miR-1322	hsa-miR-1322
hsa-miR-1323	0.7	0.686	0.4136	-6.33822	0.1035	hsa-miR-1323	hsa-miR-1323
hsa-miR-1324	0.7	0.686	0.4136	-6.33822	0.1035	hsa-miR-1324	hsa-miR-1324
hsa-miR-135a-5p	0.7	0.686	0.4136	-6.33822	0.1035	hsa-miR-135a-5p	hsa-miR-135a-5p
hsa-miR-135b-3p	0.7	0.686	0.4136	-6.33822	0.1035	hsa-miR-135b-3p	hsa-miR-135b-3p
hsa-miR-135b-5p	0.7	0.686	0.4136	-6.33822	0.1035	hsa-miR-135b-5p	hsa-miR-135b-5p
hsa-miR-137	0.7	0.686	0.4136	-6.33822	0.1035	hsa-miR-137	hsa-miR-137
hsa-miR-138-1-3p	0.7	0.686	0.4136	-6.33822	0.1035	hsa-miR-138-1-3p	hsa-miR-138-1-3p
hsa-miR-138-2-3p	0.7	0.686	0.4136	-6.33822	0.1035	hsa-miR-138-2-3p	hsa-miR-138-2-3p
hsa-miR-138-5p	0.7	0.686	0.4136	-6.33822	0.1035	hsa-miR-138-5p	hsa-miR-138-5p
hsa-miR-141-3p	0.7	0.686	0.4136	-6.33822	0.1035	hsa-miR-141-3p	hsa-miR-141-3p
hsa-miR-141-5p	0.7	0.686	0.4136	-6.33822	0.1035	hsa-miR-141-5p	hsa-miR-141-5p
hsa-miR-1468	0.7	0.686	0.4136	-6.33822	0.1035	hsa-miR-1468	hsa-miR-1468
hsa-miR-1469	0.7	0.686	0.4136	-6.33822	0.1035	hsa-miR-1469	hsa-miR-1469
hsa-miR-146a-3p	0.7	0.686	0.4136	-6.33822	0.1035	hsa-miR-146a-3p	hsa-miR-146a-3p
hsa-miR-146b-3p	0.7	0.686	0.4136	-6.33822	0.1035	hsa-miR-146b-3p	hsa-miR-146b-3p
hsa-miR-1470	0.7	0.686	0.4136	-6.33822	0.1035	hsa-miR-1470	hsa-miR-1470
hsa-miR-147a	0.7	0.686	0.4136	-6.33822	0.1035	hsa-miR-147a	hsa-miR-147a
hsa-miR-147b	0.7	0.686	0.4136	-6.33822	0.1035	hsa-miR-147b	hsa-miR-147b
hsa-miR-148a-5p	0.7	0.686	0.4136	-6.33822	0.1035	hsa-miR-148a-5p	hsa-miR-148a-5p
hsa-miR-148b-5p	0.7	0.686	0.4136	-6.33822	0.1035	hsa-miR-148b-5p	hsa-miR-148b-5p
hsa-miR-149-3p	0.7	0.686	0.4136	-6.33822	0.1035	hsa-miR-149-3p	hsa-miR-149-3p
hsa-miR-153	0.7	0.686	0.4136	-6.33822	0.1035	hsa-miR-153	hsa-miR-153
hsa-miR-1537	0.7	0.686	0.4136	-6.33822	0.1035	hsa-miR-1537	hsa-miR-1537
hsa-miR-1538	0.7	0.686	0.4136	-6.33822	0.1035	hsa-miR-1538	hsa-miR-1538
hsa-miR-1539	0.7	0.686	0.4136	-6.33822	0.1035	hsa-miR-1539	hsa-miR-1539
hsa-miR-155-3p	0.7	0.686	0.4136	-6.33822	0.1035	hsa-miR-155-3p	hsa-miR-155-3p
hsa-miR-15a-3p	0.7	0.686	0.4136	-6.33822	0.1035	hsa-miR-15a-3p	hsa-miR-15a-3p
hsa-miR-15b-3p	0.7	0.686	0.4136	-6.33822	0.1035	hsa-miR-15b-3p	hsa-miR-15b-3p
hsa-miR-16-1-3p	0.7	0.686	0.4136	-6.33822	0.1035	hsa-miR-16-1-3p	hsa-miR-16-1-3p
hsa-miR-181a-3p	0.7	0.686	0.4136	-6.33822	0.1035	hsa-miR-181a-3p	hsa-miR-181a-3p
hsa-miR-182-3p	0.7	0.686	0.4136	-6.33822	0.1035	hsa-miR-182-3p	hsa-miR-182-3p
hsa-miR-182-5p	0.7	0.686	0.4136	-6.33822	0.1035	hsa-miR-182-5p	hsa-miR-182-5p
hsa-miR-1825	0.7	0.686	0.4136	-6.33822	0.1035	hsa-miR-1825	hsa-miR-1825
hsa-miR-1827	0.7	0.686	0.4136	-6.33822	0.1035	hsa-miR-1827	hsa-miR-1827
hsa-miR-183-3p	0.7	0.686	0.4136	-6.33822	0.1035	hsa-miR-183-3p	hsa-miR-183-3p
hsa-miR-184	0.7	0.686	0.4136	-6.33822	0.1035	hsa-miR-184	hsa-miR-184
hsa-miR-185-3p	0.7	0.686	0.4136	-6.33822	0.1035	hsa-miR-185-3p	hsa-miR-185-3p
hsa-miR-186-3p	0.7	0.686	0.4136	-6.33822	0.1035	hsa-miR-186-3p	hsa-miR-186-3p
hsa-miR-187-3p	0.7	0.686	0.4136	-6.33822	0.1035	hsa-miR-187-3p	hsa-miR-187-3p
hsa-miR-187-5p	0.7	0.686	0.4136	-6.33822	0.1035	hsa-miR-187-5p	hsa-miR-187-5p
hsa-miR-188-3p	0.7	0.686	0.4136	-6.33822	0.1035	hsa-miR-188-3p	hsa-miR-188-3p
hsa-miR-18a-3p	0.7	0.686	0.4136	-6.33822	0.1035	hsa-miR-18a-3p	hsa-miR-18a-3p
hsa-miR-18b-3p	0.7	0.686	0.4136	-6.33822	0.1035	hsa-miR-18b-3p	hsa-miR-18b-3p
hsa-miR-1908	0.7	0.686	0.4136	-6.33822	0.1035	hsa-miR-1908	hsa-miR-1908
hsa-miR-1909-3p	0.7	0.686	0.4136	-6.33822	0.1035	hsa-miR-1909-3p	hsa-miR-1909-3p
hsa-miR-1909-5p	0.7	0.686	0.4136	-6.33822	0.1035	hsa-miR-1909-5p	hsa-miR-1909-5p
hsa-miR-190a	0.7	0.686	0.4136	-6.33822	0.1035	hsa-miR-190a	hsa-miR-190a
hsa-miR-190b	0.7	0.686	0.4136	-6.33822	0.1035	hsa-miR-190b	hsa-miR-190b
hsa-miR-191-3p	0.7	0.686	0.4136	-6.33822	0.1035	hsa-miR-191-3p	hsa-miR-191-3p
hsa-miR-191-5p	0.7	0.686	0.4136	-6.33822	0.1035	hsa-miR-191-5p	hsa-miR-191-5p
hsa-miR-1910	0.7	0.686	0.4136	-6.33822	0.1035	hsa-miR-1910	hsa-miR-1910
hsa-miR-1911-3p	0.7	0.686	0.4136	-6.33822	0.1035	hsa-miR-1911-3p	hsa-miR-1911-3p
hsa-miR-1911-5p	0.7	0.686	0.4136	-6.33822	0.1035	hsa-miR-1911-5p	hsa-miR-1911-5p
hsa-miR-1912	0.7	0.686	0.4136	-6.33822	0.1035	hsa-miR-1912	hsa-miR-1912
hsa-miR-1913	0.7	0.686	0.4136	-6.33822	0.1035	hsa-miR-1913	hsa-miR-1913
hsa-miR-1914-5p	0.7	0.686	0.4136	-6.33822	0.1035	hsa-miR-1914-5p	hsa-miR-1914-5p
hsa-miR-1915-5p	0.7	0.686	0.4136	-6.33822	0.1035	hsa-miR-1915-5p	hsa-miR-1915-5p
hsa-miR-192-3p	0.7	0.686	0.4136	-6.33822	0.1035	hsa-miR-192-3p	hsa-miR-192-3p
hsa-miR-194-3p	0.7	0.686	0.4136	-6.33822	0.1035	hsa-miR-194-3p	hsa-miR-194-3p
hsa-miR-196a-3p	0.7	0.686	0.4136	-6.33822	0.1035	hsa-miR-196a-3p	hsa-miR-196a-3p
hsa-miR-196a-5p	0.7	0.686	0.4136	-6.33822	0.1035	hsa-miR-196a-5p	hsa-miR-196a-5p
hsa-miR-196b-3p	0.7	0.686	0.4136	-6.33822	0.1035	hsa-miR-196b-3p	hsa-miR-196b-3p
hsa-miR-196b-5p	0.7	0.686	0.4136	-6.33822	0.1035	hsa-miR-196b-5p	hsa-miR-196b-5p
hsa-miR-1976	0.7	0.686	0.4136	-6.33822	0.1035	hsa-miR-1976	hsa-miR-1976
hsa-miR-19a-5p	0.7	0.686	0.4136	-6.33822	0.1035	hsa-miR-19a-5p	hsa-miR-19a-5p
hsa-miR-19b-1-5p	0.7	0.686	0.4136	-6.33822	0.1035	hsa-miR-19b-1-5p	hsa-miR-19b-1-5p
hsa-miR-19b-2-5p	0.7	0.686	0.4136	-6.33822	0.1035	hsa-miR-19b-2-5p	hsa-miR-19b-2-5p
hsa-miR-200a-3p	0.7	0.686	0.4136	-6.33822	0.1035	hsa-miR-200a-3p	hsa-miR-200a-3p
hsa-miR-200a-5p	0.7	0.686	0.4136	-6.33822	0.1035	hsa-miR-200a-5p	hsa-miR-200a-5p
hsa-miR-200b-3p	0.7	0.686	0.4136	-6.33822	0.1035	hsa-miR-200b-3p	hsa-miR-200b-3p
hsa-miR-200b-5p	0.7	0.686	0.4136	-6.33822	0.1035	hsa-miR-200b-5p	hsa-miR-200b-5p
hsa-miR-200c-3p	0.7	0.686	0.4136	-6.33822	0.1035	hsa-miR-200c-3p	hsa-miR-200c-3p
hsa-miR-200c-5p	0.7	0.686	0.4136	-6.33822	0.1035	hsa-miR-200c-5p	hsa-miR-200c-5p
hsa-miR-202-5p	0.7	0.686	0.4136	-6.33822	0.1035	hsa-miR-202-5p	hsa-miR-202-5p
hsa-miR-203a	0.7	0.686	0.4136	-6.33822	0.1035	hsa-miR-203a	hsa-miR-203a
hsa-miR-205-3p	0.7	0.686	0.4136	-6.33822	0.1035	hsa-miR-205-3p	hsa-miR-205-3p
hsa-miR-205-5p	0.7	0.686	0.4136	-6.33822	0.1035	hsa-miR-205-5p	hsa-miR-205-5p
hsa-miR-2052	0.7	0.686	0.4136	-6.33822	0.1035	hsa-miR-2052	hsa-miR-2052
hsa-miR-2053	0.7	0.686	0.4136	-6.33822	0.1035	hsa-miR-2053	hsa-miR-2053
hsa-miR-206	0.7	0.686	0.4136	-6.33822	0.1035	hsa-miR-206	hsa-miR-206
hsa-miR-208a	0.7	0.686	0.4136	-6.33822	0.1035	hsa-miR-208a	hsa-miR-208a
hsa-miR-208b	0.7	0.686	0.4136	-6.33822	0.1035	hsa-miR-208b	hsa-miR-208b
hsa-miR-20b-3p	0.7	0.686	0.4136	-6.33822	0.1035	hsa-miR-20b-3p	hsa-miR-20b-3p
hsa-miR-211-5p	0.7	0.686	0.4136	-6.33822	0.1035	hsa-miR-211-5p	hsa-miR-211-5p
hsa-miR-2110	0.7	0.686	0.4136	-6.33822	0.1035	hsa-miR-2110	hsa-miR-2110
hsa-miR-2113	0.7	0.686	0.4136	-6.33822	0.1035	hsa-miR-2113	hsa-miR-2113
hsa-miR-2114-3p	0.7	0.686	0.4136	-6.33822	0.1035	hsa-miR-2114-3p	hsa-miR-2114-3p
hsa-miR-2114-5p	0.7	0.686	0.4136	-6.33822	0.1035	hsa-miR-2114-5p	hsa-miR-2114-5p
hsa-miR-2115-3p	0.7	0.686	0.4136	-6.33822	0.1035	hsa-miR-2115-3p	hsa-miR-2115-3p
hsa-miR-2115-5p	0.7	0.686	0.4136	-6.33822	0.1035	hsa-miR-2115-5p	hsa-miR-2115-5p
hsa-miR-2116-3p	0.7	0.686	0.4136	-6.33822	0.1035	hsa-miR-2116-3p	hsa-miR-2116-3p
hsa-miR-2116-5p	0.7	0.686	0.4136	-6.33822	0.1035	hsa-miR-2116-5p	hsa-miR-2116-5p
hsa-miR-2117	0.7	0.686	0.4136	-6.33822	0.1035	hsa-miR-2117	hsa-miR-2117
hsa-miR-216b	0.7	0.686	0.4136	-6.33822	0.1035	hsa-miR-216b	hsa-miR-216b
hsa-miR-218-1-3p	0.7	0.686	0.4136	-6.33822	0.1035	hsa-miR-218-1-3p	hsa-miR-218-1-3p
hsa-miR-218-2-3p	0.7	0.686	0.4136	-6.33822	0.1035	hsa-miR-218-2-3p	hsa-miR-218-2-3p
hsa-miR-219-1-3p	0.7	0.686	0.4136	-6.33822	0.1035	hsa-miR-219-1-3p	hsa-miR-219-1-3p
hsa-miR-219-2-3p	0.7	0.686	0.4136	-6.33822	0.1035	hsa-miR-219-2-3p	hsa-miR-219-2-3p
hsa-miR-219-5p	0.7	0.686	0.4136	-6.33822	0.1035	hsa-miR-219-5p	hsa-miR-219-5p
hsa-miR-222-5p	0.7	0.686	0.4136	-6.33822	0.1035	hsa-miR-222-5p	hsa-miR-222-5p
hsa-miR-2277-3p	0.7	0.686	0.4136	-6.33822	0.1035	hsa-miR-2277-3p	hsa-miR-2277-3p
hsa-miR-2277-5p	0.7	0.686	0.4136	-6.33822	0.1035	hsa-miR-2277-5p	hsa-miR-2277-5p
hsa-miR-2278	0.7	0.686	0.4136	-6.33822	0.1035	hsa-miR-2278	hsa-miR-2278
hsa-miR-2355-3p	0.7	0.686	0.4136	-6.33822	0.1035	hsa-miR-2355-3p	hsa-miR-2355-3p
hsa-miR-2355-5p	0.7	0.686	0.4136	-6.33822	0.1035	hsa-miR-2355-5p	hsa-miR-2355-5p
hsa-miR-23c	0.7	0.686	0.4136	-6.33822	0.1035	hsa-miR-23c	hsa-miR-23c
hsa-miR-24-2-5p	0.7	0.686	0.4136	-6.33822	0.1035	hsa-miR-24-2-5p	hsa-miR-24-2-5p
hsa-miR-25-5p	0.7	0.686	0.4136	-6.33822	0.1035	hsa-miR-25-5p	hsa-miR-25-5p
hsa-miR-26a-1-3p	0.7	0.686	0.4136	-6.33822	0.1035	hsa-miR-26a-1-3p	hsa-miR-26a-1-3p
hsa-miR-26a-2-3p	0.7	0.686	0.4136	-6.33822	0.1035	hsa-miR-26a-2-3p	hsa-miR-26a-2-3p
hsa-miR-26b-3p	0.7	0.686	0.4136	-6.33822	0.1035	hsa-miR-26b-3p	hsa-miR-26b-3p
hsa-miR-27a-5p	0.7	0.686	0.4136	-6.33822	0.1035	hsa-miR-27a-5p	hsa-miR-27a-5p
hsa-miR-27b-5p	0.7	0.686	0.4136	-6.33822	0.1035	hsa-miR-27b-5p	hsa-miR-27b-5p
hsa-miR-2909	0.7	0.686	0.4136	-6.33822	0.1035	hsa-miR-2909	hsa-miR-2909
hsa-miR-296-3p	0.7	0.686	0.4136	-6.33822	0.1035	hsa-miR-296-3p	hsa-miR-296-3p
hsa-miR-296-5p	0.7	0.686	0.4136	-6.33822	0.1035	hsa-miR-296-5p	hsa-miR-296-5p
hsa-miR-297	0.7	0.686	0.4136	-6.33822	0.1035	hsa-miR-297	hsa-miR-297
hsa-miR-298	0.7	0.686	0.4136	-6.33822	0.1035	hsa-miR-298	hsa-miR-298
hsa-miR-29a-5p	0.7	0.686	0.4136	-6.33822	0.1035	hsa-miR-29a-5p	hsa-miR-29a-5p
hsa-miR-300	0.7	0.686	0.4136	-6.33822	0.1035	hsa-miR-300	hsa-miR-300
hsa-miR-301b	0.7	0.686	0.4136	-6.33822	0.1035	hsa-miR-301b	hsa-miR-301b
hsa-miR-302a-3p	0.7	0.686	0.4136	-6.33822	0.1035	hsa-miR-302a-3p	hsa-miR-302a-3p
hsa-miR-302a-5p	0.7	0.686	0.4136	-6.33822	0.1035	hsa-miR-302a-5p	hsa-miR-302a-5p
hsa-miR-302b-3p	0.7	0.686	0.4136	-6.33822	0.1035	hsa-miR-302b-3p	hsa-miR-302b-3p
hsa-miR-302b-5p	0.7	0.686	0.4136	-6.33822	0.1035	hsa-miR-302b-5p	hsa-miR-302b-5p
hsa-miR-302c-3p	0.7	0.686	0.4136	-6.33822	0.1035	hsa-miR-302c-3p	hsa-miR-302c-3p
hsa-miR-302c-5p	0.7	0.686	0.4136	-6.33822	0.1035	hsa-miR-302c-5p	hsa-miR-302c-5p
hsa-miR-302d-3p	0.7	0.686	0.4136	-6.33822	0.1035	hsa-miR-302d-3p	hsa-miR-302d-3p
hsa-miR-302d-5p	0.7	0.686	0.4136	-6.33822	0.1035	hsa-miR-302d-5p	hsa-miR-302d-5p
hsa-miR-302e	0.7	0.686	0.4136	-6.33822	0.1035	hsa-miR-302e	hsa-miR-302e
hsa-miR-302f	0.7	0.686	0.4136	-6.33822	0.1035	hsa-miR-302f	hsa-miR-302f
hsa-miR-3065-3p	0.7	0.686	0.4136	-6.33822	0.1035	hsa-miR-3065-3p	hsa-miR-3065-3p
hsa-miR-3065-5p	0.7	0.686	0.4136	-6.33822	0.1035	hsa-miR-3065-5p	hsa-miR-3065-5p
hsa-miR-3074-3p	0.7	0.686	0.4136	-6.33822	0.1035	hsa-miR-3074-3p	hsa-miR-3074-3p
hsa-miR-30d-3p	0.7	0.686	0.4136	-6.33822	0.1035	hsa-miR-30d-3p	hsa-miR-30d-3p
hsa-miR-3115	0.7	0.686	0.4136	-6.33822	0.1035	hsa-miR-3115	hsa-miR-3115
hsa-miR-3116	0.7	0.686	0.4136	-6.33822	0.1035	hsa-miR-3116	hsa-miR-3116
hsa-miR-3117-3p	0.7	0.686	0.4136	-6.33822	0.1035	hsa-miR-3117-3p	hsa-miR-3117-3p
hsa-miR-3118	0.7	0.686	0.4136	-6.33822	0.1035	hsa-miR-3118	hsa-miR-3118
hsa-miR-3119	0.7	0.686	0.4136	-6.33822	0.1035	hsa-miR-3119	hsa-miR-3119
hsa-miR-3120-3p	0.7	0.686	0.4136	-6.33822	0.1035	hsa-miR-3120-3p	hsa-miR-3120-3p
hsa-miR-3121-3p	0.7	0.686	0.4136	-6.33822	0.1035	hsa-miR-3121-3p	hsa-miR-3121-3p
hsa-miR-3122	0.7	0.686	0.4136	-6.33822	0.1035	hsa-miR-3122	hsa-miR-3122
hsa-miR-3123	0.7	0.686	0.4136	-6.33822	0.1035	hsa-miR-3123	hsa-miR-3123
hsa-miR-3124-5p	0.7	0.686	0.4136	-6.33822	0.1035	hsa-miR-3124-5p	hsa-miR-3124-5p
hsa-miR-3126-3p	0.7	0.686	0.4136	-6.33822	0.1035	hsa-miR-3126-3p	hsa-miR-3126-3p
hsa-miR-3126-5p	0.7	0.686	0.4136	-6.33822	0.1035	hsa-miR-3126-5p	hsa-miR-3126-5p
hsa-miR-3128	0.7	0.686	0.4136	-6.33822	0.1035	hsa-miR-3128	hsa-miR-3128
hsa-miR-3129-5p	0.7	0.686	0.4136	-6.33822	0.1035	hsa-miR-3129-5p	hsa-miR-3129-5p
hsa-miR-3130-3p	0.7	0.686	0.4136	-6.33822	0.1035	hsa-miR-3130-3p	hsa-miR-3130-3p
hsa-miR-3130-5p	0.7	0.686	0.4136	-6.33822	0.1035	hsa-miR-3130-5p	hsa-miR-3130-5p
hsa-miR-3133	0.7	0.686	0.4136	-6.33822	0.1035	hsa-miR-3133	hsa-miR-3133
hsa-miR-3134	0.7	0.686	0.4136	-6.33822	0.1035	hsa-miR-3134	hsa-miR-3134
hsa-miR-3135a	0.7	0.686	0.4136	-6.33822	0.1035	hsa-miR-3135a	hsa-miR-3135a
hsa-miR-3136-5p	0.7	0.686	0.4136	-6.33822	0.1035	hsa-miR-3136-5p	hsa-miR-3136-5p
hsa-miR-3139	0.7	0.686	0.4136	-6.33822	0.1035	hsa-miR-3139	hsa-miR-3139
hsa-miR-3140-3p	0.7	0.686	0.4136	-6.33822	0.1035	hsa-miR-3140-3p	hsa-miR-3140-3p
hsa-miR-3142	0.7	0.686	0.4136	-6.33822	0.1035	hsa-miR-3142	hsa-miR-3142
hsa-miR-3143	0.7	0.686	0.4136	-6.33822	0.1035	hsa-miR-3143	hsa-miR-3143
hsa-miR-3144-3p	0.7	0.686	0.4136	-6.33822	0.1035	hsa-miR-3144-3p	hsa-miR-3144-3p
hsa-miR-3144-5p	0.7	0.686	0.4136	-6.33822	0.1035	hsa-miR-3144-5p	hsa-miR-3144-5p
hsa-miR-3145-3p	0.7	0.686	0.4136	-6.33822	0.1035	hsa-miR-3145-3p	hsa-miR-3145-3p
hsa-miR-3146	0.7	0.686	0.4136	-6.33822	0.1035	hsa-miR-3146	hsa-miR-3146
hsa-miR-3148	0.7	0.686	0.4136	-6.33822	0.1035	hsa-miR-3148	hsa-miR-3148
hsa-miR-3149	0.7	0.686	0.4136	-6.33822	0.1035	hsa-miR-3149	hsa-miR-3149
hsa-miR-3150a-3p	0.7	0.686	0.4136	-6.33822	0.1035	hsa-miR-3150a-3p	hsa-miR-3150a-3p
hsa-miR-3150b-3p	0.7	0.686	0.4136	-6.33822	0.1035	hsa-miR-3150b-3p	hsa-miR-3150b-3p
hsa-miR-3151	0.7	0.686	0.4136	-6.33822	0.1035	hsa-miR-3151	hsa-miR-3151
hsa-miR-3152-3p	0.7	0.686	0.4136	-6.33822	0.1035	hsa-miR-3152-3p	hsa-miR-3152-3p
hsa-miR-3153	0.7	0.686	0.4136	-6.33822	0.1035	hsa-miR-3153	hsa-miR-3153
hsa-miR-3155a	0.7	0.686	0.4136	-6.33822	0.1035	hsa-miR-3155a	hsa-miR-3155a
hsa-miR-3157-5p	0.7	0.686	0.4136	-6.33822	0.1035	hsa-miR-3157-5p	hsa-miR-3157-5p
hsa-miR-3158-3p	0.7	0.686	0.4136	-6.33822	0.1035	hsa-miR-3158-3p	hsa-miR-3158-3p
hsa-miR-3159	0.7	0.686	0.4136	-6.33822	0.1035	hsa-miR-3159	hsa-miR-3159
hsa-miR-3160-3p	0.7	0.686	0.4136	-6.33822	0.1035	hsa-miR-3160-3p	hsa-miR-3160-3p
hsa-miR-3161	0.7	0.686	0.4136	-6.33822	0.1035	hsa-miR-3161	hsa-miR-3161
hsa-miR-3163	0.7	0.686	0.4136	-6.33822	0.1035	hsa-miR-3163	hsa-miR-3163
hsa-miR-3164	0.7	0.686	0.4136	-6.33822	0.1035	hsa-miR-3164	hsa-miR-3164
hsa-miR-3165	0.7	0.686	0.4136	-6.33822	0.1035	hsa-miR-3165	hsa-miR-3165
hsa-miR-3166	0.7	0.686	0.4136	-6.33822	0.1035	hsa-miR-3166	hsa-miR-3166
hsa-miR-3167	0.7	0.686	0.4136	-6.33822	0.1035	hsa-miR-3167	hsa-miR-3167
hsa-miR-3168	0.7	0.686	0.4136	-6.33822	0.1035	hsa-miR-3168	hsa-miR-3168
hsa-miR-3169	0.7	0.686	0.4136	-6.33822	0.1035	hsa-miR-3169	hsa-miR-3169
hsa-miR-3170	0.7	0.686	0.4136	-6.33822	0.1035	hsa-miR-3170	hsa-miR-3170
hsa-miR-3171	0.7	0.686	0.4136	-6.33822	0.1035	hsa-miR-3171	hsa-miR-3171
hsa-miR-3173-3p	0.7	0.686	0.4136	-6.33822	0.1035	hsa-miR-3173-3p	hsa-miR-3173-3p
hsa-miR-3174	0.7	0.686	0.4136	-6.33822	0.1035	hsa-miR-3174	hsa-miR-3174
hsa-miR-3175	0.7	0.686	0.4136	-6.33822	0.1035	hsa-miR-3175	hsa-miR-3175
hsa-miR-3176	0.7	0.686	0.4136	-6.33822	0.1035	hsa-miR-3176	hsa-miR-3176
hsa-miR-3177-3p	0.7	0.686	0.4136	-6.33822	0.1035	hsa-miR-3177-3p	hsa-miR-3177-3p
hsa-miR-3178	0.7	0.686	0.4136	-6.33822	0.1035	hsa-miR-3178	hsa-miR-3178
hsa-miR-3179	0.7	0.686	0.4136	-6.33822	0.1035	hsa-miR-3179	hsa-miR-3179
hsa-miR-3180-3p	0.7	0.686	0.4136	-6.33822	0.1035	hsa-miR-3180-3p	hsa-miR-3180-3p
hsa-miR-3180-5p	0.7	0.686	0.4136	-6.33822	0.1035	hsa-miR-3180-5p	hsa-miR-3180-5p
hsa-miR-3181	0.7	0.686	0.4136	-6.33822	0.1035	hsa-miR-3181	hsa-miR-3181
hsa-miR-3182	0.7	0.686	0.4136	-6.33822	0.1035	hsa-miR-3182	hsa-miR-3182
hsa-miR-3183	0.7	0.686	0.4136	-6.33822	0.1035	hsa-miR-3183	hsa-miR-3183
hsa-miR-3184-5p	0.7	0.686	0.4136	-6.33822	0.1035	hsa-miR-3184-5p	hsa-miR-3184-5p
hsa-miR-3185	0.7	0.686	0.4136	-6.33822	0.1035	hsa-miR-3185	hsa-miR-3185
hsa-miR-3186-3p	0.7	0.686	0.4136	-6.33822	0.1035	hsa-miR-3186-3p	hsa-miR-3186-3p
hsa-miR-3186-5p	0.7	0.686	0.4136	-6.33822	0.1035	hsa-miR-3186-5p	hsa-miR-3186-5p
hsa-miR-3187-3p	0.7	0.686	0.4136	-6.33822	0.1035	hsa-miR-3187-3p	hsa-miR-3187-3p
hsa-miR-3189-3p	0.7	0.686	0.4136	-6.33822	0.1035	hsa-miR-3189-3p	hsa-miR-3189-3p
hsa-miR-3190-3p	0.7	0.686	0.4136	-6.33822	0.1035	hsa-miR-3190-3p	hsa-miR-3190-3p
hsa-miR-3191-3p	0.7	0.686	0.4136	-6.33822	0.1035	hsa-miR-3191-3p	hsa-miR-3191-3p
hsa-miR-3192	0.7	0.686	0.4136	-6.33822	0.1035	hsa-miR-3192	hsa-miR-3192
hsa-miR-3193	0.7	0.686	0.4136	-6.33822	0.1035	hsa-miR-3193	hsa-miR-3193
hsa-miR-3197	0.7	0.686	0.4136	-6.33822	0.1035	hsa-miR-3197	hsa-miR-3197
hsa-miR-3199	0.7	0.686	0.4136	-6.33822	0.1035	hsa-miR-3199	hsa-miR-3199
hsa-miR-32-3p	0.7	0.686	0.4136	-6.33822	0.1035	hsa-miR-32-3p	hsa-miR-32-3p
hsa-miR-32-5p	0.7	0.686	0.4136	-6.33822	0.1035	hsa-miR-32-5p	hsa-miR-32-5p
hsa-miR-3200-3p	0.7	0.686	0.4136	-6.33822	0.1035	hsa-miR-3200-3p	hsa-miR-3200-3p
hsa-miR-3200-5p	0.7	0.686	0.4136	-6.33822	0.1035	hsa-miR-3200-5p	hsa-miR-3200-5p
hsa-miR-3201	0.7	0.686	0.4136	-6.33822	0.1035	hsa-miR-3201	hsa-miR-3201
hsa-miR-323a-3p	0.7	0.686	0.4136	-6.33822	0.1035	hsa-miR-323a-3p	hsa-miR-323a-3p
hsa-miR-323a-5p	0.7	0.686	0.4136	-6.33822	0.1035	hsa-miR-323a-5p	hsa-miR-323a-5p
hsa-miR-323b-3p	0.7	0.686	0.4136	-6.33822	0.1035	hsa-miR-323b-3p	hsa-miR-323b-3p
hsa-miR-323b-5p	0.7	0.686	0.4136	-6.33822	0.1035	hsa-miR-323b-5p	hsa-miR-323b-5p
hsa-miR-325	0.7	0.686	0.4136	-6.33822	0.1035	hsa-miR-325	hsa-miR-325
hsa-miR-326	0.7	0.686	0.4136	-6.33822	0.1035	hsa-miR-326	hsa-miR-326
hsa-miR-330-5p	0.7	0.686	0.4136	-6.33822	0.1035	hsa-miR-330-5p	hsa-miR-330-5p
hsa-miR-331-5p	0.7	0.686	0.4136	-6.33822	0.1035	hsa-miR-331-5p	hsa-miR-331-5p
hsa-miR-335-3p	0.7	0.686	0.4136	-6.33822	0.1035	hsa-miR-335-3p	hsa-miR-335-3p
hsa-miR-338-5p	0.7	0.686	0.4136	-6.33822	0.1035	hsa-miR-338-5p	hsa-miR-338-5p
hsa-miR-339-5p	0.7	0.686	0.4136	-6.33822	0.1035	hsa-miR-339-5p	hsa-miR-339-5p
hsa-miR-33a-3p	0.7	0.686	0.4136	-6.33822	0.1035	hsa-miR-33a-3p	hsa-miR-33a-3p
hsa-miR-33b-3p	0.7	0.686	0.4136	-6.33822	0.1035	hsa-miR-33b-3p	hsa-miR-33b-3p
hsa-miR-33b-5p	0.7	0.686	0.4136	-6.33822	0.1035	hsa-miR-33b-5p	hsa-miR-33b-5p
hsa-miR-345-5p	0.7	0.686	0.4136	-6.33822	0.1035	hsa-miR-345-5p	hsa-miR-345-5p
hsa-miR-346	0.7	0.686	0.4136	-6.33822	0.1035	hsa-miR-346	hsa-miR-346
hsa-miR-34b-3p	0.7	0.686	0.4136	-6.33822	0.1035	hsa-miR-34b-3p	hsa-miR-34b-3p
hsa-miR-34c-3p	0.7	0.686	0.4136	-6.33822	0.1035	hsa-miR-34c-3p	hsa-miR-34c-3p
hsa-miR-34c-5p	0.7	0.686	0.4136	-6.33822	0.1035	hsa-miR-34c-5p	hsa-miR-34c-5p
hsa-miR-3605-3p	0.7	0.686	0.4136	-6.33822	0.1035	hsa-miR-3605-3p	hsa-miR-3605-3p
hsa-miR-3606-5p	0.7	0.686	0.4136	-6.33822	0.1035	hsa-miR-3606-5p	hsa-miR-3606-5p
hsa-miR-3607-3p	0.7	0.686	0.4136	-6.33822	0.1035	hsa-miR-3607-3p	hsa-miR-3607-3p
hsa-miR-3607-5p	0.7	0.686	0.4136	-6.33822	0.1035	hsa-miR-3607-5p	hsa-miR-3607-5p
hsa-miR-3611	0.7	0.686	0.4136	-6.33822	0.1035	hsa-miR-3611	hsa-miR-3611
hsa-miR-3612	0.7	0.686	0.4136	-6.33822	0.1035	hsa-miR-3612	hsa-miR-3612
hsa-miR-3613-3p	0.7	0.686	0.4136	-6.33822	0.1035	hsa-miR-3613-3p	hsa-miR-3613-3p
hsa-miR-3613-5p	0.7	0.686	0.4136	-6.33822	0.1035	hsa-miR-3613-5p	hsa-miR-3613-5p
hsa-miR-3614-3p	0.7	0.686	0.4136	-6.33822	0.1035	hsa-miR-3614-3p	hsa-miR-3614-3p
hsa-miR-3614-5p	0.7	0.686	0.4136	-6.33822	0.1035	hsa-miR-3614-5p	hsa-miR-3614-5p
hsa-miR-3615	0.7	0.686	0.4136	-6.33822	0.1035	hsa-miR-3615	hsa-miR-3615
hsa-miR-3616-5p	0.7	0.686	0.4136	-6.33822	0.1035	hsa-miR-3616-5p	hsa-miR-3616-5p
hsa-miR-3617-5p	0.7	0.686	0.4136	-6.33822	0.1035	hsa-miR-3617-5p	hsa-miR-3617-5p
hsa-miR-3618	0.7	0.686	0.4136	-6.33822	0.1035	hsa-miR-3618	hsa-miR-3618
hsa-miR-3619-5p	0.7	0.686	0.4136	-6.33822	0.1035	hsa-miR-3619-5p	hsa-miR-3619-5p
hsa-miR-3620-3p	0.7	0.686	0.4136	-6.33822	0.1035	hsa-miR-3620-3p	hsa-miR-3620-3p
hsa-miR-3621	0.7	0.686	0.4136	-6.33822	0.1035	hsa-miR-3621	hsa-miR-3621
hsa-miR-3622a-3p	0.7	0.686	0.4136	-6.33822	0.1035	hsa-miR-3622a-3p	hsa-miR-3622a-3p
hsa-miR-3622a-5p	0.7	0.686	0.4136	-6.33822	0.1035	hsa-miR-3622a-5p	hsa-miR-3622a-5p
hsa-miR-3622b-3p	0.7	0.686	0.4136	-6.33822	0.1035	hsa-miR-3622b-3p	hsa-miR-3622b-3p
hsa-miR-3622b-5p	0.7	0.686	0.4136	-6.33822	0.1035	hsa-miR-3622b-5p	hsa-miR-3622b-5p
hsa-miR-363-5p	0.7	0.686	0.4136	-6.33822	0.1035	hsa-miR-363-5p	hsa-miR-363-5p
hsa-miR-3646	0.7	0.686	0.4136	-6.33822	0.1035	hsa-miR-3646	hsa-miR-3646
hsa-miR-3647-3p_v17.0	0.7	0.686	0.4136	-6.33822	0.1035	hsa-miR-3647-3p_v17.0	hsa-miR-3647-3p_v17.0
hsa-miR-3647-5p_v17.0	0.7	0.686	0.4136	-6.33822	0.1035	hsa-miR-3647-5p_v17.0	hsa-miR-3647-5p_v17.0
hsa-miR-3649	0.7	0.686	0.4136	-6.33822	0.1035	hsa-miR-3649	hsa-miR-3649
hsa-miR-3650	0.7	0.686	0.4136	-6.33822	0.1035	hsa-miR-3650	hsa-miR-3650
hsa-miR-3655	0.7	0.686	0.4136	-6.33822	0.1035	hsa-miR-3655	hsa-miR-3655
hsa-miR-3657	0.7	0.686	0.4136	-6.33822	0.1035	hsa-miR-3657	hsa-miR-3657
hsa-miR-3658	0.7	0.686	0.4136	-6.33822	0.1035	hsa-miR-3658	hsa-miR-3658
hsa-miR-3659	0.7	0.686	0.4136	-6.33822	0.1035	hsa-miR-3659	hsa-miR-3659
hsa-miR-365b-5p	0.7	0.686	0.4136	-6.33822	0.1035	hsa-miR-365b-5p	hsa-miR-365b-5p
hsa-miR-3661	0.7	0.686	0.4136	-6.33822	0.1035	hsa-miR-3661	hsa-miR-3661
hsa-miR-3662	0.7	0.686	0.4136	-6.33822	0.1035	hsa-miR-3662	hsa-miR-3662
hsa-miR-3663-5p	0.7	0.686	0.4136	-6.33822	0.1035	hsa-miR-3663-5p	hsa-miR-3663-5p
hsa-miR-3664-5p	0.7	0.686	0.4136	-6.33822	0.1035	hsa-miR-3664-5p	hsa-miR-3664-5p
hsa-miR-3666	0.7	0.686	0.4136	-6.33822	0.1035	hsa-miR-3666	hsa-miR-3666
hsa-miR-3667-3p	0.7	0.686	0.4136	-6.33822	0.1035	hsa-miR-3667-3p	hsa-miR-3667-3p
hsa-miR-3668	0.7	0.686	0.4136	-6.33822	0.1035	hsa-miR-3668	hsa-miR-3668
hsa-miR-3669	0.7	0.686	0.4136	-6.33822	0.1035	hsa-miR-3669	hsa-miR-3669
hsa-miR-367-3p	0.7	0.686	0.4136	-6.33822	0.1035	hsa-miR-367-3p	hsa-miR-367-3p
hsa-miR-367-5p	0.7	0.686	0.4136	-6.33822	0.1035	hsa-miR-367-5p	hsa-miR-367-5p
hsa-miR-3670	0.7	0.686	0.4136	-6.33822	0.1035	hsa-miR-3670	hsa-miR-3670
hsa-miR-3671	0.7	0.686	0.4136	-6.33822	0.1035	hsa-miR-3671	hsa-miR-3671
hsa-miR-3672	0.7	0.686	0.4136	-6.33822	0.1035	hsa-miR-3672	hsa-miR-3672
hsa-miR-3673	0.7	0.686	0.4136	-6.33822	0.1035	hsa-miR-3673	hsa-miR-3673
hsa-miR-3674	0.7	0.686	0.4136	-6.33822	0.1035	hsa-miR-3674	hsa-miR-3674
hsa-miR-3675-3p	0.7	0.686	0.4136	-6.33822	0.1035	hsa-miR-3675-3p	hsa-miR-3675-3p
hsa-miR-3675-5p	0.7	0.686	0.4136	-6.33822	0.1035	hsa-miR-3675-5p	hsa-miR-3675-5p
hsa-miR-3676-3p	0.7	0.686	0.4136	-6.33822	0.1035	hsa-miR-3676-3p	hsa-miR-3676-3p
hsa-miR-3677-3p	0.7	0.686	0.4136	-6.33822	0.1035	hsa-miR-3677-3p	hsa-miR-3677-3p
hsa-miR-3678-3p	0.7	0.686	0.4136	-6.33822	0.1035	hsa-miR-3678-3p	hsa-miR-3678-3p
hsa-miR-3678-5p	0.7	0.686	0.4136	-6.33822	0.1035	hsa-miR-3678-5p	hsa-miR-3678-5p
hsa-miR-3679-3p	0.7	0.686	0.4136	-6.33822	0.1035	hsa-miR-3679-3p	hsa-miR-3679-3p
hsa-miR-3680-3p	0.7	0.686	0.4136	-6.33822	0.1035	hsa-miR-3680-3p	hsa-miR-3680-3p
hsa-miR-3680-5p	0.7	0.686	0.4136	-6.33822	0.1035	hsa-miR-3680-5p	hsa-miR-3680-5p
hsa-miR-3681-3p	0.7	0.686	0.4136	-6.33822	0.1035	hsa-miR-3681-3p	hsa-miR-3681-3p
hsa-miR-3681-5p	0.7	0.686	0.4136	-6.33822	0.1035	hsa-miR-3681-5p	hsa-miR-3681-5p
hsa-miR-3683	0.7	0.686	0.4136	-6.33822	0.1035	hsa-miR-3683	hsa-miR-3683
hsa-miR-3684	0.7	0.686	0.4136	-6.33822	0.1035	hsa-miR-3684	hsa-miR-3684
hsa-miR-3685	0.7	0.686	0.4136	-6.33822	0.1035	hsa-miR-3685	hsa-miR-3685
hsa-miR-3686	0.7	0.686	0.4136	-6.33822	0.1035	hsa-miR-3686	hsa-miR-3686
hsa-miR-3687	0.7	0.686	0.4136	-6.33822	0.1035	hsa-miR-3687	hsa-miR-3687
hsa-miR-3688-3p	0.7	0.686	0.4136	-6.33822	0.1035	hsa-miR-3688-3p	hsa-miR-3688-3p
hsa-miR-3689a-3p	0.7	0.686	0.4136	-6.33822	0.1035	hsa-miR-3689a-3p	hsa-miR-3689a-3p
hsa-miR-3689a-5p	0.7	0.686	0.4136	-6.33822	0.1035	hsa-miR-3689a-5p	hsa-miR-3689a-5p
hsa-miR-3689b-3p	0.7	0.686	0.4136	-6.33822	0.1035	hsa-miR-3689b-3p	hsa-miR-3689b-3p
hsa-miR-369-3p	0.7	0.686	0.4136	-6.33822	0.1035	hsa-miR-369-3p	hsa-miR-369-3p
hsa-miR-3690	0.7	0.686	0.4136	-6.33822	0.1035	hsa-miR-3690	hsa-miR-3690
hsa-miR-3691-5p	0.7	0.686	0.4136	-6.33822	0.1035	hsa-miR-3691-5p	hsa-miR-3691-5p
hsa-miR-3692-3p	0.7	0.686	0.4136	-6.33822	0.1035	hsa-miR-3692-3p	hsa-miR-3692-3p
hsa-miR-3692-5p	0.7	0.686	0.4136	-6.33822	0.1035	hsa-miR-3692-5p	hsa-miR-3692-5p
hsa-miR-3713	0.7	0.686	0.4136	-6.33822	0.1035	hsa-miR-3713	hsa-miR-3713
hsa-miR-3714	0.7	0.686	0.4136	-6.33822	0.1035	hsa-miR-3714	hsa-miR-3714
hsa-miR-371a-3p	0.7	0.686	0.4136	-6.33822	0.1035	hsa-miR-371a-3p	hsa-miR-371a-3p
hsa-miR-372	0.7	0.686	0.4136	-6.33822	0.1035	hsa-miR-372	hsa-miR-372
hsa-miR-373-3p	0.7	0.686	0.4136	-6.33822	0.1035	hsa-miR-373-3p	hsa-miR-373-3p
hsa-miR-373-5p	0.7	0.686	0.4136	-6.33822	0.1035	hsa-miR-373-5p	hsa-miR-373-5p
hsa-miR-374a-3p	0.7	0.686	0.4136	-6.33822	0.1035	hsa-miR-374a-3p	hsa-miR-374a-3p
hsa-miR-375	0.7	0.686	0.4136	-6.33822	0.1035	hsa-miR-375	hsa-miR-375
hsa-miR-377-5p	0.7	0.686	0.4136	-6.33822	0.1035	hsa-miR-377-5p	hsa-miR-377-5p
hsa-miR-378a-5p	0.7	0.686	0.4136	-6.33822	0.1035	hsa-miR-378a-5p	hsa-miR-378a-5p
hsa-miR-378c	0.7	0.686	0.4136	-6.33822	0.1035	hsa-miR-378c	hsa-miR-378c
hsa-miR-379-3p	0.7	0.686	0.4136	-6.33822	0.1035	hsa-miR-379-3p	hsa-miR-379-3p
hsa-miR-380-3p	0.7	0.686	0.4136	-6.33822	0.1035	hsa-miR-380-3p	hsa-miR-380-3p
hsa-miR-380-5p	0.7	0.686	0.4136	-6.33822	0.1035	hsa-miR-380-5p	hsa-miR-380-5p
hsa-miR-383	0.7	0.686	0.4136	-6.33822	0.1035	hsa-miR-383	hsa-miR-383
hsa-miR-384	0.7	0.686	0.4136	-6.33822	0.1035	hsa-miR-384	hsa-miR-384
hsa-miR-3908	0.7	0.686	0.4136	-6.33822	0.1035	hsa-miR-3908	hsa-miR-3908
hsa-miR-3909	0.7	0.686	0.4136	-6.33822	0.1035	hsa-miR-3909	hsa-miR-3909
hsa-miR-3910	0.7	0.686	0.4136	-6.33822	0.1035	hsa-miR-3910	hsa-miR-3910
hsa-miR-3912	0.7	0.686	0.4136	-6.33822	0.1035	hsa-miR-3912	hsa-miR-3912
hsa-miR-3913-5p	0.7	0.686	0.4136	-6.33822	0.1035	hsa-miR-3913-5p	hsa-miR-3913-5p
hsa-miR-3914	0.7	0.686	0.4136	-6.33822	0.1035	hsa-miR-3914	hsa-miR-3914
hsa-miR-3915	0.7	0.686	0.4136	-6.33822	0.1035	hsa-miR-3915	hsa-miR-3915
hsa-miR-3916	0.7	0.686	0.4136	-6.33822	0.1035	hsa-miR-3916	hsa-miR-3916
hsa-miR-3918	0.7	0.686	0.4136	-6.33822	0.1035	hsa-miR-3918	hsa-miR-3918
hsa-miR-3919	0.7	0.686	0.4136	-6.33822	0.1035	hsa-miR-3919	hsa-miR-3919
hsa-miR-3920	0.7	0.686	0.4136	-6.33822	0.1035	hsa-miR-3920	hsa-miR-3920
hsa-miR-3921	0.7	0.686	0.4136	-6.33822	0.1035	hsa-miR-3921	hsa-miR-3921
hsa-miR-3922-3p	0.7	0.686	0.4136	-6.33822	0.1035	hsa-miR-3922-3p	hsa-miR-3922-3p
hsa-miR-3923	0.7	0.686	0.4136	-6.33822	0.1035	hsa-miR-3923	hsa-miR-3923
hsa-miR-3924	0.7	0.686	0.4136	-6.33822	0.1035	hsa-miR-3924	hsa-miR-3924
hsa-miR-3925-5p	0.7	0.686	0.4136	-6.33822	0.1035	hsa-miR-3925-5p	hsa-miR-3925-5p
hsa-miR-3927-3p	0.7	0.686	0.4136	-6.33822	0.1035	hsa-miR-3927-3p	hsa-miR-3927-3p
hsa-miR-3928	0.7	0.686	0.4136	-6.33822	0.1035	hsa-miR-3928	hsa-miR-3928
hsa-miR-3929	0.7	0.686	0.4136	-6.33822	0.1035	hsa-miR-3929	hsa-miR-3929
hsa-miR-3935	0.7	0.686	0.4136	-6.33822	0.1035	hsa-miR-3935	hsa-miR-3935
hsa-miR-3936	0.7	0.686	0.4136	-6.33822	0.1035	hsa-miR-3936	hsa-miR-3936
hsa-miR-3938	0.7	0.686	0.4136	-6.33822	0.1035	hsa-miR-3938	hsa-miR-3938
hsa-miR-3939	0.7	0.686	0.4136	-6.33822	0.1035	hsa-miR-3939	hsa-miR-3939
hsa-miR-3940-3p	0.7	0.686	0.4136	-6.33822	0.1035	hsa-miR-3940-3p	hsa-miR-3940-3p
hsa-miR-3941	0.7	0.686	0.4136	-6.33822	0.1035	hsa-miR-3941	hsa-miR-3941
hsa-miR-3942-5p	0.7	0.686	0.4136	-6.33822	0.1035	hsa-miR-3942-5p	hsa-miR-3942-5p
hsa-miR-3943	0.7	0.686	0.4136	-6.33822	0.1035	hsa-miR-3943	hsa-miR-3943
hsa-miR-3944-3p	0.7	0.686	0.4136	-6.33822	0.1035	hsa-miR-3944-3p	hsa-miR-3944-3p
hsa-miR-3945	0.7	0.686	0.4136	-6.33822	0.1035	hsa-miR-3945	hsa-miR-3945
hsa-miR-411-3p	0.7	0.686	0.4136	-6.33822	0.1035	hsa-miR-411-3p	hsa-miR-411-3p
hsa-miR-412	0.7	0.686	0.4136	-6.33822	0.1035	hsa-miR-412	hsa-miR-412
hsa-miR-422a	0.7	0.686	0.4136	-6.33822	0.1035	hsa-miR-422a	hsa-miR-422a
hsa-miR-425-3p	0.7	0.686	0.4136	-6.33822	0.1035	hsa-miR-425-3p	hsa-miR-425-3p
hsa-miR-4251	0.7	0.686	0.4136	-6.33822	0.1035	hsa-miR-4251	hsa-miR-4251
hsa-miR-4252	0.7	0.686	0.4136	-6.33822	0.1035	hsa-miR-4252	hsa-miR-4252
hsa-miR-4253	0.7	0.686	0.4136	-6.33822	0.1035	hsa-miR-4253	hsa-miR-4253
hsa-miR-4254	0.7	0.686	0.4136	-6.33822	0.1035	hsa-miR-4254	hsa-miR-4254
hsa-miR-4255	0.7	0.686	0.4136	-6.33822	0.1035	hsa-miR-4255	hsa-miR-4255
hsa-miR-4256	0.7	0.686	0.4136	-6.33822	0.1035	hsa-miR-4256	hsa-miR-4256
hsa-miR-4258	0.7	0.686	0.4136	-6.33822	0.1035	hsa-miR-4258	hsa-miR-4258
hsa-miR-4259	0.7	0.686	0.4136	-6.33822	0.1035	hsa-miR-4259	hsa-miR-4259
hsa-miR-4260	0.7	0.686	0.4136	-6.33822	0.1035	hsa-miR-4260	hsa-miR-4260
hsa-miR-4261	0.7	0.686	0.4136	-6.33822	0.1035	hsa-miR-4261	hsa-miR-4261
hsa-miR-4262	0.7	0.686	0.4136	-6.33822	0.1035	hsa-miR-4262	hsa-miR-4262
hsa-miR-4263	0.7	0.686	0.4136	-6.33822	0.1035	hsa-miR-4263	hsa-miR-4263
hsa-miR-4264	0.7	0.686	0.4136	-6.33822	0.1035	hsa-miR-4264	hsa-miR-4264
hsa-miR-4265	0.7	0.686	0.4136	-6.33822	0.1035	hsa-miR-4265	hsa-miR-4265
hsa-miR-4266	0.7	0.686	0.4136	-6.33822	0.1035	hsa-miR-4266	hsa-miR-4266
hsa-miR-4267	0.7	0.686	0.4136	-6.33822	0.1035	hsa-miR-4267	hsa-miR-4267
hsa-miR-4268	0.7	0.686	0.4136	-6.33822	0.1035	hsa-miR-4268	hsa-miR-4268
hsa-miR-4269	0.7	0.686	0.4136	-6.33822	0.1035	hsa-miR-4269	hsa-miR-4269
hsa-miR-4272	0.7	0.686	0.4136	-6.33822	0.1035	hsa-miR-4272	hsa-miR-4272
hsa-miR-4273	0.7	0.686	0.4136	-6.33822	0.1035	hsa-miR-4273	hsa-miR-4273
hsa-miR-4274	0.7	0.686	0.4136	-6.33822	0.1035	hsa-miR-4274	hsa-miR-4274
hsa-miR-4275	0.7	0.686	0.4136	-6.33822	0.1035	hsa-miR-4275	hsa-miR-4275
hsa-miR-4276	0.7	0.686	0.4136	-6.33822	0.1035	hsa-miR-4276	hsa-miR-4276
hsa-miR-4277	0.7	0.686	0.4136	-6.33822	0.1035	hsa-miR-4277	hsa-miR-4277
hsa-miR-4278	0.7	0.686	0.4136	-6.33822	0.1035	hsa-miR-4278	hsa-miR-4278
hsa-miR-4279	0.7	0.686	0.4136	-6.33822	0.1035	hsa-miR-4279	hsa-miR-4279
hsa-miR-4280	0.7	0.686	0.4136	-6.33822	0.1035	hsa-miR-4280	hsa-miR-4280
hsa-miR-4282	0.7	0.686	0.4136	-6.33822	0.1035	hsa-miR-4282	hsa-miR-4282
hsa-miR-4283	0.7	0.686	0.4136	-6.33822	0.1035	hsa-miR-4283	hsa-miR-4283
hsa-miR-4285	0.7	0.686	0.4136	-6.33822	0.1035	hsa-miR-4285	hsa-miR-4285
hsa-miR-4287	0.7	0.686	0.4136	-6.33822	0.1035	hsa-miR-4287	hsa-miR-4287
hsa-miR-4288	0.7	0.686	0.4136	-6.33822	0.1035	hsa-miR-4288	hsa-miR-4288
hsa-miR-4289	0.7	0.686	0.4136	-6.33822	0.1035	hsa-miR-4289	hsa-miR-4289
hsa-miR-429	0.7	0.686	0.4136	-6.33822	0.1035	hsa-miR-429	hsa-miR-429
hsa-miR-4290	0.7	0.686	0.4136	-6.33822	0.1035	hsa-miR-4290	hsa-miR-4290
hsa-miR-4292	0.7	0.686	0.4136	-6.33822	0.1035	hsa-miR-4292	hsa-miR-4292
hsa-miR-4293	0.7	0.686	0.4136	-6.33822	0.1035	hsa-miR-4293	hsa-miR-4293
hsa-miR-4294	0.7	0.686	0.4136	-6.33822	0.1035	hsa-miR-4294	hsa-miR-4294
hsa-miR-4295	0.7	0.686	0.4136	-6.33822	0.1035	hsa-miR-4295	hsa-miR-4295
hsa-miR-4296	0.7	0.686	0.4136	-6.33822	0.1035	hsa-miR-4296	hsa-miR-4296
hsa-miR-4297	0.7	0.686	0.4136	-6.33822	0.1035	hsa-miR-4297	hsa-miR-4297
hsa-miR-4300	0.7	0.686	0.4136	-6.33822	0.1035	hsa-miR-4300	hsa-miR-4300
hsa-miR-4301	0.7	0.686	0.4136	-6.33822	0.1035	hsa-miR-4301	hsa-miR-4301
hsa-miR-4302	0.7	0.686	0.4136	-6.33822	0.1035	hsa-miR-4302	hsa-miR-4302
hsa-miR-4303	0.7	0.686	0.4136	-6.33822	0.1035	hsa-miR-4303	hsa-miR-4303
hsa-miR-4304	0.7	0.686	0.4136	-6.33822	0.1035	hsa-miR-4304	hsa-miR-4304
hsa-miR-4305	0.7	0.686	0.4136	-6.33822	0.1035	hsa-miR-4305	hsa-miR-4305
hsa-miR-4307	0.7	0.686	0.4136	-6.33822	0.1035	hsa-miR-4307	hsa-miR-4307
hsa-miR-4308	0.7	0.686	0.4136	-6.33822	0.1035	hsa-miR-4308	hsa-miR-4308
hsa-miR-4309	0.7	0.686	0.4136	-6.33822	0.1035	hsa-miR-4309	hsa-miR-4309
hsa-miR-431-3p	0.7	0.686	0.4136	-6.33822	0.1035	hsa-miR-431-3p	hsa-miR-431-3p
hsa-miR-431-5p	0.7	0.686	0.4136	-6.33822	0.1035	hsa-miR-431-5p	hsa-miR-431-5p
hsa-miR-4310	0.7	0.686	0.4136	-6.33822	0.1035	hsa-miR-4310	hsa-miR-4310
hsa-miR-4311	0.7	0.686	0.4136	-6.33822	0.1035	hsa-miR-4311	hsa-miR-4311
hsa-miR-4312	0.7	0.686	0.4136	-6.33822	0.1035	hsa-miR-4312	hsa-miR-4312
hsa-miR-4313	0.7	0.686	0.4136	-6.33822	0.1035	hsa-miR-4313	hsa-miR-4313
hsa-miR-4315	0.7	0.686	0.4136	-6.33822	0.1035	hsa-miR-4315	hsa-miR-4315
hsa-miR-4316	0.7	0.686	0.4136	-6.33822	0.1035	hsa-miR-4316	hsa-miR-4316
hsa-miR-4318	0.7	0.686	0.4136	-6.33822	0.1035	hsa-miR-4318	hsa-miR-4318
hsa-miR-4319	0.7	0.686	0.4136	-6.33822	0.1035	hsa-miR-4319	hsa-miR-4319
hsa-miR-432-3p	0.7	0.686	0.4136	-6.33822	0.1035	hsa-miR-432-3p	hsa-miR-432-3p
hsa-miR-4320	0.7	0.686	0.4136	-6.33822	0.1035	hsa-miR-4320	hsa-miR-4320
hsa-miR-4321	0.7	0.686	0.4136	-6.33822	0.1035	hsa-miR-4321	hsa-miR-4321
hsa-miR-4322	0.7	0.686	0.4136	-6.33822	0.1035	hsa-miR-4322	hsa-miR-4322
hsa-miR-4323	0.7	0.686	0.4136	-6.33822	0.1035	hsa-miR-4323	hsa-miR-4323
hsa-miR-4325	0.7	0.686	0.4136	-6.33822	0.1035	hsa-miR-4325	hsa-miR-4325
hsa-miR-4326	0.7	0.686	0.4136	-6.33822	0.1035	hsa-miR-4326	hsa-miR-4326
hsa-miR-4329	0.7	0.686	0.4136	-6.33822	0.1035	hsa-miR-4329	hsa-miR-4329
hsa-miR-433	0.7	0.686	0.4136	-6.33822	0.1035	hsa-miR-433	hsa-miR-433
hsa-miR-4330	0.7	0.686	0.4136	-6.33822	0.1035	hsa-miR-4330	hsa-miR-4330
hsa-miR-448	0.7	0.686	0.4136	-6.33822	0.1035	hsa-miR-448	hsa-miR-448
hsa-miR-449a	0.7	0.686	0.4136	-6.33822	0.1035	hsa-miR-449a	hsa-miR-449a
hsa-miR-449b-3p	0.7	0.686	0.4136	-6.33822	0.1035	hsa-miR-449b-3p	hsa-miR-449b-3p
hsa-miR-449b-5p	0.7	0.686	0.4136	-6.33822	0.1035	hsa-miR-449b-5p	hsa-miR-449b-5p
hsa-miR-449c-3p	0.7	0.686	0.4136	-6.33822	0.1035	hsa-miR-449c-3p	hsa-miR-449c-3p
hsa-miR-449c-5p	0.7	0.686	0.4136	-6.33822	0.1035	hsa-miR-449c-5p	hsa-miR-449c-5p
hsa-miR-450a-5p	0.7	0.686	0.4136	-6.33822	0.1035	hsa-miR-450a-5p	hsa-miR-450a-5p
hsa-miR-450b-3p	0.7	0.686	0.4136	-6.33822	0.1035	hsa-miR-450b-3p	hsa-miR-450b-3p
hsa-miR-450b-5p	0.7	0.686	0.4136	-6.33822	0.1035	hsa-miR-450b-5p	hsa-miR-450b-5p
hsa-miR-452-3p	0.7	0.686	0.4136	-6.33822	0.1035	hsa-miR-452-3p	hsa-miR-452-3p
hsa-miR-454-5p	0.7	0.686	0.4136	-6.33822	0.1035	hsa-miR-454-5p	hsa-miR-454-5p
hsa-miR-466	0.7	0.686	0.4136	-6.33822	0.1035	hsa-miR-466	hsa-miR-466
hsa-miR-483-3p	0.7	0.686	0.4136	-6.33822	0.1035	hsa-miR-483-3p	hsa-miR-483-3p
hsa-miR-485-3p	0.7	0.686	0.4136	-6.33822	0.1035	hsa-miR-485-3p	hsa-miR-485-3p
hsa-miR-485-5p	0.7	0.686	0.4136	-6.33822	0.1035	hsa-miR-485-5p	hsa-miR-485-5p
hsa-miR-486-3p	0.7	0.686	0.4136	-6.33822	0.1035	hsa-miR-486-3p	hsa-miR-486-3p
hsa-miR-487a	0.7	0.686	0.4136	-6.33822	0.1035	hsa-miR-487a	hsa-miR-487a
hsa-miR-488-3p	0.7	0.686	0.4136	-6.33822	0.1035	hsa-miR-488-3p	hsa-miR-488-3p
hsa-miR-488-5p	0.7	0.686	0.4136	-6.33822	0.1035	hsa-miR-488-5p	hsa-miR-488-5p
hsa-miR-489	0.7	0.686	0.4136	-6.33822	0.1035	hsa-miR-489	hsa-miR-489
hsa-miR-490-3p	0.7	0.686	0.4136	-6.33822	0.1035	hsa-miR-490-3p	hsa-miR-490-3p
hsa-miR-490-5p	0.7	0.686	0.4136	-6.33822	0.1035	hsa-miR-490-5p	hsa-miR-490-5p
hsa-miR-491-3p	0.7	0.686	0.4136	-6.33822	0.1035	hsa-miR-491-3p	hsa-miR-491-3p
hsa-miR-491-5p	0.7	0.686	0.4136	-6.33822	0.1035	hsa-miR-491-5p	hsa-miR-491-5p
hsa-miR-492	0.7	0.686	0.4136	-6.33822	0.1035	hsa-miR-492	hsa-miR-492
hsa-miR-493-3p	0.7	0.686	0.4136	-6.33822	0.1035	hsa-miR-493-3p	hsa-miR-493-3p
hsa-miR-496	0.7	0.686	0.4136	-6.33822	0.1035	hsa-miR-496	hsa-miR-496
hsa-miR-497-3p	0.7	0.686	0.4136	-6.33822	0.1035	hsa-miR-497-3p	hsa-miR-497-3p
hsa-miR-498	0.7	0.686	0.4136	-6.33822	0.1035	hsa-miR-498	hsa-miR-498
hsa-miR-499a-3p	0.7	0.686	0.4136	-6.33822	0.1035	hsa-miR-499a-3p	hsa-miR-499a-3p
hsa-miR-500a-5p	0.7	0.686	0.4136	-6.33822	0.1035	hsa-miR-500a-5p	hsa-miR-500a-5p
hsa-miR-500b	0.7	0.686	0.4136	-6.33822	0.1035	hsa-miR-500b	hsa-miR-500b
hsa-miR-501-3p	0.7	0.686	0.4136	-6.33822	0.1035	hsa-miR-501-3p	hsa-miR-501-3p
hsa-miR-503-5p	0.7	0.686	0.4136	-6.33822	0.1035	hsa-miR-503-5p	hsa-miR-503-5p
hsa-miR-504	0.7	0.686	0.4136	-6.33822	0.1035	hsa-miR-504	hsa-miR-504
hsa-miR-506-3p	0.7	0.686	0.4136	-6.33822	0.1035	hsa-miR-506-3p	hsa-miR-506-3p
hsa-miR-507	0.7	0.686	0.4136	-6.33822	0.1035	hsa-miR-507	hsa-miR-507
hsa-miR-508-3p	0.7	0.686	0.4136	-6.33822	0.1035	hsa-miR-508-3p	hsa-miR-508-3p
hsa-miR-508-5p	0.7	0.686	0.4136	-6.33822	0.1035	hsa-miR-508-5p	hsa-miR-508-5p
hsa-miR-509-3-5p	0.7	0.686	0.4136	-6.33822	0.1035	hsa-miR-509-3-5p	hsa-miR-509-3-5p
hsa-miR-509-3p	0.7	0.686	0.4136	-6.33822	0.1035	hsa-miR-509-3p	hsa-miR-509-3p
hsa-miR-509-5p	0.7	0.686	0.4136	-6.33822	0.1035	hsa-miR-509-5p	hsa-miR-509-5p
hsa-miR-510	0.7	0.686	0.4136	-6.33822	0.1035	hsa-miR-510	hsa-miR-510
hsa-miR-511	0.7	0.686	0.4136	-6.33822	0.1035	hsa-miR-511	hsa-miR-511
hsa-miR-512-3p	0.7	0.686	0.4136	-6.33822	0.1035	hsa-miR-512-3p	hsa-miR-512-3p
hsa-miR-512-5p	0.7	0.686	0.4136	-6.33822	0.1035	hsa-miR-512-5p	hsa-miR-512-5p
hsa-miR-513a-3p	0.7	0.686	0.4136	-6.33822	0.1035	hsa-miR-513a-3p	hsa-miR-513a-3p
hsa-miR-513c-5p	0.7	0.686	0.4136	-6.33822	0.1035	hsa-miR-513c-5p	hsa-miR-513c-5p
hsa-miR-514a-3p	0.7	0.686	0.4136	-6.33822	0.1035	hsa-miR-514a-3p	hsa-miR-514a-3p
hsa-miR-514b-3p	0.7	0.686	0.4136	-6.33822	0.1035	hsa-miR-514b-3p	hsa-miR-514b-3p
hsa-miR-515-3p	0.7	0.686	0.4136	-6.33822	0.1035	hsa-miR-515-3p	hsa-miR-515-3p
hsa-miR-515-5p	0.7	0.686	0.4136	-6.33822	0.1035	hsa-miR-515-5p	hsa-miR-515-5p
hsa-miR-516a-3p	0.7	0.686	0.4136	-6.33822	0.1035	hsa-miR-516a-3p	hsa-miR-516a-3p
hsa-miR-516b-5p	0.7	0.686	0.4136	-6.33822	0.1035	hsa-miR-516b-5p	hsa-miR-516b-5p
hsa-miR-517-5p	0.7	0.686	0.4136	-6.33822	0.1035	hsa-miR-517-5p	hsa-miR-517-5p
hsa-miR-517a-3p	0.7	0.686	0.4136	-6.33822	0.1035	hsa-miR-517a-3p	hsa-miR-517a-3p
hsa-miR-517b_v17.0	0.7	0.686	0.4136	-6.33822	0.1035	hsa-miR-517b_v17.0	hsa-miR-517b_v17.0
hsa-miR-517c-3p	0.7	0.686	0.4136	-6.33822	0.1035	hsa-miR-517c-3p	hsa-miR-517c-3p
hsa-miR-518a-3p	0.7	0.686	0.4136	-6.33822	0.1035	hsa-miR-518a-3p	hsa-miR-518a-3p
hsa-miR-518a-5p	0.7	0.686	0.4136	-6.33822	0.1035	hsa-miR-518a-5p	hsa-miR-518a-5p
hsa-miR-518b	0.7	0.686	0.4136	-6.33822	0.1035	hsa-miR-518b	hsa-miR-518b
hsa-miR-518c-3p	0.7	0.686	0.4136	-6.33822	0.1035	hsa-miR-518c-3p	hsa-miR-518c-3p
hsa-miR-518c-5p	0.7	0.686	0.4136	-6.33822	0.1035	hsa-miR-518c-5p	hsa-miR-518c-5p
hsa-miR-518d-3p	0.7	0.686	0.4136	-6.33822	0.1035	hsa-miR-518d-3p	hsa-miR-518d-3p
hsa-miR-518e-3p	0.7	0.686	0.4136	-6.33822	0.1035	hsa-miR-518e-3p	hsa-miR-518e-3p
hsa-miR-518e-5p	0.7	0.686	0.4136	-6.33822	0.1035	hsa-miR-518e-5p	hsa-miR-518e-5p
hsa-miR-518f-3p	0.7	0.686	0.4136	-6.33822	0.1035	hsa-miR-518f-3p	hsa-miR-518f-3p
hsa-miR-518f-5p	0.7	0.686	0.4136	-6.33822	0.1035	hsa-miR-518f-5p	hsa-miR-518f-5p
hsa-miR-519b-3p	0.7	0.686	0.4136	-6.33822	0.1035	hsa-miR-519b-3p	hsa-miR-519b-3p
hsa-miR-519c-3p	0.7	0.686	0.4136	-6.33822	0.1035	hsa-miR-519c-3p	hsa-miR-519c-3p
hsa-miR-519d	0.7	0.686	0.4136	-6.33822	0.1035	hsa-miR-519d	hsa-miR-519d
hsa-miR-519e-3p	0.7	0.686	0.4136	-6.33822	0.1035	hsa-miR-519e-3p	hsa-miR-519e-3p
hsa-miR-519e-5p	0.7	0.686	0.4136	-6.33822	0.1035	hsa-miR-519e-5p	hsa-miR-519e-5p
hsa-miR-520a-3p	0.7	0.686	0.4136	-6.33822	0.1035	hsa-miR-520a-3p	hsa-miR-520a-3p
hsa-miR-520a-5p	0.7	0.686	0.4136	-6.33822	0.1035	hsa-miR-520a-5p	hsa-miR-520a-5p
hsa-miR-520b	0.7	0.686	0.4136	-6.33822	0.1035	hsa-miR-520b	hsa-miR-520b
hsa-miR-520c-3p	0.7	0.686	0.4136	-6.33822	0.1035	hsa-miR-520c-3p	hsa-miR-520c-3p
hsa-miR-520d-3p	0.7	0.686	0.4136	-6.33822	0.1035	hsa-miR-520d-3p	hsa-miR-520d-3p
hsa-miR-520e	0.7	0.686	0.4136	-6.33822	0.1035	hsa-miR-520e	hsa-miR-520e
hsa-miR-520f	0.7	0.686	0.4136	-6.33822	0.1035	hsa-miR-520f	hsa-miR-520f
hsa-miR-520g	0.7	0.686	0.4136	-6.33822	0.1035	hsa-miR-520g	hsa-miR-520g
hsa-miR-520h	0.7	0.686	0.4136	-6.33822	0.1035	hsa-miR-520h	hsa-miR-520h
hsa-miR-521	0.7	0.686	0.4136	-6.33822	0.1035	hsa-miR-521	hsa-miR-521
hsa-miR-522-3p	0.7	0.686	0.4136	-6.33822	0.1035	hsa-miR-522-3p	hsa-miR-522-3p
hsa-miR-523-3p	0.7	0.686	0.4136	-6.33822	0.1035	hsa-miR-523-3p	hsa-miR-523-3p
hsa-miR-524-3p	0.7	0.686	0.4136	-6.33822	0.1035	hsa-miR-524-3p	hsa-miR-524-3p
hsa-miR-525-3p	0.7	0.686	0.4136	-6.33822	0.1035	hsa-miR-525-3p	hsa-miR-525-3p
hsa-miR-525-5p	0.7	0.686	0.4136	-6.33822	0.1035	hsa-miR-525-5p	hsa-miR-525-5p
hsa-miR-526b-3p	0.7	0.686	0.4136	-6.33822	0.1035	hsa-miR-526b-3p	hsa-miR-526b-3p
hsa-miR-526b-5p	0.7	0.686	0.4136	-6.33822	0.1035	hsa-miR-526b-5p	hsa-miR-526b-5p
hsa-miR-541-3p	0.7	0.686	0.4136	-6.33822	0.1035	hsa-miR-541-3p	hsa-miR-541-3p
hsa-miR-541-5p	0.7	0.686	0.4136	-6.33822	0.1035	hsa-miR-541-5p	hsa-miR-541-5p
hsa-miR-542-3p	0.7	0.686	0.4136	-6.33822	0.1035	hsa-miR-542-3p	hsa-miR-542-3p
hsa-miR-542-5p	0.7	0.686	0.4136	-6.33822	0.1035	hsa-miR-542-5p	hsa-miR-542-5p
hsa-miR-544a	0.7	0.686	0.4136	-6.33822	0.1035	hsa-miR-544a	hsa-miR-544a
hsa-miR-544b	0.7	0.686	0.4136	-6.33822	0.1035	hsa-miR-544b	hsa-miR-544b
hsa-miR-545-3p	0.7	0.686	0.4136	-6.33822	0.1035	hsa-miR-545-3p	hsa-miR-545-3p
hsa-miR-545-5p	0.7	0.686	0.4136	-6.33822	0.1035	hsa-miR-545-5p	hsa-miR-545-5p
hsa-miR-548a-3p	0.7	0.686	0.4136	-6.33822	0.1035	hsa-miR-548a-3p	hsa-miR-548a-3p
hsa-miR-548a-5p	0.7	0.686	0.4136	-6.33822	0.1035	hsa-miR-548a-5p	hsa-miR-548a-5p
hsa-miR-548aa	0.7	0.686	0.4136	-6.33822	0.1035	hsa-miR-548aa	hsa-miR-548aa
hsa-miR-548am-5p	0.7	0.686	0.4136	-6.33822	0.1035	hsa-miR-548am-5p	hsa-miR-548am-5p
hsa-miR-548av-3p	0.7	0.686	0.4136	-6.33822	0.1035	hsa-miR-548av-3p	hsa-miR-548av-3p
hsa-miR-548b-3p	0.7	0.686	0.4136	-6.33822	0.1035	hsa-miR-548b-3p	hsa-miR-548b-3p
hsa-miR-548b-5p	0.7	0.686	0.4136	-6.33822	0.1035	hsa-miR-548b-5p	hsa-miR-548b-5p
hsa-miR-548c-3p	0.7	0.686	0.4136	-6.33822	0.1035	hsa-miR-548c-3p	hsa-miR-548c-3p
hsa-miR-548d-3p	0.7	0.686	0.4136	-6.33822	0.1035	hsa-miR-548d-3p	hsa-miR-548d-3p
hsa-miR-548d-5p	0.7	0.686	0.4136	-6.33822	0.1035	hsa-miR-548d-5p	hsa-miR-548d-5p
hsa-miR-548e	0.7	0.686	0.4136	-6.33822	0.1035	hsa-miR-548e	hsa-miR-548e
hsa-miR-548f	0.7	0.686	0.4136	-6.33822	0.1035	hsa-miR-548f	hsa-miR-548f
hsa-miR-548g-3p	0.7	0.686	0.4136	-6.33822	0.1035	hsa-miR-548g-3p	hsa-miR-548g-3p
hsa-miR-548h-3p	0.7	0.686	0.4136	-6.33822	0.1035	hsa-miR-548h-3p	hsa-miR-548h-3p
hsa-miR-548h-5p	0.7	0.686	0.4136	-6.33822	0.1035	hsa-miR-548h-5p	hsa-miR-548h-5p
hsa-miR-548i	0.7	0.686	0.4136	-6.33822	0.1035	hsa-miR-548i	hsa-miR-548i
hsa-miR-548j	0.7	0.686	0.4136	-6.33822	0.1035	hsa-miR-548j	hsa-miR-548j
hsa-miR-548k	0.7	0.686	0.4136	-6.33822	0.1035	hsa-miR-548k	hsa-miR-548k
hsa-miR-548l	0.7	0.686	0.4136	-6.33822	0.1035	hsa-miR-548l	hsa-miR-548l
hsa-miR-548m	0.7	0.686	0.4136	-6.33822	0.1035	hsa-miR-548m	hsa-miR-548m
hsa-miR-548n	0.7	0.686	0.4136	-6.33822	0.1035	hsa-miR-548n	hsa-miR-548n
hsa-miR-548p	0.7	0.686	0.4136	-6.33822	0.1035	hsa-miR-548p	hsa-miR-548p
hsa-miR-548q	0.7	0.686	0.4136	-6.33822	0.1035	hsa-miR-548q	hsa-miR-548q
hsa-miR-548s	0.7	0.686	0.4136	-6.33822	0.1035	hsa-miR-548s	hsa-miR-548s
hsa-miR-548t-5p	0.7	0.686	0.4136	-6.33822	0.1035	hsa-miR-548t-5p	hsa-miR-548t-5p
hsa-miR-548u	0.7	0.686	0.4136	-6.33822	0.1035	hsa-miR-548u	hsa-miR-548u
hsa-miR-548v	0.7	0.686	0.4136	-6.33822	0.1035	hsa-miR-548v	hsa-miR-548v
hsa-miR-548w	0.7	0.686	0.4136	-6.33822	0.1035	hsa-miR-548w	hsa-miR-548w
hsa-miR-548x_v16.0	0.7	0.686	0.4136	-6.33822	0.1035	hsa-miR-548x_v16.0	hsa-miR-548x_v16.0
hsa-miR-548y	0.7	0.686	0.4136	-6.33822	0.1035	hsa-miR-548y	hsa-miR-548y
hsa-miR-549a	0.7	0.686	0.4136	-6.33822	0.1035	hsa-miR-549a	hsa-miR-549a
hsa-miR-550a-3p	0.7	0.686	0.4136	-6.33822	0.1035	hsa-miR-550a-3p	hsa-miR-550a-3p
hsa-miR-550a-5p	0.7	0.686	0.4136	-6.33822	0.1035	hsa-miR-550a-5p	hsa-miR-550a-5p
hsa-miR-550b-3p	0.7	0.686	0.4136	-6.33822	0.1035	hsa-miR-550b-3p	hsa-miR-550b-3p
hsa-miR-551a	0.7	0.686	0.4136	-6.33822	0.1035	hsa-miR-551a	hsa-miR-551a
hsa-miR-551b-5p	0.7	0.686	0.4136	-6.33822	0.1035	hsa-miR-551b-5p	hsa-miR-551b-5p
hsa-miR-552	0.7	0.686	0.4136	-6.33822	0.1035	hsa-miR-552	hsa-miR-552
hsa-miR-553	0.7	0.686	0.4136	-6.33822	0.1035	hsa-miR-553	hsa-miR-553
hsa-miR-554	0.7	0.686	0.4136	-6.33822	0.1035	hsa-miR-554	hsa-miR-554
hsa-miR-555	0.7	0.686	0.4136	-6.33822	0.1035	hsa-miR-555	hsa-miR-555
hsa-miR-556-3p	0.7	0.686	0.4136	-6.33822	0.1035	hsa-miR-556-3p	hsa-miR-556-3p
hsa-miR-556-5p	0.7	0.686	0.4136	-6.33822	0.1035	hsa-miR-556-5p	hsa-miR-556-5p
hsa-miR-558	0.7	0.686	0.4136	-6.33822	0.1035	hsa-miR-558	hsa-miR-558
hsa-miR-559	0.7	0.686	0.4136	-6.33822	0.1035	hsa-miR-559	hsa-miR-559
hsa-miR-561-3p	0.7	0.686	0.4136	-6.33822	0.1035	hsa-miR-561-3p	hsa-miR-561-3p
hsa-miR-562	0.7	0.686	0.4136	-6.33822	0.1035	hsa-miR-562	hsa-miR-562
hsa-miR-563	0.7	0.686	0.4136	-6.33822	0.1035	hsa-miR-563	hsa-miR-563
hsa-miR-566	0.7	0.686	0.4136	-6.33822	0.1035	hsa-miR-566	hsa-miR-566
hsa-miR-567	0.7	0.686	0.4136	-6.33822	0.1035	hsa-miR-567	hsa-miR-567
hsa-miR-568	0.7	0.686	0.4136	-6.33822	0.1035	hsa-miR-568	hsa-miR-568
hsa-miR-569	0.7	0.686	0.4136	-6.33822	0.1035	hsa-miR-569	hsa-miR-569
hsa-miR-570-3p	0.7	0.686	0.4136	-6.33822	0.1035	hsa-miR-570-3p	hsa-miR-570-3p
hsa-miR-571	0.7	0.686	0.4136	-6.33822	0.1035	hsa-miR-571	hsa-miR-571
hsa-miR-573	0.7	0.686	0.4136	-6.33822	0.1035	hsa-miR-573	hsa-miR-573
hsa-miR-576-3p	0.7	0.686	0.4136	-6.33822	0.1035	hsa-miR-576-3p	hsa-miR-576-3p
hsa-miR-576-5p	0.7	0.686	0.4136	-6.33822	0.1035	hsa-miR-576-5p	hsa-miR-576-5p
hsa-miR-577	0.7	0.686	0.4136	-6.33822	0.1035	hsa-miR-577	hsa-miR-577
hsa-miR-578	0.7	0.686	0.4136	-6.33822	0.1035	hsa-miR-578	hsa-miR-578
hsa-miR-579	0.7	0.686	0.4136	-6.33822	0.1035	hsa-miR-579	hsa-miR-579
hsa-miR-580	0.7	0.686	0.4136	-6.33822	0.1035	hsa-miR-580	hsa-miR-580
hsa-miR-581	0.7	0.686	0.4136	-6.33822	0.1035	hsa-miR-581	hsa-miR-581
hsa-miR-582-3p	0.7	0.686	0.4136	-6.33822	0.1035	hsa-miR-582-3p	hsa-miR-582-3p
hsa-miR-583	0.7	0.686	0.4136	-6.33822	0.1035	hsa-miR-583	hsa-miR-583
hsa-miR-585	0.7	0.686	0.4136	-6.33822	0.1035	hsa-miR-585	hsa-miR-585
hsa-miR-586	0.7	0.686	0.4136	-6.33822	0.1035	hsa-miR-586	hsa-miR-586
hsa-miR-587	0.7	0.686	0.4136	-6.33822	0.1035	hsa-miR-587	hsa-miR-587
hsa-miR-588	0.7	0.686	0.4136	-6.33822	0.1035	hsa-miR-588	hsa-miR-588
hsa-miR-589-3p	0.7	0.686	0.4136	-6.33822	0.1035	hsa-miR-589-3p	hsa-miR-589-3p
hsa-miR-589-5p	0.7	0.686	0.4136	-6.33822	0.1035	hsa-miR-589-5p	hsa-miR-589-5p
hsa-miR-590-3p	0.7	0.686	0.4136	-6.33822	0.1035	hsa-miR-590-3p	hsa-miR-590-3p
hsa-miR-591	0.7	0.686	0.4136	-6.33822	0.1035	hsa-miR-591	hsa-miR-591
hsa-miR-592	0.7	0.686	0.4136	-6.33822	0.1035	hsa-miR-592	hsa-miR-592
hsa-miR-593-3p	0.7	0.686	0.4136	-6.33822	0.1035	hsa-miR-593-3p	hsa-miR-593-3p
hsa-miR-593-5p	0.7	0.686	0.4136	-6.33822	0.1035	hsa-miR-593-5p	hsa-miR-593-5p
hsa-miR-595	0.7	0.686	0.4136	-6.33822	0.1035	hsa-miR-595	hsa-miR-595
hsa-miR-596	0.7	0.686	0.4136	-6.33822	0.1035	hsa-miR-596	hsa-miR-596
hsa-miR-597	0.7	0.686	0.4136	-6.33822	0.1035	hsa-miR-597	hsa-miR-597
hsa-miR-599	0.7	0.686	0.4136	-6.33822	0.1035	hsa-miR-599	hsa-miR-599
hsa-miR-600	0.7	0.686	0.4136	-6.33822	0.1035	hsa-miR-600	hsa-miR-600
hsa-miR-602	0.7	0.686	0.4136	-6.33822	0.1035	hsa-miR-602	hsa-miR-602
hsa-miR-603	0.7	0.686	0.4136	-6.33822	0.1035	hsa-miR-603	hsa-miR-603
hsa-miR-604	0.7	0.686	0.4136	-6.33822	0.1035	hsa-miR-604	hsa-miR-604
hsa-miR-606	0.7	0.686	0.4136	-6.33822	0.1035	hsa-miR-606	hsa-miR-606
hsa-miR-607	0.7	0.686	0.4136	-6.33822	0.1035	hsa-miR-607	hsa-miR-607
hsa-miR-608	0.7	0.686	0.4136	-6.33822	0.1035	hsa-miR-608	hsa-miR-608
hsa-miR-609	0.7	0.686	0.4136	-6.33822	0.1035	hsa-miR-609	hsa-miR-609
hsa-miR-610	0.7	0.686	0.4136	-6.33822	0.1035	hsa-miR-610	hsa-miR-610
hsa-miR-611	0.7	0.686	0.4136	-6.33822	0.1035	hsa-miR-611	hsa-miR-611
hsa-miR-612	0.7	0.686	0.4136	-6.33822	0.1035	hsa-miR-612	hsa-miR-612
hsa-miR-613	0.7	0.686	0.4136	-6.33822	0.1035	hsa-miR-613	hsa-miR-613
hsa-miR-614	0.7	0.686	0.4136	-6.33822	0.1035	hsa-miR-614	hsa-miR-614
hsa-miR-615-3p	0.7	0.686	0.4136	-6.33822	0.1035	hsa-miR-615-3p	hsa-miR-615-3p
hsa-miR-615-5p	0.7	0.686	0.4136	-6.33822	0.1035	hsa-miR-615-5p	hsa-miR-615-5p
hsa-miR-616-3p	0.7	0.686	0.4136	-6.33822	0.1035	hsa-miR-616-3p	hsa-miR-616-3p
hsa-miR-616-5p	0.7	0.686	0.4136	-6.33822	0.1035	hsa-miR-616-5p	hsa-miR-616-5p
hsa-miR-617	0.7	0.686	0.4136	-6.33822	0.1035	hsa-miR-617	hsa-miR-617
hsa-miR-618	0.7	0.686	0.4136	-6.33822	0.1035	hsa-miR-618	hsa-miR-618
hsa-miR-619	0.7	0.686	0.4136	-6.33822	0.1035	hsa-miR-619	hsa-miR-619
hsa-miR-620	0.7	0.686	0.4136	-6.33822	0.1035	hsa-miR-620	hsa-miR-620
hsa-miR-621	0.7	0.686	0.4136	-6.33822	0.1035	hsa-miR-621	hsa-miR-621
hsa-miR-622	0.7	0.686	0.4136	-6.33822	0.1035	hsa-miR-622	hsa-miR-622
hsa-miR-624-3p	0.7	0.686	0.4136	-6.33822	0.1035	hsa-miR-624-3p	hsa-miR-624-3p
hsa-miR-624-5p	0.7	0.686	0.4136	-6.33822	0.1035	hsa-miR-624-5p	hsa-miR-624-5p
hsa-miR-625-3p	0.7	0.686	0.4136	-6.33822	0.1035	hsa-miR-625-3p	hsa-miR-625-3p
hsa-miR-626	0.7	0.686	0.4136	-6.33822	0.1035	hsa-miR-626	hsa-miR-626
hsa-miR-627	0.7	0.686	0.4136	-6.33822	0.1035	hsa-miR-627	hsa-miR-627
hsa-miR-629-3p	0.7	0.686	0.4136	-6.33822	0.1035	hsa-miR-629-3p	hsa-miR-629-3p
hsa-miR-629-5p	0.7	0.686	0.4136	-6.33822	0.1035	hsa-miR-629-5p	hsa-miR-629-5p
hsa-miR-632	0.7	0.686	0.4136	-6.33822	0.1035	hsa-miR-632	hsa-miR-632
hsa-miR-633	0.7	0.686	0.4136	-6.33822	0.1035	hsa-miR-633	hsa-miR-633
hsa-miR-634	0.7	0.686	0.4136	-6.33822	0.1035	hsa-miR-634	hsa-miR-634
hsa-miR-635	0.7	0.686	0.4136	-6.33822	0.1035	hsa-miR-635	hsa-miR-635
hsa-miR-637	0.7	0.686	0.4136	-6.33822	0.1035	hsa-miR-637	hsa-miR-637
hsa-miR-639	0.7	0.686	0.4136	-6.33822	0.1035	hsa-miR-639	hsa-miR-639
hsa-miR-640	0.7	0.686	0.4136	-6.33822	0.1035	hsa-miR-640	hsa-miR-640
hsa-miR-641	0.7	0.686	0.4136	-6.33822	0.1035	hsa-miR-641	hsa-miR-641
hsa-miR-642a-5p	0.7	0.686	0.4136	-6.33822	0.1035	hsa-miR-642a-5p	hsa-miR-642a-5p
hsa-miR-643	0.7	0.686	0.4136	-6.33822	0.1035	hsa-miR-643	hsa-miR-643
hsa-miR-644a	0.7	0.686	0.4136	-6.33822	0.1035	hsa-miR-644a	hsa-miR-644a
hsa-miR-645	0.7	0.686	0.4136	-6.33822	0.1035	hsa-miR-645	hsa-miR-645
hsa-miR-646	0.7	0.686	0.4136	-6.33822	0.1035	hsa-miR-646	hsa-miR-646
hsa-miR-647	0.7	0.686	0.4136	-6.33822	0.1035	hsa-miR-647	hsa-miR-647
hsa-miR-648	0.7	0.686	0.4136	-6.33822	0.1035	hsa-miR-648	hsa-miR-648
hsa-miR-649	0.7	0.686	0.4136	-6.33822	0.1035	hsa-miR-649	hsa-miR-649
hsa-miR-650	0.7	0.686	0.4136	-6.33822	0.1035	hsa-miR-650	hsa-miR-650
hsa-miR-651	0.7	0.686	0.4136	-6.33822	0.1035	hsa-miR-651	hsa-miR-651
hsa-miR-653	0.7	0.686	0.4136	-6.33822	0.1035	hsa-miR-653	hsa-miR-653
hsa-miR-655	0.7	0.686	0.4136	-6.33822	0.1035	hsa-miR-655	hsa-miR-655
hsa-miR-656	0.7	0.686	0.4136	-6.33822	0.1035	hsa-miR-656	hsa-miR-656
hsa-miR-657	0.7	0.686	0.4136	-6.33822	0.1035	hsa-miR-657	hsa-miR-657
hsa-miR-661	0.7	0.686	0.4136	-6.33822	0.1035	hsa-miR-661	hsa-miR-661
hsa-miR-662	0.7	0.686	0.4136	-6.33822	0.1035	hsa-miR-662	hsa-miR-662
hsa-miR-663b	0.7	0.686	0.4136	-6.33822	0.1035	hsa-miR-663b	hsa-miR-663b
hsa-miR-665	0.7	0.686	0.4136	-6.33822	0.1035	hsa-miR-665	hsa-miR-665
hsa-miR-668	0.7	0.686	0.4136	-6.33822	0.1035	hsa-miR-668	hsa-miR-668
hsa-miR-670	0.7	0.686	0.4136	-6.33822	0.1035	hsa-miR-670	hsa-miR-670
hsa-miR-671-3p	0.7	0.686	0.4136	-6.33822	0.1035	hsa-miR-671-3p	hsa-miR-671-3p
hsa-miR-675-3p	0.7	0.686	0.4136	-6.33822	0.1035	hsa-miR-675-3p	hsa-miR-675-3p
hsa-miR-675-5p	0.7	0.686	0.4136	-6.33822	0.1035	hsa-miR-675-5p	hsa-miR-675-5p
hsa-miR-676-3p	0.7	0.686	0.4136	-6.33822	0.1035	hsa-miR-676-3p	hsa-miR-676-3p
hsa-miR-676-5p	0.7	0.686	0.4136	-6.33822	0.1035	hsa-miR-676-5p	hsa-miR-676-5p
hsa-miR-7-2-3p	0.7	0.686	0.4136	-6.33822	0.1035	hsa-miR-7-2-3p	hsa-miR-7-2-3p
hsa-miR-708-3p	0.7	0.686	0.4136	-6.33822	0.1035	hsa-miR-708-3p	hsa-miR-708-3p
hsa-miR-708-5p	0.7	0.686	0.4136	-6.33822	0.1035	hsa-miR-708-5p	hsa-miR-708-5p
hsa-miR-744-3p	0.7	0.686	0.4136	-6.33822	0.1035	hsa-miR-744-3p	hsa-miR-744-3p
hsa-miR-758-3p	0.7	0.686	0.4136	-6.33822	0.1035	hsa-miR-758-3p	hsa-miR-758-3p
hsa-miR-759	0.7	0.686	0.4136	-6.33822	0.1035	hsa-miR-759	hsa-miR-759
hsa-miR-760	0.7	0.686	0.4136	-6.33822	0.1035	hsa-miR-760	hsa-miR-760
hsa-miR-761	0.7	0.686	0.4136	-6.33822	0.1035	hsa-miR-761	hsa-miR-761
hsa-miR-764	0.7	0.686	0.4136	-6.33822	0.1035	hsa-miR-764	hsa-miR-764
hsa-miR-767-3p	0.7	0.686	0.4136	-6.33822	0.1035	hsa-miR-767-3p	hsa-miR-767-3p
hsa-miR-767-5p	0.7	0.686	0.4136	-6.33822	0.1035	hsa-miR-767-5p	hsa-miR-767-5p
hsa-miR-770-5p	0.7	0.686	0.4136	-6.33822	0.1035	hsa-miR-770-5p	hsa-miR-770-5p
hsa-miR-802	0.7	0.686	0.4136	-6.33822	0.1035	hsa-miR-802	hsa-miR-802
hsa-miR-873-5p	0.7	0.686	0.4136	-6.33822	0.1035	hsa-miR-873-5p	hsa-miR-873-5p
hsa-miR-875-3p	0.7	0.686	0.4136	-6.33822	0.1035	hsa-miR-875-3p	hsa-miR-875-3p
hsa-miR-875-5p	0.7	0.686	0.4136	-6.33822	0.1035	hsa-miR-875-5p	hsa-miR-875-5p
hsa-miR-876-3p	0.7	0.686	0.4136	-6.33822	0.1035	hsa-miR-876-3p	hsa-miR-876-3p
hsa-miR-876-5p	0.7	0.686	0.4136	-6.33822	0.1035	hsa-miR-876-5p	hsa-miR-876-5p
hsa-miR-877-3p	0.7	0.686	0.4136	-6.33822	0.1035	hsa-miR-877-3p	hsa-miR-877-3p
hsa-miR-877-5p	0.7	0.686	0.4136	-6.33822	0.1035	hsa-miR-877-5p	hsa-miR-877-5p
hsa-miR-885-3p	0.7	0.686	0.4136	-6.33822	0.1035	hsa-miR-885-3p	hsa-miR-885-3p
hsa-miR-885-5p	0.7	0.686	0.4136	-6.33822	0.1035	hsa-miR-885-5p	hsa-miR-885-5p
hsa-miR-888-3p	0.7	0.686	0.4136	-6.33822	0.1035	hsa-miR-888-3p	hsa-miR-888-3p
hsa-miR-888-5p	0.7	0.686	0.4136	-6.33822	0.1035	hsa-miR-888-5p	hsa-miR-888-5p
hsa-miR-889	0.7	0.686	0.4136	-6.33822	0.1035	hsa-miR-889	hsa-miR-889
hsa-miR-890	0.7	0.686	0.4136	-6.33822	0.1035	hsa-miR-890	hsa-miR-890
hsa-miR-891a	0.7	0.686	0.4136	-6.33822	0.1035	hsa-miR-891a	hsa-miR-891a
hsa-miR-891b	0.7	0.686	0.4136	-6.33822	0.1035	hsa-miR-891b	hsa-miR-891b
hsa-miR-892a	0.7	0.686	0.4136	-6.33822	0.1035	hsa-miR-892a	hsa-miR-892a
hsa-miR-920	0.7	0.686	0.4136	-6.33822	0.1035	hsa-miR-920	hsa-miR-920
hsa-miR-921	0.7	0.686	0.4136	-6.33822	0.1035	hsa-miR-921	hsa-miR-921
hsa-miR-922	0.7	0.686	0.4136	-6.33822	0.1035	hsa-miR-922	hsa-miR-922
hsa-miR-924	0.7	0.686	0.4136	-6.33822	0.1035	hsa-miR-924	hsa-miR-924
hsa-miR-92a-1-5p	0.7	0.686	0.4136	-6.33822	0.1035	hsa-miR-92a-1-5p	hsa-miR-92a-1-5p
hsa-miR-92a-2-5p	0.7	0.686	0.4136	-6.33822	0.1035	hsa-miR-92a-2-5p	hsa-miR-92a-2-5p
hsa-miR-92b-3p	0.7	0.686	0.4136	-6.33822	0.1035	hsa-miR-92b-3p	hsa-miR-92b-3p
hsa-miR-92b-5p	0.7	0.686	0.4136	-6.33822	0.1035	hsa-miR-92b-5p	hsa-miR-92b-5p
hsa-miR-93-3p	0.7	0.686	0.4136	-6.33822	0.1035	hsa-miR-93-3p	hsa-miR-93-3p
hsa-miR-933	0.7	0.686	0.4136	-6.33822	0.1035	hsa-miR-933	hsa-miR-933
hsa-miR-935	0.7	0.686	0.4136	-6.33822	0.1035	hsa-miR-935	hsa-miR-935
hsa-miR-937-3p	0.7	0.686	0.4136	-6.33822	0.1035	hsa-miR-937-3p	hsa-miR-937-3p
hsa-miR-938	0.7	0.686	0.4136	-6.33822	0.1035	hsa-miR-938	hsa-miR-938
hsa-miR-941	0.7	0.686	0.4136	-6.33822	0.1035	hsa-miR-941	hsa-miR-941
hsa-miR-942	0.7	0.686	0.4136	-6.33822	0.1035	hsa-miR-942	hsa-miR-942
hsa-miR-943	0.7	0.686	0.4136	-6.33822	0.1035	hsa-miR-943	hsa-miR-943
hsa-miR-944	0.7	0.686	0.4136	-6.33822	0.1035	hsa-miR-944	hsa-miR-944
hsa-miR-96-3p	0.7	0.686	0.4136	-6.33822	0.1035	hsa-miR-96-3p	hsa-miR-96-3p
hsa-miR-99a-3p	0.7	0.686	0.4136	-6.33822	0.1035	hsa-miR-99a-3p	hsa-miR-99a-3p
hsa-miR-99b-3p	0.7	0.686	0.4136	-6.33822	0.1035	hsa-miR-99b-3p	hsa-miR-99b-3p
hsv1-miR-H1-3p	0.7	0.686	0.4136	-6.33822	0.1035	hsv1-miR-H1-3p	hsv1-miR-H1-3p
hsv1-miR-H11	0.7	0.686	0.4136	-6.33822	0.1035	hsv1-miR-H11	hsv1-miR-H11
hsv1-miR-H12	0.7	0.686	0.4136	-6.33822	0.1035	hsv1-miR-H12	hsv1-miR-H12
hsv1-miR-H13	0.7	0.686	0.4136	-6.33822	0.1035	hsv1-miR-H13	hsv1-miR-H13
hsv1-miR-H14-3p	0.7	0.686	0.4136	-6.33822	0.1035	hsv1-miR-H14-3p	hsv1-miR-H14-3p
hsv1-miR-H14-5p	0.7	0.686	0.4136	-6.33822	0.1035	hsv1-miR-H14-5p	hsv1-miR-H14-5p
hsv1-miR-H15	0.7	0.686	0.4136	-6.33822	0.1035	hsv1-miR-H15	hsv1-miR-H15
hsv1-miR-H16	0.7	0.686	0.4136	-6.33822	0.1035	hsv1-miR-H16	hsv1-miR-H16
hsv1-miR-H2-3p	0.7	0.686	0.4136	-6.33822	0.1035	hsv1-miR-H2-3p	hsv1-miR-H2-3p
hsv1-miR-H2-5p	0.7	0.686	0.4136	-6.33822	0.1035	hsv1-miR-H2-5p	hsv1-miR-H2-5p
hsv1-miR-H3-3p	0.7	0.686	0.4136	-6.33822	0.1035	hsv1-miR-H3-3p	hsv1-miR-H3-3p
hsv1-miR-H3-5p	0.7	0.686	0.4136	-6.33822	0.1035	hsv1-miR-H3-5p	hsv1-miR-H3-5p
hsv1-miR-H4-3p	0.7	0.686	0.4136	-6.33822	0.1035	hsv1-miR-H4-3p	hsv1-miR-H4-3p
hsv1-miR-H4-5p	0.7	0.686	0.4136	-6.33822	0.1035	hsv1-miR-H4-5p	hsv1-miR-H4-5p
hsv1-miR-H5-3p	0.7	0.686	0.4136	-6.33822	0.1035	hsv1-miR-H5-3p	hsv1-miR-H5-3p
hsv1-miR-H5-5p	0.7	0.686	0.4136	-6.33822	0.1035	hsv1-miR-H5-5p	hsv1-miR-H5-5p
hsv1-miR-H6-3p	0.7	0.686	0.4136	-6.33822	0.1035	hsv1-miR-H6-3p	hsv1-miR-H6-3p
hsv1-miR-H7-5p	0.7	0.686	0.4136	-6.33822	0.1035	hsv1-miR-H7-5p	hsv1-miR-H7-5p
hsv1-miR-H8-3p	0.7	0.686	0.4136	-6.33822	0.1035	hsv1-miR-H8-3p	hsv1-miR-H8-3p
hsv2-miR-H11-5p	0.7	0.686	0.4136	-6.33822	0.1035	hsv2-miR-H11-5p	hsv2-miR-H11-5p
hsv2-miR-H13	0.7	0.686	0.4136	-6.33822	0.1035	hsv2-miR-H13	hsv2-miR-H13
hsv2-miR-H19	0.7	0.686	0.4136	-6.33822	0.1035	hsv2-miR-H19	hsv2-miR-H19
hsv2-miR-H2	0.7	0.686	0.4136	-6.33822	0.1035	hsv2-miR-H2	hsv2-miR-H2
hsv2-miR-H20	0.7	0.686	0.4136	-6.33822	0.1035	hsv2-miR-H20	hsv2-miR-H20
hsv2-miR-H21	0.7	0.686	0.4136	-6.33822	0.1035	hsv2-miR-H21	hsv2-miR-H21
hsv2-miR-H23-3p	0.7	0.686	0.4136	-6.33822	0.1035	hsv2-miR-H23-3p	hsv2-miR-H23-3p
hsv2-miR-H23-5p	0.7	0.686	0.4136	-6.33822	0.1035	hsv2-miR-H23-5p	hsv2-miR-H23-5p
hsv2-miR-H3	0.7	0.686	0.4136	-6.33822	0.1035	hsv2-miR-H3	hsv2-miR-H3
hsv2-miR-H4-3p	0.7	0.686	0.4136	-6.33822	0.1035	hsv2-miR-H4-3p	hsv2-miR-H4-3p
hsv2-miR-H4-5p	0.7	0.686	0.4136	-6.33822	0.1035	hsv2-miR-H4-5p	hsv2-miR-H4-5p
hsv2-miR-H5	0.7	0.686	0.4136	-6.33822	0.1035	hsv2-miR-H5	hsv2-miR-H5
hsv2-miR-H6-3p	0.7	0.686	0.4136	-6.33822	0.1035	hsv2-miR-H6-3p	hsv2-miR-H6-3p
hsv2-miR-H7-3p	0.7	0.686	0.4136	-6.33822	0.1035	hsv2-miR-H7-3p	hsv2-miR-H7-3p
hsv2-miR-H7-5p	0.7	0.686	0.4136	-6.33822	0.1035	hsv2-miR-H7-5p	hsv2-miR-H7-5p
hsv2-miR-H9-3p	0.7	0.686	0.4136	-6.33822	0.1035	hsv2-miR-H9-3p	hsv2-miR-H9-3p
hsv2-miR-H9-5p	0.7	0.686	0.4136	-6.33822	0.1035	hsv2-miR-H9-5p	hsv2-miR-H9-5p
jcv-miR-J1-5p	0.7	0.686	0.4136	-6.33822	0.1035	jcv-miR-J1-5p	jcv-miR-J1-5p
kshv-miR-K12-1-3p	0.7	0.686	0.4136	-6.33822	0.1035	kshv-miR-K12-1-3p	kshv-miR-K12-1-3p
kshv-miR-K12-1-5p	0.7	0.686	0.4136	-6.33822	0.1035	kshv-miR-K12-1-5p	kshv-miR-K12-1-5p
kshv-miR-K12-10a-5p	0.7	0.686	0.4136	-6.33822	0.1035	kshv-miR-K12-10a-5p	kshv-miR-K12-10a-5p
kshv-miR-K12-10b	0.7	0.686	0.4136	-6.33822	0.1035	kshv-miR-K12-10b	kshv-miR-K12-10b
kshv-miR-K12-11-3p	0.7	0.686	0.4136	-6.33822	0.1035	kshv-miR-K12-11-3p	kshv-miR-K12-11-3p
kshv-miR-K12-11-5p	0.7	0.686	0.4136	-6.33822	0.1035	kshv-miR-K12-11-5p	kshv-miR-K12-11-5p
kshv-miR-K12-12-3p	0.7	0.686	0.4136	-6.33822	0.1035	kshv-miR-K12-12-3p	kshv-miR-K12-12-3p
kshv-miR-K12-12-5p	0.7	0.686	0.4136	-6.33822	0.1035	kshv-miR-K12-12-5p	kshv-miR-K12-12-5p
kshv-miR-K12-2-3p	0.7	0.686	0.4136	-6.33822	0.1035	kshv-miR-K12-2-3p	kshv-miR-K12-2-3p
kshv-miR-K12-2-5p	0.7	0.686	0.4136	-6.33822	0.1035	kshv-miR-K12-2-5p	kshv-miR-K12-2-5p
kshv-miR-K12-3-3p	0.7	0.686	0.4136	-6.33822	0.1035	kshv-miR-K12-3-3p	kshv-miR-K12-3-3p
kshv-miR-K12-4-3p	0.7	0.686	0.4136	-6.33822	0.1035	kshv-miR-K12-4-3p	kshv-miR-K12-4-3p
kshv-miR-K12-4-5p	0.7	0.686	0.4136	-6.33822	0.1035	kshv-miR-K12-4-5p	kshv-miR-K12-4-5p
kshv-miR-K12-5-3p	0.7	0.686	0.4136	-6.33822	0.1035	kshv-miR-K12-5-3p	kshv-miR-K12-5-3p
kshv-miR-K12-5-5p	0.7	0.686	0.4136	-6.33822	0.1035	kshv-miR-K12-5-5p	kshv-miR-K12-5-5p
kshv-miR-K12-6-3p	0.7	0.686	0.4136	-6.33822	0.1035	kshv-miR-K12-6-3p	kshv-miR-K12-6-3p
kshv-miR-K12-6-5p	0.7	0.686	0.4136	-6.33822	0.1035	kshv-miR-K12-6-5p	kshv-miR-K12-6-5p
kshv-miR-K12-7-3p	0.7	0.686	0.4136	-6.33822	0.1035	kshv-miR-K12-7-3p	kshv-miR-K12-7-3p
kshv-miR-K12-7-5p	0.7	0.686	0.4136	-6.33822	0.1035	kshv-miR-K12-7-5p	kshv-miR-K12-7-5p
kshv-miR-K12-8-3p	0.7	0.686	0.4136	-6.33822	0.1035	kshv-miR-K12-8-3p	kshv-miR-K12-8-3p
kshv-miR-K12-8-5p	0.7	0.686	0.4136	-6.33822	0.1035	kshv-miR-K12-8-5p	kshv-miR-K12-8-5p
kshv-miR-K12-9-3p	0.7	0.686	0.4136	-6.33822	0.1035	kshv-miR-K12-9-3p	kshv-miR-K12-9-3p
kshv-miR-K12-9-5p	0.7	0.686	0.4136	-6.33822	0.1035	kshv-miR-K12-9-5p	kshv-miR-K12-9-5p
NC1_00000197	0.7	0.686	0.4136	-6.33822	0.1035		NC1_00000197
NC1_00000215	0.7	0.686	0.4136	-6.33822	0.1035		NC1_00000215
NC2_00079215	0.7	0.686	0.4136	-6.33822	0.1035		NC2_00079215
NC2_00092197	0.7	0.686	0.4136	-6.33822	0.1035		NC2_00092197
NC2_00106057	0.7	0.686	0.4136	-6.33822	0.1035		NC2_00106057
NC2_00122731	0.7	0.686	0.4136	-6.33822	0.1035		NC2_00122731
hsa-miR-31-3p	0.7	0.686	0.4136	-6.33822	0.1035	hsa-miR-31-3p	hsa-miR-31-3p
hsa-miR-132-5p	0.7	0.686	0.4136	-6.33822	0.1035	hsa-miR-132-5p	hsa-miR-132-5p
hsa-miR-212-3p	0.7	0.686	0.4136	-6.33822	0.1035	hsa-miR-212-3p	hsa-miR-212-3p
hsa-miR-378_v17.0	0.7	0.686	0.4136	-6.33822	0.1035	hsa-miR-378_v17.0	hsa-miR-378_v17.0
hsa-miR-101-5p	0.7	0.686	0.4136	-6.33822	0.1035	hsa-miR-101-5p	hsa-miR-101-5p
hsa-miR-452-5p	0.7	0.686	0.4136	-6.33822	0.1035	hsa-miR-452-5p	hsa-miR-452-5p
hsa-miR-499a-5p	0.7	0.686	0.4136	-6.33822	0.1035	hsa-miR-499a-5p	hsa-miR-499a-5p
hsa-miR-3162-5p	0.703	0.69	-0.4085	-6.34043	-0.067	hsa-miR-3162-5p	hsa-miR-3162-5p
hsa-miR-3648	0.722	0.709	-0.3825	-6.35111	-0.5142	hsa-miR-3648	hsa-miR-3648
hsa-miR-574-5p	0.725	0.712	-0.378	-6.35289	-0.0837	hsa-miR-574-5p	hsa-miR-574-5p
hsa-miR-1280_v18.0	0.728	0.716	-0.3729	-6.35492	-0.072	hsa-miR-1280_v18.0	hsa-miR-1280_v18.0
hsa-miR-133b	0.746	0.734	0.3484	-6.36411	0.102	hsa-miR-133b	hsa-miR-133b
hsa-miR-500a-3p	0.793	0.781	0.285	-6.38515	0.0628	hsa-miR-500a-3p	hsa-miR-500a-3p
hsa-miR-3610	0.797	0.785	-0.2787	-6.38701	-0.3527	hsa-miR-3610	hsa-miR-3610
hsa-miR-202-3p	0.798	0.787	-0.2762	-6.38772	-0.5118	hsa-miR-202-3p	hsa-miR-202-3p
hsa-miR-3609	0.814	0.803	-0.2546	-6.39374	-0.2862	hsa-miR-3609	hsa-miR-3609
hsa-miR-148a-3p	0.824	0.813	0.2413	-6.3972	0.0867	hsa-miR-148a-3p	hsa-miR-148a-3p
hsa-miR-223-3p	0.832	0.822	-0.2296	-6.40009	-0.1444	hsa-miR-223-3p	hsa-miR-223-3p
hsa-miR-3154	0.834	0.825	-0.2266	-6.40081	-0.2385	hsa-miR-3154	hsa-miR-3154
hsa-miR-371a-5p	0.839	0.831	-0.2186	-6.40269	-0.2703	hsa-miR-371a-5p	hsa-miR-371a-5p
hsa-miR-135a-3p	0.857	0.849	0.1948	-6.40786	0.2442	hsa-miR-135a-3p	hsa-miR-135a-3p
hsa-miR-9-5p	0.891	0.883	-0.1504	-6.41592	-0.178	hsa-miR-9-5p	hsa-miR-9-5p
hsa-miR-338-3p	0.894	0.887	0.1448	-6.41679	0.0664	hsa-miR-338-3p	hsa-miR-338-3p
hsa-miR-224-5p	0.912	0.905	-0.1213	-6.42009	-0.0361	hsa-miR-224-5p	hsa-miR-224-5p
hsa-miR-3917	0.928	0.922	0.1002	-6.42256	0.1577	hsa-miR-3917	hsa-miR-3917
hsa-miR-1260b	0.931	0.925	0.0959	-6.423	0.0209	hsa-miR-1260b	hsa-miR-1260b
hsa-miR-30b-3p	0.946	0.941	0.0751	-6.42487	0.0834	hsa-miR-30b-3p	hsa-miR-30b-3p
hsa-miR-218-5p	0.949	0.945	-0.0707	-6.42521	-0.0224	hsa-miR-218-5p	hsa-miR-218-5p
hsa-miR-96-5p	0.957	0.954	-0.0592	-6.426	-0.0649	hsa-miR-96-5p	hsa-miR-96-5p
miRNABrightCorner30	0.957	0.954	0.0592	-6.426	0.0147		miRNABrightCorner30
hsa-miR-146b-5p	0.961	0.959	0.0521	-6.42642	0.0274	hsa-miR-146b-5p	hsa-miR-146b-5p
hsa-miR-30c-1-3p	0.984	0.983	0.0218	-6.4276	0.0197	hsa-miR-30c-1-3p	hsa-miR-30c-1-3p
hsa-miR-376b-3p	0.99	0.99	0.0132	-6.42776	0.0151	hsa-miR-376b-3p	hsa-miR-376b-3p
hsv2-miR-H24	0.991	0.991	-0.0114	-6.42778	-0.02	hsv2-miR-H24	hsv2-miR-H24

## Sheet: miRDB
hsa-mir-215-3p	ABI1
hsa-mir-215-3p	ADAM22
hsa-mir-215-3p	AFF4
hsa-mir-215-3p	AICDA
hsa-mir-215-3p	AKAP11
hsa-mir-215-3p	AKAP6
hsa-mir-215-3p	ARIH1
hsa-mir-215-3p	ARL2BP
hsa-mir-215-3p	ATM
hsa-mir-215-3p	BAG5
hsa-mir-215-3p	BANK1
hsa-mir-215-3p	BCL2L10
hsa-mir-215-3p	BHLHE22
hsa-mir-215-3p	BLOC1S6
hsa-mir-215-3p	BNIP3L
hsa-mir-215-3p	BPGM
hsa-mir-215-3p	BTN3A1
hsa-mir-215-3p	BTN3A3
hsa-mir-215-3p	C12orf74
hsa-mir-215-3p	C17orf64
hsa-mir-215-3p	C8orf37
hsa-mir-215-3p	CADM2
hsa-mir-215-3p	CAMK2D
hsa-mir-215-3p	CASR
hsa-mir-215-3p	CBX6
hsa-mir-215-3p	CCDC122
hsa-mir-215-3p	CCDC58
hsa-mir-215-3p	CCDC73
hsa-mir-215-3p	CD274
hsa-mir-215-3p	CD55
hsa-mir-215-3p	CDKN2AIP
hsa-mir-215-3p	CEACAM5
hsa-mir-215-3p	CEP135
hsa-mir-215-3p	CEP44
hsa-mir-215-3p	CHST9
hsa-mir-215-3p	CHSY3
hsa-mir-215-3p	CNOT6L
hsa-mir-215-3p	CTCFL
hsa-mir-215-3p	CUL2
hsa-mir-215-3p	DDX52
hsa-mir-215-3p	DENND4C
hsa-mir-215-3p	DGKB
hsa-mir-215-3p	DGKK
hsa-mir-215-3p	DLG2
hsa-mir-215-3p	DLGAP2
hsa-mir-215-3p	DMD
hsa-mir-215-3p	DNAJB5
hsa-mir-215-3p	DNAJC25-GNG10
hsa-mir-215-3p	DOCK10
hsa-mir-215-3p	DPY19L4
hsa-mir-215-3p	DYNC1LI2
hsa-mir-215-3p	EDRF1
hsa-mir-215-3p	EIF4H
hsa-mir-215-3p	ENPP2
hsa-mir-215-3p	FAM120C
hsa-mir-215-3p	FAM84A
hsa-mir-215-3p	FAM92A
hsa-mir-215-3p	FAM98C
hsa-mir-215-3p	FAM9C
hsa-mir-215-3p	FBXO43
hsa-mir-215-3p	FBXW11
hsa-mir-215-3p	FEM1B
hsa-mir-215-3p	FIGN
hsa-mir-215-3p	FLI1
hsa-mir-215-3p	FRG2
hsa-mir-215-3p	FRG2C
hsa-mir-215-3p	GCC2
hsa-mir-215-3p	GCNT2
hsa-mir-215-3p	GCNT4
hsa-mir-215-3p	GDNF
hsa-mir-215-3p	GLI2
hsa-mir-215-3p	GLYATL2
hsa-mir-215-3p	GNA12
hsa-mir-215-3p	GNAI1
hsa-mir-215-3p	GNG10
hsa-mir-215-3p	GRID1
hsa-mir-215-3p	GUCY1A2
hsa-mir-215-3p	HECW2
hsa-mir-215-3p	HIRA
hsa-mir-215-3p	HLA-DQA1
hsa-mir-215-3p	HLF
hsa-mir-215-3p	IGF1R
hsa-mir-215-3p	IL5RA
hsa-mir-215-3p	ITGA6
hsa-mir-215-3p	ITIH3
hsa-mir-215-3p	KCNH8
hsa-mir-215-3p	KDM1B
hsa-mir-215-3p	KIDINS220
hsa-mir-215-3p	KPNA1
hsa-mir-215-3p	KRAS
hsa-mir-215-3p	LARP6
hsa-mir-215-3p	LATS1
hsa-mir-215-3p	LMO2
hsa-mir-215-3p	LPCAT1
hsa-mir-215-3p	LRFN5
hsa-mir-215-3p	LRRC23
hsa-mir-215-3p	LRRFIP2
hsa-mir-215-3p	MAGEA8
hsa-mir-215-3p	MAMLD1
hsa-mir-215-3p	MAP2
hsa-mir-215-3p	MAPRE1
hsa-mir-215-3p	MASP1
hsa-mir-215-3p	MBNL1
hsa-mir-215-3p	MEOX2
hsa-mir-215-3p	MICU3
hsa-mir-215-3p	MOSPD2
hsa-mir-215-3p	MPDZ
hsa-mir-215-3p	MRPS36
hsa-mir-215-3p	MTRF1L
hsa-mir-215-3p	MYSM1
hsa-mir-215-3p	NCL
hsa-mir-215-3p	NFS1
hsa-mir-215-3p	NIN
hsa-mir-215-3p	NPEPPS
hsa-mir-215-3p	NPY2R
hsa-mir-215-3p	NR3C1
hsa-mir-215-3p	NRARP
hsa-mir-215-3p	NRCAM
hsa-mir-215-3p	NRIP1
hsa-mir-215-3p	NUS1
hsa-mir-215-3p	NXPH1
hsa-mir-215-3p	PCDH9
hsa-mir-215-3p	PDE3B
hsa-mir-215-3p	PDE8B
hsa-mir-215-3p	PEX13
hsa-mir-215-3p	PIAS3
hsa-mir-215-3p	PPARGC1A
hsa-mir-215-3p	PPFIA1
hsa-mir-215-3p	PRDM2
hsa-mir-215-3p	PRR11
hsa-mir-215-3p	PSD3
hsa-mir-215-3p	PSMC6
hsa-mir-215-3p	PTCHD1
hsa-mir-215-3p	PTER
hsa-mir-215-3p	PTGER4
hsa-mir-215-3p	PTGES3
hsa-mir-215-3p	PTPN13
hsa-mir-215-3p	PTPN7
hsa-mir-215-3p	PTPRG
hsa-mir-215-3p	RAB11FIP2
hsa-mir-215-3p	RAB33B
hsa-mir-215-3p	RAP1GAP
hsa-mir-215-3p	RBBP6
hsa-mir-215-3p	RGMB
hsa-mir-215-3p	RGPD3
hsa-mir-215-3p	RGPD4
hsa-mir-215-3p	RGPD5
hsa-mir-215-3p	RGPD6
hsa-mir-215-3p	RGPD8
hsa-mir-215-3p	RHOQ
hsa-mir-215-3p	RICTOR
hsa-mir-215-3p	RIMS1
hsa-mir-215-3p	RNF103
hsa-mir-215-3p	RPRD1A
hsa-mir-215-3p	RRP15
hsa-mir-215-3p	RUFY2
hsa-mir-215-3p	SAMD8
hsa-mir-215-3p	SAMHD1
hsa-mir-215-3p	SAP30L
hsa-mir-215-3p	SCPEP1
hsa-mir-215-3p	SCYL2
hsa-mir-215-3p	SEC23IP
hsa-mir-215-3p	SEMA3C
hsa-mir-215-3p	SFMBT1
hsa-mir-215-3p	SFXN1
hsa-mir-215-3p	SGMS2
hsa-mir-215-3p	SGPP1
hsa-mir-215-3p	SIVA1
hsa-mir-215-3p	SIX1
hsa-mir-215-3p	SLAMF7
hsa-mir-215-3p	SLC25A36
hsa-mir-215-3p	SLC26A4
hsa-mir-215-3p	SLC39A9
hsa-mir-215-3p	SLC9A2
hsa-mir-215-3p	SMAD5
hsa-mir-215-3p	SMAP1
hsa-mir-215-3p	SMC5
hsa-mir-215-3p	SNAP25
hsa-mir-215-3p	SNX13
hsa-mir-215-3p	SOS 1
hsa-mir-215-3p	SPRED1
hsa-mir-215-3p	SRSF1
hsa-mir-215-3p	STC1
hsa-mir-215-3p	STRIP2
hsa-mir-215-3p	STUM
hsa-mir-215-3p	SULF1
hsa-mir-215-3p	SYNPO2
hsa-mir-215-3p	SYT15
hsa-mir-215-3p	TBL1X
hsa-mir-215-3p	TBL1XR1
hsa-mir-215-3p	TDG
hsa-mir-215-3p	TEAD1
hsa-mir-215-3p	TENM1
hsa-mir-215-3p	TFRC
hsa-mir-215-3p	TICAM2
hsa-mir-215-3p	TLK1
hsa-mir-215-3p	TLK2
hsa-mir-215-3p	TMED7-TICAM2
hsa-mir-215-3p	TMEM154
hsa-mir-215-3p	TMEM242
hsa-mir-215-3p	TMEM260
hsa-mir-215-3p	TMEM47
hsa-mir-215-3p	TNFAIP1
hsa-mir-215-3p	TNFRSF19
hsa-mir-215-3p	TPK1
hsa-mir-215-3p	TRIM14
hsa-mir-215-3p	TRIM2
hsa-mir-215-3p	TRIQK
hsa-mir-215-3p	TSLP
hsa-mir-215-3p	TTC7B
hsa-mir-215-3p	UBASH3B
hsa-mir-215-3p	UBE2B
hsa-mir-215-3p	UBR5
hsa-mir-215-3p	USP37
hsa-mir-215-3p	VCPIP1
hsa-mir-215-3p	WAPL
hsa-mir-215-3p	WASHC4
hsa-mir-215-3p	WBP2NL
hsa-mir-215-3p	WDR78
hsa-mir-215-3p	WWTR1
hsa-mir-215-3p	YAF2
hsa-mir-215-3p	YWHAZ
hsa-mir-215-3p	ZBTB44
hsa-mir-215-3p	ZBTB6
hsa-mir-215-3p	ZC3H14
hsa-mir-215-3p	ZCCHC10
hsa-mir-215-3p	ZCCHC14
hsa-mir-215-3p	ZDHHC21
hsa-mir-215-3p	ZFP62
hsa-mir-215-3p	ZNF10
hsa-mir-215-3p	ZNF665
hsa-mir-215-3p	ZNF684
hsa-mir-215-3p	ZNF704
hsa-mir-215-3p	ZNF780B
hsa-mir-215-3p	ZRANB3
hsa-mir-215-5p	ACPP
hsa-mir-215-5p	ADGRL3
hsa-mir-215-5p	ALCAM
hsa-mir-215-5p	ALKBH8
hsa-mir-215-5p	ANAPC10
hsa-mir-215-5p	ANKRD44
hsa-mir-215-5p	ARFGEF1
hsa-mir-215-5p	ARHGAP36
hsa-mir-215-5p	ARL2BP
hsa-mir-215-5p	ARMC3
hsa-mir-215-5p	ASXL2
hsa-mir-215-5p	ATP8B4
hsa-mir-215-5p	BHLHE22
hsa-mir-215-5p	BLCAP
hsa-mir-215-5p	C4orf46
hsa-mir-215-5p	CCDC121
hsa-mir-215-5p	CCNT2
hsa-mir-215-5p	CD93
hsa-mir-215-5p	CENPBD1
hsa-mir-215-5p	CEP70
hsa-mir-215-5p	CHD6
hsa-mir-215-5p	CNGB3
hsa-mir-215-5p	CSMD3
hsa-mir-215-5p	CTNNBIP1
hsa-mir-215-5p	CUL3
hsa-mir-215-5p	CWC25
hsa-mir-215-5p	CXCL2
hsa-mir-215-5p	DDX50
hsa-mir-215-5p	DICER1
hsa-mir-215-5p	DNAH5
hsa-mir-215-5p	DYRK1A
hsa-mir-215-5p	DYRK3
hsa-mir-215-5p	ELMO1
hsa-mir-215-5p	EREG
hsa-mir-215-5p	EXOSC8
hsa-mir-215-5p	FAM199X
hsa-mir-215-5p	FAM229B
hsa-mir-215-5p	FAM234B
hsa-mir-215-5p	FAM3C
hsa-mir-215-5p	FGD5
hsa-mir-215-5p	FHDC1
hsa-mir-215-5p	FLI1
hsa-mir-215-5p	FOXN2
hsa-mir-215-5p	FRMD4B
hsa-mir-215-5p	GABPB1
hsa-mir-215-5p	GAD1
hsa-mir-215-5p	GOLGA6L1
hsa-mir-215-5p	GOLGA6L22
hsa-mir-215-5p	GOLGA6L6
hsa-mir-215-5p	GPR22
hsa-mir-215-5p	GRHL1
hsa-mir-215-5p	GTF2H5
hsa-mir-215-5p	H3F3B
hsa-mir-215-5p	HEATR5A
hsa-mir-215-5p	IFI44L
hsa-mir-215-5p	IKZF2
hsa-mir-215-5p	INPP4A
hsa-mir-215-5p	ITGAV
hsa-mir-215-5p	KCNA4
hsa-mir-215-5p	KCNK10
hsa-mir-215-5p	KCNQ5
hsa-mir-215-5p	KIF5B
hsa-mir-215-5p	KLB
hsa-mir-215-5p	KPNA6
hsa-mir-215-5p	KRTAP1-5
hsa-mir-215-5p	L2HGDH
hsa-mir-215-5p	LEFTY2
hsa-mir-215-5p	LIMS1
hsa-mir-215-5p	LPAR4
hsa-mir-215-5p	LRRC10B
hsa-mir-215-5p	LSAMP
hsa-mir-215-5p	MCPH1
hsa-mir-215-5p	MFAP3
hsa-mir-215-5p	MFSD4B
hsa-mir-215-5p	MSN
hsa-mir-215-5p	MTMR4
hsa-mir-215-5p	NCAPG2
hsa-mir-215-5p	NCOA3
hsa-mir-215-5p	NIPBL
hsa-mir-215-5p	NOD2
hsa-mir-215-5p	NTRK2
hsa-mir-215-5p	NXPH3
hsa-mir-215-5p	OLIG3
hsa-mir-215-5p	PABPC4
hsa-mir-215-5p	PCDH9
hsa-mir-215-5p	PCDHGB7
hsa-mir-215-5p	PDP1
hsa-mir-215-5p	PKP4
hsa-mir-215-5p	PPP1R18
hsa-mir-215-5p	PPP1R3D
hsa-mir-215-5p	PREPL
hsa-mir-215-5p	PRKD3
hsa-mir-215-5p	PTPN4
hsa-mir-215-5p	RAB27B
hsa-mir-215-5p	RABGAP1
hsa-mir-215-5p	RALB
hsa-mir-215-5p	RB1
hsa-mir-215-5p	RBMS3
hsa-mir-215-5p	RIC8B
hsa-mir-215-5p	RNF217
hsa-mir-215-5p	RPAP2
hsa-mir-215-5p	RPRD1B
hsa-mir-215-5p	SAMD4A
hsa-mir-215-5p	SCN3A
hsa-mir-215-5p	SEMA4D
hsa-mir-215-5p	SGCD
hsa-mir-215-5p	SH3RF3
hsa-mir-215-5p	SLC30A9
hsa-mir-215-5p	SMC5
hsa-mir-215-5p	SNRPG
hsa-mir-215-5p	SOD2
hsa-mir-215-5p	SRSF3
hsa-mir-215-5p	SRSF6
hsa-mir-215-5p	STX7
hsa-mir-215-5p	TAOK1
hsa-mir-215-5p	TCF7
hsa-mir-215-5p	TMED10
hsa-mir-215-5p	TMEM167A
hsa-mir-215-5p	TMLHE
hsa-mir-215-5p	TMPO
hsa-mir-215-5p	TMTC3
hsa-mir-215-5p	TSTD2
hsa-mir-215-5p	USP45
hsa-mir-215-5p	WASHC4
hsa-mir-215-5p	WDR44
hsa-mir-215-5p	WNK1
hsa-mir-215-5p	ZBTB34
hsa-mir-215-5p	ZC3H6
hsa-mir-215-5p	ZDHHC2
hsa-mir-215-5p	ZEB2
hsa-mir-215-5p	ZMAT3
hsa-mir-215-5p	ZNF536
hsa-mir-181c-3p	BCL11A
hsa-mir-181c-3p	C7orf65
hsa-mir-181c-3p	CD69
hsa-mir-181c-3p	FAM122B
hsa-mir-181c-3p	LIG4
hsa-mir-181c-3p	MRPS35
hsa-mir-181c-3p	NHEJ1
hsa-mir-181c-3p	OLFM1
hsa-mir-181c-3p	PARD3
hsa-mir-181c-3p	RIBC1
hsa-mir-181c-3p	SCN7A
hsa-mir-181c-3p	STK24
hsa-mir-181c-3p	ZFP14
hsa-mir-7-1-3p	AARD
hsa-mir-7-1-3p	ABCB1
hsa-mir-7-1-3p	ABCC9
hsa-mir-7-1-3p	ABHD13
hsa-mir-7-1-3p	ABHD17B
hsa-mir-7-1-3p	ACADSB
hsa-mir-7-1-3p	ACBD3
hsa-mir-7-1-3p	ACER3
hsa-mir-7-1-3p	ACTB
hsa-mir-7-1-3p	ACTR10
hsa-mir-7-1-3p	ACYP2
hsa-mir-7-1-3p	ADA2
hsa-mir-7-1-3p	ADCY7
hsa-mir-7-1-3p	ADGRL2
hsa-mir-7-1-3p	ADNP2
hsa-mir-7-1-3p	AEBP2
hsa-mir-7-1-3p	AFF4
hsa-mir-7-1-3p	AGFG1
hsa-mir-7-1-3p	AGMO
hsa-mir-7-1-3p	AGO1
hsa-mir-7-1-3p	AGPAT5
hsa-mir-7-1-3p	AGXT2
hsa-mir-7-1-3p	AHCYL2
hsa-mir-7-1-3p	AHR
hsa-mir-7-1-3p	AIFM2
hsa-mir-7-1-3p	AKAP11
hsa-mir-7-1-3p	AKAP13
hsa-mir-7-1-3p	AKAP6
hsa-mir-7-1-3p	AKIRIN1
hsa-mir-7-1-3p	ALDH1L2
hsa-mir-7-1-3p	AMFR
hsa-mir-7-1-3p	AMIGO2
hsa-mir-7-1-3p	AMMECR1
hsa-mir-7-1-3p	AMOT
hsa-mir-7-1-3p	ANGPTL3
hsa-mir-7-1-3p	ANK3
hsa-mir-7-1-3p	ANKRD13C
hsa-mir-7-1-3p	ANKRD46
hsa-mir-7-1-3p	ANO8
hsa-mir-7-1-3p	ANTXR2
hsa-mir-7-1-3p	APC
hsa-mir-7-1-3p	AQP4
hsa-mir-7-1-3p	AQR
hsa-mir-7-1-3p	ARAF
hsa-mir-7-1-3p	ARFIP1
hsa-mir-7-1-3p	ARHGAP19
hsa-mir-7-1-3p	ARHGAP42
hsa-mir-7-1-3p	ARHGAP44
hsa-mir-7-1-3p	ARHGEF12
hsa-mir-7-1-3p	ARHGEF7
hsa-mir-7-1-3p	ARID4B
hsa-mir-7-1-3p	ARL13B
hsa-mir-7-1-3p	ARL5B
hsa-mir-7-1-3p	ARMCX1
hsa-mir-7-1-3p	ARMCX2
hsa-mir-7-1-3p	ARSA
hsa-mir-7-1-3p	ART3
hsa-mir-7-1-3p	ASB7
hsa-mir-7-1-3p	ASB9
hsa-mir-7-1-3p	ASF1A
hsa-mir-7-1-3p	ATG12
hsa-mir-7-1-3p	ATG4C
hsa-mir-7-1-3p	ATL2
hsa-mir-7-1-3p	ATP11A
hsa-mir-7-1-3p	ATP13A3
hsa-mir-7-1-3p	ATP1A2
hsa-mir-7-1-3p	ATP1B4
hsa-mir-7-1-3p	ATP6V1A
hsa-mir-7-1-3p	ATP8A1
hsa-mir-7-1-3p	ATRX
hsa-mir-7-1-3p	ATXN7
hsa-mir-7-1-3p	AZIN1
hsa-mir-7-1-3p	BAZ1A
hsa-mir-7-1-3p	BBS12
hsa-mir-7-1-3p	BBX
hsa-mir-7-1-3p	BCAP29
hsa-mir-7-1-3p	BCCIP
hsa-mir-7-1-3p	BCL11A
hsa-mir-7-1-3p	BCL6B
hsa-mir-7-1-3p	BCLAF1
hsa-mir-7-1-3p	BDNF
hsa-mir-7-1-3p	BEND4
hsa-mir-7-1-3p	BET1
hsa-mir-7-1-3p	BHLHE22
hsa-mir-7-1-3p	BICRAL
hsa-mir-7-1-3p	BMPR1B
hsa-mir-7-1-3p	BMT2
hsa-mir-7-1-3p	BNC1
hsa-mir-7-1-3p	BNC2
hsa-mir-7-1-3p	BNIP2
hsa-mir-7-1-3p	BNIP3
hsa-mir-7-1-3p	BRWD3
hsa-mir-7-1-3p	BTBD10
hsa-mir-7-1-3p	BTBD3
hsa-mir-7-1-3p	BTBD9
hsa-mir-7-1-3p	BTF3L4
hsa-mir-7-1-3p	BZW1
hsa-mir-7-1-3p	C12orf29
hsa-mir-7-1-3p	C12orf56
hsa-mir-7-1-3p	C15orf41
hsa-mir-7-1-3p	C17orf75
hsa-mir-7-1-3p	C18orf63
hsa-mir-7-1-3p	C18orf65
hsa-mir-7-1-3p	C1GALT1
hsa-mir-7-1-3p	C2orf49
hsa-mir-7-1-3p	C2orf69
hsa-mir-7-1-3p	C2orf72
hsa-mir-7-1-3p	C5orf24
hsa-mir-7-1-3p	C5orf47
hsa-mir-7-1-3p	C5orf63
hsa-mir-7-1-3p	C6orf10
hsa-mir-7-1-3p	C6orf58
hsa-mir-7-1-3p	CACNA1B
hsa-mir-7-1-3p	CACNA1C
hsa-mir-7-1-3p	CACNB4
hsa-mir-7-1-3p	CADM2
hsa-mir-7-1-3p	CALCR
hsa-mir-7-1-3p	CAMK2A
hsa-mir-7-1-3p	CAMSAP2
hsa-mir-7-1-3p	CAMTA2
hsa-mir-7-1-3p	CAND1
hsa-mir-7-1-3p	CANX
hsa-mir-7-1-3p	CAPRIN1
hsa-mir-7-1-3p	CASK
hsa-mir-7-1-3p	CASP3
hsa-mir-7-1-3p	CASP8AP2
hsa-mir-7-1-3p	CBFB
hsa-mir-7-1-3p	CBLN4
hsa-mir-7-1-3p	CC2D2B
hsa-mir-7-1-3p	CCDC112
hsa-mir-7-1-3p	CCDC14
hsa-mir-7-1-3p	CCDC34
hsa-mir-7-1-3p	CCDC88A
hsa-mir-7-1-3p	CCNE2
hsa-mir-7-1-3p	CCNG2
hsa-mir-7-1-3p	CCNL1
hsa-mir-7-1-3p	CCNT2
hsa-mir-7-1-3p	CCNY
hsa-mir-7-1-3p	CCSER2
hsa-mir-7-1-3p	CD2AP
hsa-mir-7-1-3p	CD69
hsa-mir-7-1-3p	CDC14A
hsa-mir-7-1-3p	CDC27
hsa-mir-7-1-3p	CDC42SE2
hsa-mir-7-1-3p	CDC73
hsa-mir-7-1-3p	CDH10
hsa-mir-7-1-3p	CDH13
hsa-mir-7-1-3p	CDH19
hsa-mir-7-1-3p	CDH8
hsa-mir-7-1-3p	CDK1
hsa-mir-7-1-3p	CDK12
hsa-mir-7-1-3p	CDK17
hsa-mir-7-1-3p	CDKN2B
hsa-mir-7-1-3p	CEP170
hsa-mir-7-1-3p	CEP350
hsa-mir-7-1-3p	CERS6
hsa-mir-7-1-3p	CETN2
hsa-mir-7-1-3p	CFAP65
hsa-mir-7-1-3p	CFAP97
hsa-mir-7-1-3p	CFHR2
hsa-mir-7-1-3p	CHD9
hsa-mir-7-1-3p	CHM
hsa-mir-7-1-3p	CHN2
hsa-mir-7-1-3p	CHRNA6
hsa-mir-7-1-3p	CLASP1
hsa-mir-7-1-3p	CLCA4
hsa-mir-7-1-3p	CLDN1
hsa-mir-7-1-3p	CLDN11
hsa-mir-7-1-3p	CLDN16
hsa-mir-7-1-3p	CLEC4E
hsa-mir-7-1-3p	CMPK1
hsa-mir-7-1-3p	CMPK2
hsa-mir-7-1-3p	CNMD
hsa-mir-7-1-3p	CNOT6L
hsa-mir-7-1-3p	CNOT7
hsa-mir-7-1-3p	CNOT9
hsa-mir-7-1-3p	CNTLN
hsa-mir-7-1-3p	CNTN5
hsa-mir-7-1-3p	CNTNAP1
hsa-mir-7-1-3p	COBLL1
hsa-mir-7-1-3p	COG3
hsa-mir-7-1-3p	COL19A1
hsa-mir-7-1-3p	COL24A1
hsa-mir-7-1-3p	COL4A1
hsa-mir-7-1-3p	COL4A3
hsa-mir-7-1-3p	COPA
hsa-mir-7-1-3p	COPS7B
hsa-mir-7-1-3p	COPS8
hsa-mir-7-1-3p	COQ10B
hsa-mir-7-1-3p	CPEB2
hsa-mir-7-1-3p	CPEB4
hsa-mir-7-1-3p	CPSF2
hsa-mir-7-1-3p	CPSF7
hsa-mir-7-1-3p	CRABP2
hsa-mir-7-1-3p	CRAMP1
hsa-mir-7-1-3p	CREB1
hsa-mir-7-1-3p	CRIM1
hsa-mir-7-1-3p	CRIPT
hsa-mir-7-1-3p	CRISPLD1
hsa-mir-7-1-3p	CSMD1
hsa-mir-7-1-3p	CSPG5
hsa-mir-7-1-3p	CSRNP1
hsa-mir-7-1-3p	CTBP2
hsa-mir-7-1-3p	CTDSPL2
hsa-mir-7-1-3p	CTGF
hsa-mir-7-1-3p	CTLA4
hsa-mir-7-1-3p	CTNND2
hsa-mir-7-1-3p	CTSO
hsa-mir-7-1-3p	CTSV
hsa-mir-7-1-3p	CXADR
hsa-mir-7-1-3p	CXCL16
hsa-mir-7-1-3p	CXCL2
hsa-mir-7-1-3p	CXorf56
hsa-mir-7-1-3p	CYLD
hsa-mir-7-1-3p	CYP26B1
hsa-mir-7-1-3p	CYP7A1
hsa-mir-7-1-3p	CYP7B1
hsa-mir-7-1-3p	CYTH1
hsa-mir-7-1-3p	DACT1
hsa-mir-7-1-3p	DBI
hsa-mir-7-1-3p	DCAF10
hsa-mir-7-1-3p	DCAF13
hsa-mir-7-1-3p	DCAF7
hsa-mir-7-1-3p	DCBLD2
hsa-mir-7-1-3p	DCK
hsa-mir-7-1-3p	DCLK2
hsa-mir-7-1-3p	DCTN4
hsa-mir-7-1-3p	DCUN1D1
hsa-mir-7-1-3p	DCX
hsa-mir-7-1-3p	DDX19A
hsa-mir-7-1-3p	DEK
hsa-mir-7-1-3p	DENND1B
hsa-mir-7-1-3p	DENND5B
hsa-mir-7-1-3p	DENND6A
hsa-mir-7-1-3p	DHX36
hsa-mir-7-1-3p	DICER1
hsa-mir-7-1-3p	DIEXF
hsa-mir-7-1-3p	DIO1
hsa-mir-7-1-3p	DIP2C
hsa-mir-7-1-3p	DIRAS2
hsa-mir-7-1-3p	DLG2
hsa-mir-7-1-3p	DLX2
hsa-mir-7-1-3p	DMXL2
hsa-mir-7-1-3p	DNAH14
hsa-mir-7-1-3p	DNAJB9
hsa-mir-7-1-3p	DOK5
hsa-mir-7-1-3p	DPY19L3
hsa-mir-7-1-3p	DPYSL2
hsa-mir-7-1-3p	DSC2
hsa-mir-7-1-3p	DSG2
hsa-mir-7-1-3p	DTWD2
hsa-mir-7-1-3p	EBF2
hsa-mir-7-1-3p	ECM2
hsa-mir-7-1-3p	EDIL3
hsa-mir-7-1-3p	EEA1
hsa-mir-7-1-3p	EEF1E1
hsa-mir-7-1-3p	EGLN1
hsa-mir-7-1-3p	EHF
hsa-mir-7-1-3p	EI24
hsa-mir-7-1-3p	EID1
hsa-mir-7-1-3p	EIF1AX
hsa-mir-7-1-3p	EIF3A
hsa-mir-7-1-3p	EIF4E
hsa-mir-7-1-3p	EIF5A
hsa-mir-7-1-3p	EIF5A2
hsa-mir-7-1-3p	ELOC
hsa-mir-7-1-3p	ELOVL7
hsa-mir-7-1-3p	EML4
hsa-mir-7-1-3p	EML5
hsa-mir-7-1-3p	EMP2
hsa-mir-7-1-3p	EMX2
hsa-mir-7-1-3p	ENDOV
hsa-mir-7-1-3p	ENO2
hsa-mir-7-1-3p	ENPP4
hsa-mir-7-1-3p	EPHA5
hsa-mir-7-1-3p	EPS15
hsa-mir-7-1-3p	ERAP1
hsa-mir-7-1-3p	ERBIN
hsa-mir-7-1-3p	ERCC6L2
hsa-mir-7-1-3p	ERI1
hsa-mir-7-1-3p	ERO1A
hsa-mir-7-1-3p	ESM1
hsa-mir-7-1-3p	ETNK1
hsa-mir-7-1-3p	ETV1
hsa-mir-7-1-3p	ETV5
hsa-mir-7-1-3p	EVC2
hsa-mir-7-1-3p	EXD1
hsa-mir-7-1-3p	EXD2
hsa-mir-7-1-3p	EXOC5
hsa-mir-7-1-3p	EXOC6
hsa-mir-7-1-3p	EXOG
hsa-mir-7-1-3p	EXOSC8
hsa-mir-7-1-3p	FABP2
hsa-mir-7-1-3p	FAM110C
hsa-mir-7-1-3p	FAM117B
hsa-mir-7-1-3p	FAM126A
hsa-mir-7-1-3p	FAM13C
hsa-mir-7-1-3p	FAM160B1
hsa-mir-7-1-3p	FAM167A
hsa-mir-7-1-3p	FAM169A
hsa-mir-7-1-3p	FAM177A1
hsa-mir-7-1-3p	FAM19A2
hsa-mir-7-1-3p	FAM19A4
hsa-mir-7-1-3p	FAM204A
hsa-mir-7-1-3p	FAM208A
hsa-mir-7-1-3p	FAM217B
hsa-mir-7-1-3p	FAM46A
hsa-mir-7-1-3p	FAM96A
hsa-mir-7-1-3p	FAN1
hsa-mir-7-1-3p	FAT4
hsa-mir-7-1-3p	FAXC
hsa-mir-7-1-3p	FBXL17
hsa-mir-7-1-3p	FBXL3
hsa-mir-7-1-3p	FBXO22
hsa-mir-7-1-3p	FBXO30
hsa-mir-7-1-3p	FBXO45
hsa-mir-7-1-3p	FBXO9
hsa-mir-7-1-3p	FEM1B
hsa-mir-7-1-3p	FGF13
hsa-mir-7-1-3p	FGL2
hsa-mir-7-1-3p	FLI1
hsa-mir-7-1-3p	FLRT2
hsa-mir-7-1-3p	FN1
hsa-mir-7-1-3p	FNIP1
hsa-mir-7-1-3p	FOXN2
hsa-mir-7-1-3p	FPR3
hsa-mir-7-1-3p	FRMD3
hsa-mir-7-1-3p	FRMD6
hsa-mir-7-1-3p	FRZB
hsa-mir-7-1-3p	FSD1L
hsa-mir-7-1-3p	FSTL1
hsa-mir-7-1-3p	FUT4
hsa-mir-7-1-3p	FYB
hsa-mir-7-1-3p	FZD8
hsa-mir-7-1-3p	G2E3
hsa-mir-7-1-3p	G3BP1
hsa-mir-7-1-3p	GABARAPL2
hsa-mir-7-1-3p	GABPA
hsa-mir-7-1-3p	GABPB1
hsa-mir-7-1-3p	GABRG1
hsa-mir-7-1-3p	GALNT1
hsa-mir-7-1-3p	GALNT11
hsa-mir-7-1-3p	GALNT13
hsa-mir-7-1-3p	GART
hsa-mir-7-1-3p	GATA6
hsa-mir-7-1-3p	GATM
hsa-mir-7-1-3p	GCLM
hsa-mir-7-1-3p	GCNT1
hsa-mir-7-1-3p	GCNT4
hsa-mir-7-1-3p	GCSAM
hsa-mir-7-1-3p	GDA
hsa-mir-7-1-3p	GFPT1
hsa-mir-7-1-3p	GHR
hsa-mir-7-1-3p	GLCE
hsa-mir-7-1-3p	GMEB1
hsa-mir-7-1-3p	GMFB
hsa-mir-7-1-3p	GNAI1
hsa-mir-7-1-3p	GNB4
hsa-mir-7-1-3p	GNPNAT1
hsa-mir-7-1-3p	GOLGA4
hsa-mir-7-1-3p	GOLGA6L9
hsa-mir-7-1-3p	GOLGA7
hsa-mir-7-1-3p	GOPC
hsa-mir-7-1-3p	GPAT3
hsa-mir-7-1-3p	GPATCH8
hsa-mir-7-1-3p	GPC4
hsa-mir-7-1-3p	GPD1L
hsa-mir-7-1-3p	GPD2
hsa-mir-7-1-3p	GPM6A
hsa-mir-7-1-3p	GPR137B
hsa-mir-7-1-3p	GPR17
hsa-mir-7-1-3p	GPR180
hsa-mir-7-1-3p	GPR19
hsa-mir-7-1-3p	GPR22
hsa-mir-7-1-3p	GRIA1
hsa-mir-7-1-3p	GRIA2
hsa-mir-7-1-3p	GRID2
hsa-mir-7-1-3p	GRK2
hsa-mir-7-1-3p	GSE1
hsa-mir-7-1-3p	GSK3B
hsa-mir-7-1-3p	GTDC1
hsa-mir-7-1-3p	GTF2A1
hsa-mir-7-1-3p	GTF2H3
hsa-mir-7-1-3p	GUCY1A2
hsa-mir-7-1-3p	GUCY1B3
hsa-mir-7-1-3p	GUF1
hsa-mir-7-1-3p	GULP1
hsa-mir-7-1-3p	GXYLT1
hsa-mir-7-1-3p	GZF1
hsa-mir-7-1-3p	HAPLN1
hsa-mir-7-1-3p	HCFC1
hsa-mir-7-1-3p	HCFC2
hsa-mir-7-1-3p	HDAC2
hsa-mir-7-1-3p	HECW2
hsa-mir-7-1-3p	HERC2
hsa-mir-7-1-3p	HEY2
hsa-mir-7-1-3p	HINT3
hsa-mir-7-1-3p	HIPK1
hsa-mir-7-1-3p	HIPK3
hsa-mir-7-1-3p	HK2
hsa-mir-7-1-3p	HMGB1
hsa-mir-7-1-3p	HNMT
hsa-mir-7-1-3p	HNRNPA3
hsa-mir-7-1-3p	HNRNPC
hsa-mir-7-1-3p	HNRNPD
hsa-mir-7-1-3p	HNRNPLL
hsa-mir-7-1-3p	HNRNPM
hsa-mir-7-1-3p	HNRNPR
hsa-mir-7-1-3p	HNRNPU
hsa-mir-7-1-3p	HOOK1
hsa-mir-7-1-3p	HOXA3
hsa-mir-7-1-3p	HOXA5
hsa-mir-7-1-3p	HOXD13
hsa-mir-7-1-3p	HP1BP3
hsa-mir-7-1-3p	HPS5
hsa-mir-7-1-3p	HS6ST3
hsa-mir-7-1-3p	HSD11B1
hsa-mir-7-1-3p	HSPA13
hsa-mir-7-1-3p	HSPA4L
hsa-mir-7-1-3p	HTATSF1
hsa-mir-7-1-3p	HTR2C
hsa-mir-7-1-3p	IDH1
hsa-mir-7-1-3p	IDS
hsa-mir-7-1-3p	IFNA21
hsa-mir-7-1-3p	IKBIP
hsa-mir-7-1-3p	IKZF2
hsa-mir-7-1-3p	IKZF5
hsa-mir-7-1-3p	IL13RA1
hsa-mir-7-1-3p	IL1B
hsa-mir-7-1-3p	IL1RAP
hsa-mir-7-1-3p	IL1RL1
hsa-mir-7-1-3p	IL20RA
hsa-mir-7-1-3p	IMMP2L
hsa-mir-7-1-3p	IMPACT
hsa-mir-7-1-3p	INPP4A
hsa-mir-7-1-3p	INPP5F
hsa-mir-7-1-3p	INTS2
hsa-mir-7-1-3p	IPMK
hsa-mir-7-1-3p	IQCJ-SCHIP1
hsa-mir-7-1-3p	IREB2
hsa-mir-7-1-3p	ITGA4
hsa-mir-7-1-3p	ITGB1
hsa-mir-7-1-3p	ITGB6
hsa-mir-7-1-3p	ITIH6
hsa-mir-7-1-3p	ITPR2
hsa-mir-7-1-3p	IVNS1ABP
hsa-mir-7-1-3p	JADE1
hsa-mir-7-1-3p	JAKMIP3
hsa-mir-7-1-3p	JAM3
hsa-mir-7-1-3p	KALRN
hsa-mir-7-1-3p	KAT6B
hsa-mir-7-1-3p	KBTBD8
hsa-mir-7-1-3p	KCNAB3
hsa-mir-7-1-3p	KCNH5
hsa-mir-7-1-3p	KCNJ16
hsa-mir-7-1-3p	KCNJ6
hsa-mir-7-1-3p	KCNK2
hsa-mir-7-1-3p	KCTD9
hsa-mir-7-1-3p	KDM4A
hsa-mir-7-1-3p	KDM4C
hsa-mir-7-1-3p	KHDRBS2
hsa-mir-7-1-3p	KIAA0232
hsa-mir-7-1-3p	KIAA1147
hsa-mir-7-1-3p	KIAA1324L
hsa-mir-7-1-3p	KIAA1468
hsa-mir-7-1-3p	KIAA1524
hsa-mir-7-1-3p	KIAA1549
hsa-mir-7-1-3p	KIAA1841
hsa-mir-7-1-3p	KIF3A
hsa-mir-7-1-3p	KIF5C
hsa-mir-7-1-3p	KIN
hsa-mir-7-1-3p	KL
hsa-mir-7-1-3p	KLF12
hsa-mir-7-1-3p	KLF3
hsa-mir-7-1-3p	KLF8
hsa-mir-7-1-3p	KLHL24
hsa-mir-7-1-3p	KLHL31
hsa-mir-7-1-3p	KLHL5
hsa-mir-7-1-3p	KMT5B
hsa-mir-7-1-3p	KRAS
hsa-mir-7-1-3p	LARP4
hsa-mir-7-1-3p	LCLAT1
hsa-mir-7-1-3p	LCOR
hsa-mir-7-1-3p	LCORL
hsa-mir-7-1-3p	LGI2
hsa-mir-7-1-3p	LGR5
hsa-mir-7-1-3p	LIMK2
hsa-mir-7-1-3p	LIN28B
hsa-mir-7-1-3p	LINGO2
hsa-mir-7-1-3p	LMAN1
hsa-mir-7-1-3p	LONRF1
hsa-mir-7-1-3p	LPAR1
hsa-mir-7-1-3p	LRBA
hsa-mir-7-1-3p	LRP12
hsa-mir-7-1-3p	LRP1B
hsa-mir-7-1-3p	LRRC8B
hsa-mir-7-1-3p	LRRC8C
hsa-mir-7-1-3p	LRRCC1
hsa-mir-7-1-3p	LRRFIP1
hsa-mir-7-1-3p	LRRFIP2
hsa-mir-7-1-3p	LRRTM2
hsa-mir-7-1-3p	LRRTM3
hsa-mir-7-1-3p	LTBP1
hsa-mir-7-1-3p	LYPLA1
hsa-mir-7-1-3p	LYPLAL1
hsa-mir-7-1-3p	M6PR
hsa-mir-7-1-3p	MACROD2
hsa-mir-7-1-3p	MAGEB2
hsa-mir-7-1-3p	MAGT1
hsa-mir-7-1-3p	MAMLD1
hsa-mir-7-1-3p	MAN1A2
hsa-mir-7-1-3p	MAP3K2
hsa-mir-7-1-3p	MAP3K5
hsa-mir-7-1-3p	MAP3K7
hsa-mir-7-1-3p	MAP4K5
hsa-mir-7-1-3p	MAPK1IP1L
hsa-mir-7-1-3p	MAPK8
hsa-mir-7-1-3p	MAPK9
hsa-mir-7-1-3p	MAPRE1
hsa-mir-7-1-3p	MAST4
hsa-mir-7-1-3p	MAT1A
hsa-mir-7-1-3p	MB21D2
hsa-mir-7-1-3p	MBD2
hsa-mir-7-1-3p	MBD6
hsa-mir-7-1-3p	MBLAC2
hsa-mir-7-1-3p	MBNL2
hsa-mir-7-1-3p	MBNL3
hsa-mir-7-1-3p	MBTPS2
hsa-mir-7-1-3p	MCC
hsa-mir-7-1-3p	MCEE
hsa-mir-7-1-3p	MCOLN2
hsa-mir-7-1-3p	MEF2C
hsa-mir-7-1-3p	MEF2D
hsa-mir-7-1-3p	MESDC2
hsa-mir-7-1-3p	MESP2
hsa-mir-7-1-3p	MEX3B
hsa-mir-7-1-3p	MGAT4A
hsa-mir-7-1-3p	MIER1
hsa-mir-7-1-3p	MIER3
hsa-mir-7-1-3p	MIGA1
hsa-mir-7-1-3p	MINDY2
hsa-mir-7-1-3p	MIPOL1
hsa-mir-7-1-3p	MIS18A
hsa-mir-7-1-3p	MIS18BP1
hsa-mir-7-1-3p	MLF 1.00
hsa-mir-7-1-3p	MORF4L2
hsa-mir-7-1-3p	MSL3
hsa-mir-7-1-3p	MSX1
hsa-mir-7-1-3p	MSX2
hsa-mir-7-1-3p	MTCH2
hsa-mir-7-1-3p	MTDH
hsa-mir-7-1-3p	MTHFD2L
hsa-mir-7-1-3p	MTMR6
hsa-mir-7-1-3p	MTSS1
hsa-mir-7-1-3p	MTX3
hsa-mir-7-1-3p	MUC13
hsa-mir-7-1-3p	MVB12B
hsa-mir-7-1-3p	MYCN
hsa-mir-7-1-3p	MYCT1
hsa-mir-7-1-3p	MYEF2
hsa-mir-7-1-3p	MYNN
hsa-mir-7-1-3p	MYO6
hsa-mir-7-1-3p	MYSM1
hsa-mir-7-1-3p	N4BP2L1
hsa-mir-7-1-3p	NAA20
hsa-mir-7-1-3p	NAA30
hsa-mir-7-1-3p	NAALADL2
hsa-mir-7-1-3p	NANP
hsa-mir-7-1-3p	NAP1L1
hsa-mir-7-1-3p	NAP1L2
hsa-mir-7-1-3p	NAT1
hsa-mir-7-1-3p	NCAPG2
hsa-mir-7-1-3p	NCOA1
hsa-mir-7-1-3p	NCOA3
hsa-mir-7-1-3p	NDEL1
hsa-mir-7-1-3p	NDFIP1
hsa-mir-7-1-3p	NDFIP2
hsa-mir-7-1-3p	NEFL
hsa-mir-7-1-3p	NEK7
hsa-mir-7-1-3p	NELL2
hsa-mir-7-1-3p	NETO2
hsa-mir-7-1-3p	NEUROD4
hsa-mir-7-1-3p	NEUROD6
hsa-mir-7-1-3p	NF1
hsa-mir-7-1-3p	NFE2L2
hsa-mir-7-1-3p	NHLRC2
hsa-mir-7-1-3p	NHSL1
hsa-mir-7-1-3p	NID1
hsa-mir-7-1-3p	NIFK
hsa-mir-7-1-3p	NIPSNAP3B
hsa-mir-7-1-3p	NMT2
hsa-mir-7-1-3p	NOTCH2
hsa-mir-7-1-3p	NOVA1
hsa-mir-7-1-3p	NPAS3
hsa-mir-7-1-3p	NRG3
hsa-mir-7-1-3p	NRXN1
hsa-mir-7-1-3p	NTRK2
hsa-mir-7-1-3p	NUFIP2
hsa-mir-7-1-3p	NUP58
hsa-mir-7-1-3p	NUP62CL
hsa-mir-7-1-3p	NUTF2
hsa-mir-7-1-3p	OCM
hsa-mir-7-1-3p	OCM2
hsa-mir-7-1-3p	OLA1
hsa-mir-7-1-3p	OPCML
hsa-mir-7-1-3p	OPTN
hsa-mir-7-1-3p	OR2L13
hsa-mir-7-1-3p	OSMR
hsa-mir-7-1-3p	OTOP3
hsa-mir-7-1-3p	OTUD6B
hsa-mir-7-1-3p	OXNAD1
hsa-mir-7-1-3p	PABPC5
hsa-mir-7-1-3p	PACRG
hsa-mir-7-1-3p	PAFAH1B1
hsa-mir-7-1-3p	PAK2
hsa-mir-7-1-3p	PANK3
hsa-mir-7-1-3p	PAPD5
hsa-mir-7-1-3p	PAPPA
hsa-mir-7-1-3p	PAQR5
hsa-mir-7-1-3p	PAX3
hsa-mir-7-1-3p	PAX6
hsa-mir-7-1-3p	PCDH11Y
hsa-mir-7-1-3p	PCDH7
hsa-mir-7-1-3p	PCDH9
hsa-mir-7-1-3p	PCGF5
hsa-mir-7-1-3p	PCM1
hsa-mir-7-1-3p	PCMTD1
hsa-mir-7-1-3p	PDCD1LG2
hsa-mir-7-1-3p	PDE4D
hsa-mir-7-1-3p	PDE5A
hsa-mir-7-1-3p	PDGFA
hsa-mir-7-1-3p	PDIK1L
hsa-mir-7-1-3p	PDLIM5
hsa-mir-7-1-3p	PDP2
hsa-mir-7-1-3p	PDS5B
hsa-mir-7-1-3p	PDZRN4
hsa-mir-7-1-3p	PEAK1
hsa-mir-7-1-3p	PELI1
hsa-mir-7-1-3p	PER3
hsa-mir-7-1-3p	PEX13
hsa-mir-7-1-3p	PFDN4
hsa-mir-7-1-3p	PGAP1
hsa-mir-7-1-3p	PHC3
hsa-mir-7-1-3p	PHF19
hsa-mir-7-1-3p	PHF20
hsa-mir-7-1-3p	PHF3
hsa-mir-7-1-3p	PHIP
hsa-mir-7-1-3p	PHLPP1
hsa-mir-7-1-3p	PIAS2
hsa-mir-7-1-3p	PIGK
hsa-mir-7-1-3p	PIGM
hsa-mir-7-1-3p	PIK3CB
hsa-mir-7-1-3p	PIWIL1
hsa-mir-7-1-3p	PJA2
hsa-mir-7-1-3p	PKIA
hsa-mir-7-1-3p	PLA2G12A
hsa-mir-7-1-3p	PLAA
hsa-mir-7-1-3p	PLD5
hsa-mir-7-1-3p	PLEKHA6
hsa-mir-7-1-3p	PLEKHG4
hsa-mir-7-1-3p	PLK4
hsa-mir-7-1-3p	PLPPR4
hsa-mir-7-1-3p	PMP2
hsa-mir-7-1-3p	PNLIPRP3
hsa-mir-7-1-3p	PNPT1
hsa-mir-7-1-3p	POF1B
hsa-mir-7-1-3p	POLDIP3
hsa-mir-7-1-3p	POLR2B
hsa-mir-7-1-3p	POLR3A
hsa-mir-7-1-3p	POLR3G
hsa-mir-7-1-3p	POLR3GL
hsa-mir-7-1-3p	POU2AF1
hsa-mir-7-1-3p	POU3F2
hsa-mir-7-1-3p	PPARGC1A
hsa-mir-7-1-3p	PPFIA2
hsa-mir-7-1-3p	PPM1E
hsa-mir-7-1-3p	PPM1K
hsa-mir-7-1-3p	PPP1R35
hsa-mir-7-1-3p	PPP1R3B
hsa-mir-7-1-3p	PPP2R5E
hsa-mir-7-1-3p	PPP3CA
hsa-mir-7-1-3p	PPP3R1
hsa-mir-7-1-3p	PPP4R3A
hsa-mir-7-1-3p	PPP6R3
hsa-mir-7-1-3p	PRDM2
hsa-mir-7-1-3p	PRELID3B
hsa-mir-7-1-3p	PRICKLE1
hsa-mir-7-1-3p	PRICKLE2
hsa-mir-7-1-3p	PRKAA2
hsa-mir-7-1-3p	PRKD3
hsa-mir-7-1-3p	PRKG1
hsa-mir-7-1-3p	PRLR
hsa-mir-7-1-3p	PROSER2
hsa-mir-7-1-3p	PRPF38B
hsa-mir-7-1-3p	PSMA5
hsa-mir-7-1-3p	PSMD10
hsa-mir-7-1-3p	PTAR1
hsa-mir-7-1-3p	PTCD2
hsa-mir-7-1-3p	PTDSS1
hsa-mir-7-1-3p	PTGFRN
hsa-mir-7-1-3p	PTGR2
hsa-mir-7-1-3p	PTGS2
hsa-mir-7-1-3p	PTP4A1
hsa-mir-7-1-3p	PTPDC1
hsa-mir-7-1-3p	PTPN4
hsa-mir-7-1-3p	PTPRC
hsa-mir-7-1-3p	PTPRF
hsa-mir-7-1-3p	PTPRQ
hsa-mir-7-1-3p	QRSL1
hsa-mir-7-1-3p	QSER1
hsa-mir-7-1-3p	RAB10
hsa-mir-7-1-3p	RAB11FIP2
hsa-mir-7-1-3p	RAB18
hsa-mir-7-1-3p	RAB3IP
hsa-mir-7-1-3p	RALGAPA1
hsa-mir-7-1-3p	RALGDS
hsa-mir-7-1-3p	RALGPS2
hsa-mir-7-1-3p	RAP1GAP2
hsa-mir-7-1-3p	RAP2C
hsa-mir-7-1-3p	RASSF6
hsa-mir-7-1-3p	RBBP4
hsa-mir-7-1-3p	RBM12B
hsa-mir-7-1-3p	RBM25
hsa-mir-7-1-3p	RBM27
hsa-mir-7-1-3p	RBM46
hsa-mir-7-1-3p	RBM7
hsa-mir-7-1-3p	RBMS3
hsa-mir-7-1-3p	RC3H1
hsa-mir-7-1-3p	REEP3
hsa-mir-7-1-3p	REPS2
hsa-mir-7-1-3p	RFWD2
hsa-mir-7-1-3p	RFX3
hsa-mir-7-1-3p	RFX7
hsa-mir-7-1-3p	RGL1
hsa-mir-7-1-3p	RHOQ
hsa-mir-7-1-3p	RIC1
hsa-mir-7-1-3p	RIF1
hsa-mir-7-1-3p	RIMKLB
hsa-mir-7-1-3p	RIMS2
hsa-mir-7-1-3p	RLIM
hsa-mir-7-1-3p	RNF111
hsa-mir-7-1-3p	RNF138
hsa-mir-7-1-3p	RNF139
hsa-mir-7-1-3p	RNF180
hsa-mir-7-1-3p	RNF19A
hsa-mir-7-1-3p	RNF7
hsa-mir-7-1-3p	ROBO2
hsa-mir-7-1-3p	RORB
hsa-mir-7-1-3p	RPE
hsa-mir-7-1-3p	RPF2
hsa-mir-7-1-3p	RPGRIP1L
hsa-mir-7-1-3p	RPL15
hsa-mir-7-1-3p	RPRD2
hsa-mir-7-1-3p	RREB1
hsa-mir-7-1-3p	RRM2
hsa-mir-7-1-3p	RRM2B
hsa-mir-7-1-3p	RSPO3
hsa-mir-7-1-3p	RSRC1
hsa-mir-7-1-3p	RSU1
hsa-mir-7-1-3p	RUFY3
hsa-mir-7-1-3p	RUNDC3B
hsa-mir-7-1-3p	RWDD3
hsa-mir-7-1-3p	S1PR1
hsa-mir-7-1-3p	SAMD12
hsa-mir-7-1-3p	SATB1
hsa-mir-7-1-3p	SCAF11
hsa-mir-7-1-3p	SCAF8
hsa-mir-7-1-3p	SCEL
hsa-mir-7-1-3p	SCG3
hsa-mir-7-1-3p	SCHIP1
hsa-mir-7-1-3p	SCN3A
hsa-mir-7-1-3p	SCRN1
hsa-mir-7-1-3p	SCYL3
hsa-mir-7-1-3p	SDC2
hsa-mir-7-1-3p	SDHC
hsa-mir-7-1-3p	SEC14L1
hsa-mir-7-1-3p	SEC23IP
hsa-mir-7-1-3p	SEC24A
hsa-mir-7-1-3p	SEL1L
hsa-mir-7-1-3p	SELENOT
hsa-mir-7-1-3p	SEMA3D
hsa-mir-7-1-3p	SEMA4C
hsa-mir-7-1-3p	SEMA6A
hsa-mir-7-1-3p	SEMA6D
hsa-mir-7-1-3p	SENP7
hsa-mir-7-1-3p	SERINC5
hsa-mir-7-1-3p	SESN3
hsa-mir-7-1-3p	SETD2
hsa-mir-7-1-3p	SETD5
hsa-mir-7-1-3p	SF3A1
hsa-mir-7-1-3p	SF3B1
hsa-mir-7-1-3p	SFR1
hsa-mir-7-1-3p	SFRP1
hsa-mir-7-1-3p	SGCE
hsa-mir-7-1-3p	SH3BP4
hsa-mir-7-1-3p	SH3GLB1
hsa-mir-7-1-3p	SHISA9
hsa-mir-7-1-3p	SHPRH
hsa-mir-7-1-3p	SIAH1
hsa-mir-7-1-3p	SIK1
hsa-mir-7-1-3p	SIX4
hsa-mir-7-1-3p	SKAP2
hsa-mir-7-1-3p	SKIL
hsa-mir-7-1-3p	SKP1
hsa-mir-7-1-3p	SLAIN1
hsa-mir-7-1-3p	SLC12A2
hsa-mir-7-1-3p	SLC12A5
hsa-mir-7-1-3p	SLC13A1
hsa-mir-7-1-3p	SLC16A7
hsa-mir-7-1-3p	SLC17A6
hsa-mir-7-1-3p	SLC19A2
hsa-mir-7-1-3p	SLC25A16
hsa-mir-7-1-3p	SLC25A24
hsa-mir-7-1-3p	SLC25A25
hsa-mir-7-1-3p	SLC25A31
hsa-mir-7-1-3p	SLC25A32
hsa-mir-7-1-3p	SLC30A5
hsa-mir-7-1-3p	SLC35A3
hsa-mir-7-1-3p	SLC39A6
hsa-mir-7-1-3p	SLC39A8
hsa-mir-7-1-3p	SLC41A2
hsa-mir-7-1-3p	SLC4A4
hsa-mir-7-1-3p	SLC4A7
hsa-mir-7-1-3p	SLC5A7
hsa-mir-7-1-3p	SLC6A2
hsa-mir-7-1-3p	SLC7A7
hsa-mir-7-1-3p	SLC8A1
hsa-mir-7-1-3p	SLC9A2
hsa-mir-7-1-3p	SLC9A6
hsa-mir-7-1-3p	SLC9C1
hsa-mir-7-1-3p	SLCO2B1
hsa-mir-7-1-3p	SLITRK4
hsa-mir-7-1-3p	SMAD1
hsa-mir-7-1-3p	SMAD5
hsa-mir-7-1-3p	SMARCA2
hsa-mir-7-1-3p	SMARCAD1
hsa-mir-7-1-3p	SMNDC1
hsa-mir-7-1-3p	SNCA
hsa-mir-7-1-3p	SNRNP40
hsa-mir-7-1-3p	SNW1
hsa-mir-7-1-3p	SORBS2
hsa-mir-7-1-3p	SPATA13
hsa-mir-7-1-3p	SPATA6
hsa-mir-7-1-3p	SPCS2
hsa-mir-7-1-3p	SPCS3
hsa-mir-7-1-3p	SPIN1
hsa-mir-7-1-3p	SPIN4
hsa-mir-7-1-3p	SPOCK3
hsa-mir-7-1-3p	SPP1
hsa-mir-7-1-3p	SPRYD7
hsa-mir-7-1-3p	SPSB1
hsa-mir-7-1-3p	SPTBN1
hsa-mir-7-1-3p	SREK1IP1
hsa-mir-7-1-3p	SRRM1
hsa-mir-7-1-3p	SRSF11
hsa-mir-7-1-3p	SSBP3
hsa-mir-7-1-3p	SSFA2
hsa-mir-7-1-3p	SSR3
hsa-mir-7-1-3p	STAG1
hsa-mir-7-1-3p	STAM2
hsa-mir-7-1-3p	STARD4
hsa-mir-7-1-3p	STAU2
hsa-mir-7-1-3p	STEAP1
hsa-mir-7-1-3p	STK17B
hsa-mir-7-1-3p	STK4
hsa-mir-7-1-3p	STT3A
hsa-mir-7-1-3p	STX16
hsa-mir-7-1-3p	STXBP5
hsa-mir-7-1-3p	SUMO3
hsa-mir-7-1-3p	SUZ12
hsa-mir-7-1-3p	SYAP1
hsa-mir-7-1-3p	SYN3
hsa-mir-7-1-3p	SYNPO2
hsa-mir-7-1-3p	SYT11
hsa-mir-7-1-3p	SYT13
hsa-mir-7-1-3p	SYT14
hsa-mir-7-1-3p	SYT4
hsa-mir-7-1-3p	TAF9B
hsa-mir-7-1-3p	TAL1
hsa-mir-7-1-3p	TAPT1
hsa-mir-7-1-3p	TARDBP
hsa-mir-7-1-3p	TBC1D12
hsa-mir-7-1-3p	TBC1D24
hsa-mir-7-1-3p	TBC1D32
hsa-mir-7-1-3p	TBL1XR1
hsa-mir-7-1-3p	TC2N
hsa-mir-7-1-3p	TCF20
hsa-mir-7-1-3p	TCTEX1D1
hsa-mir-7-1-3p	TECTB
hsa-mir-7-1-3p	TET1
hsa-mir-7-1-3p	TEX14
hsa-mir-7-1-3p	TFAM
hsa-mir-7-1-3p	TFDP1
hsa-mir-7-1-3p	TGOLN2
hsa-mir-7-1-3p	THAP2
hsa-mir-7-1-3p	THBS1
hsa-mir-7-1-3p	THBS2
hsa-mir-7-1-3p	THEMIS
hsa-mir-7-1-3p	THSD7A
hsa-mir-7-1-3p	THUMPD1
hsa-mir-7-1-3p	TIFA
hsa-mir-7-1-3p	TLK1
hsa-mir-7-1-3p	TLL1
hsa-mir-7-1-3p	TM2D2
hsa-mir-7-1-3p	TM9SF2
hsa-mir-7-1-3p	TM9SF3
hsa-mir-7-1-3p	TMCC2
hsa-mir-7-1-3p	TMCO1
hsa-mir-7-1-3p	TMCO3
hsa-mir-7-1-3p	TMED2
hsa-mir-7-1-3p	TMEFF2
hsa-mir-7-1-3p	TMEM132B
hsa-mir-7-1-3p	TMEM132C
hsa-mir-7-1-3p	TMEM169
hsa-mir-7-1-3p	TMEM170B
hsa-mir-7-1-3p	TMEM181
hsa-mir-7-1-3p	TMEM182
hsa-mir-7-1-3p	TMEM215
hsa-mir-7-1-3p	TMEM220
hsa-mir-7-1-3p	TMEM245
hsa-mir-7-1-3p	TMEM246
hsa-mir-7-1-3p	TMEM26
hsa-mir-7-1-3p	TMEM27
hsa-mir-7-1-3p	TMEM30A
hsa-mir-7-1-3p	TMEM30B
hsa-mir-7-1-3p	TMEM33
hsa-mir-7-1-3p	TMEM41B
hsa-mir-7-1-3p	TMEM50B
hsa-mir-7-1-3p	TMEM65
hsa-mir-7-1-3p	TMOD2
hsa-mir-7-1-3p	TMPRSS11A
hsa-mir-7-1-3p	TMTC1
hsa-mir-7-1-3p	TMX3
hsa-mir-7-1-3p	TNFSF13B
hsa-mir-7-1-3p	TNKS
hsa-mir-7-1-3p	TNPO1
hsa-mir-7-1-3p	TNR
hsa-mir-7-1-3p	TOMM70
hsa-mir-7-1-3p	TOPORS
hsa-mir-7-1-3p	TOR1A
hsa-mir-7-1-3p	TOR1AIP1
hsa-mir-7-1-3p	TOR1AIP2
hsa-mir-7-1-3p	TOX
hsa-mir-7-1-3p	TP53INP1
hsa-mir-7-1-3p	TRAF3
hsa-mir-7-1-3p	TRAF6
hsa-mir-7-1-3p	TRAF7
hsa-mir-7-1-3p	TRAPPC11
hsa-mir-7-1-3p	TRAPPC13
hsa-mir-7-1-3p	TRAPPC6B
hsa-mir-7-1-3p	TRDN
hsa-mir-7-1-3p	TRHDE
hsa-mir-7-1-3p	TRIL
hsa-mir-7-1-3p	TRIM2
hsa-mir-7-1-3p	TRIM23
hsa-mir-7-1-3p	TRIM33
hsa-mir-7-1-3p	TRIM58
hsa-mir-7-1-3p	TRIM6
hsa-mir-7-1-3p	TRIP11
hsa-mir-7-1-3p	TRMT5
hsa-mir-7-1-3p	TRPA1
hsa-mir-7-1-3p	TRPM6
hsa-mir-7-1-3p	TRPS1
hsa-mir-7-1-3p	TRPV3
hsa-mir-7-1-3p	TSC22D2
hsa-mir-7-1-3p	TSG101
hsa-mir-7-1-3p	TTC14
hsa-mir-7-1-3p	TTC27
hsa-mir-7-1-3p	TTC30B
hsa-mir-7-1-3p	TTYH3
hsa-mir-7-1-3p	TULP4
hsa-mir-7-1-3p	TXLNB
hsa-mir-7-1-3p	U2SURP
hsa-mir-7-1-3p	UBE2E1
hsa-mir-7-1-3p	UBE2V2
hsa-mir-7-1-3p	UBE4A
hsa-mir-7-1-3p	UBE4B
hsa-mir-7-1-3p	UBN2
hsa-mir-7-1-3p	UBXN2B
hsa-mir-7-1-3p	UFM1
hsa-mir-7-1-3p	UHMK1
hsa-mir-7-1-3p	UHRF1BP1L
hsa-mir-7-1-3p	ULK2
hsa-mir-7-1-3p	UPRT
hsa-mir-7-1-3p	URI1
hsa-mir-7-1-3p	USF3
hsa-mir-7-1-3p	USP14
hsa-mir-7-1-3p	USP28
hsa-mir-7-1-3p	USP37
hsa-mir-7-1-3p	USP47
hsa-mir-7-1-3p	USP51
hsa-mir-7-1-3p	UTRN
hsa-mir-7-1-3p	VANGL1
hsa-mir-7-1-3p	VAPA
hsa-mir-7-1-3p	VEGFA
hsa-mir-7-1-3p	VGLL3
hsa-mir-7-1-3p	VKORC1L1
hsa-mir-7-1-3p	VMA21
hsa-mir-7-1-3p	VPS26A
hsa-mir-7-1-3p	VPS41
hsa-mir-7-1-3p	WASL
hsa-mir-7-1-3p	WBP2
hsa-mir-7-1-3p	WDFY3
hsa-mir-7-1-3p	WDR33
hsa-mir-7-1-3p	WDR37
hsa-mir-7-1-3p	WDR76
hsa-mir-7-1-3p	WIPF1
hsa-mir-7-1-3p	WNT8A
hsa-mir-7-1-3p	XKR4
hsa-mir-7-1-3p	XPR1
hsa-mir-7-1-3p	YARS2
hsa-mir-7-1-3p	YME1L1
hsa-mir-7-1-3p	YOD1
hsa-mir-7-1-3p	YPEL2
hsa-mir-7-1-3p	YTHDF3
hsa-mir-7-1-3p	ZBTB10
hsa-mir-7-1-3p	ZBTB33
hsa-mir-7-1-3p	ZC2HC1A
hsa-mir-7-1-3p	ZC3H12C
hsa-mir-7-1-3p	ZC3H7A
hsa-mir-7-1-3p	ZC3HAV1L
hsa-mir-7-1-3p	ZCCHC3
hsa-mir-7-1-3p	ZDHHC14
hsa-mir-7-1-3p	ZDHHC17
hsa-mir-7-1-3p	ZEB1
hsa-mir-7-1-3p	ZFAND5
hsa-mir-7-1-3p	ZFHX3
hsa-mir-7-1-3p	ZFHX4
hsa-mir-7-1-3p	ZFP42
hsa-mir-7-1-3p	ZFX
hsa-mir-7-1-3p	ZIC4
hsa-mir-7-1-3p	ZKSCAN2
hsa-mir-7-1-3p	ZMYM5
hsa-mir-7-1-3p	ZMYND11
hsa-mir-7-1-3p	ZNF148
hsa-mir-7-1-3p	ZNF215
hsa-mir-7-1-3p	ZNF23
hsa-mir-7-1-3p	ZNF234
hsa-mir-7-1-3p	ZNF330
hsa-mir-7-1-3p	ZNF407
hsa-mir-7-1-3p	ZNF486
hsa-mir-7-1-3p	ZNF516
hsa-mir-7-1-3p	ZNF519
hsa-mir-7-1-3p	ZNF609
hsa-mir-7-1-3p	ZNF615
hsa-mir-7-1-3p	ZNF626
hsa-mir-7-1-3p	ZNF654
hsa-mir-7-1-3p	ZNF716
hsa-mir-7-1-3p	ZNF76
hsa-mir-7-1-3p	ZNF780B
hsa-mir-7-1-3p	ZPBP2
hsa-mir-7-1-3p	ZWINT
hsa-mir-7-1-3p	ZZEF1
hsa-mir-374c-5p	ABCD3
hsa-mir-374c-5p	ABHD13
hsa-mir-374c-5p	ACADSB
hsa-mir-374c-5p	ACER3
hsa-mir-374c-5p	ACLY
hsa-mir-374c-5p	ACSL4
hsa-mir-374c-5p	ADAM10
hsa-mir-374c-5p	ADAMTS6
hsa-mir-374c-5p	ADCY5
hsa-mir-374c-5p	ADD1
hsa-mir-374c-5p	ADD3
hsa-mir-374c-5p	ADGRL2
hsa-mir-374c-5p	ADGRL3
hsa-mir-374c-5p	ADM
hsa-mir-374c-5p	ADNP
hsa-mir-374c-5p	AEBP2
hsa-mir-374c-5p	AGFG1
hsa-mir-374c-5p	AGGF1
hsa-mir-374c-5p	AHCYL2
hsa-mir-374c-5p	AHDC1
hsa-mir-374c-5p	AIDA
hsa-mir-374c-5p	AKAP2
hsa-mir-374c-5p	AKIRIN2
hsa-mir-374c-5p	AMMECR1L
hsa-mir-374c-5p	ANK2
hsa-mir-374c-5p	ANKIB1
hsa-mir-374c-5p	ANKRD13C
hsa-mir-374c-5p	ANKRD28
hsa-mir-374c-5p	ANKRD34B
hsa-mir-374c-5p	ANKRD36B
hsa-mir-374c-5p	ANKRD44
hsa-mir-374c-5p	ANO1
hsa-mir-374c-5p	AP3M1
hsa-mir-374c-5p	APAF1
hsa-mir-374c-5p	APBB2
hsa-mir-374c-5p	APC
hsa-mir-374c-5p	APCS
hsa-mir-374c-5p	ARAF
hsa-mir-374c-5p	ARFIP1
hsa-mir-374c-5p	ARHGAP28
hsa-mir-374c-5p	ARHGAP5
hsa-mir-374c-5p	ARHGEF26
hsa-mir-374c-5p	ARID2
hsa-mir-374c-5p	ARID4B
hsa-mir-374c-5p	ARMC3
hsa-mir-374c-5p	ARMC5
hsa-mir-374c-5p	ARPP19
hsa-mir-374c-5p	ARSB
hsa-mir-374c-5p	ASB9
hsa-mir-374c-5p	ASH1L
hsa-mir-374c-5p	ASXL2
hsa-mir-374c-5p	ATAD2
hsa-mir-374c-5p	ATAD5
hsa-mir-374c-5p	ATG12
hsa-mir-374c-5p	ATG14
hsa-mir-374c-5p	ATL2
hsa-mir-374c-5p	ATMIN
hsa-mir-374c-5p	ATP11C
hsa-mir-374c-5p	ATP13A3
hsa-mir-374c-5p	ATP5G2
hsa-mir-374c-5p	ATXN1L
hsa-mir-374c-5p	B4GALT6
hsa-mir-374c-5p	BAAT
hsa-mir-374c-5p	BAGE
hsa-mir-374c-5p	BANK1
hsa-mir-374c-5p	BAZ2B
hsa-mir-374c-5p	BCAP29
hsa-mir-374c-5p	BCL10
hsa-mir-374c-5p	BCL2L11
hsa-mir-374c-5p	BCL6
hsa-mir-374c-5p	BET1L
hsa-mir-374c-5p	BHLHE22
hsa-mir-374c-5p	BICD2
hsa-mir-374c-5p	BMPER
hsa-mir-374c-5p	BMPR2
hsa-mir-374c-5p	BMS1
hsa-mir-374c-5p	BNIP2
hsa-mir-374c-5p	BOD1L2
hsa-mir-374c-5p	BPTF
hsa-mir-374c-5p	BRWD1
hsa-mir-374c-5p	BTAF1
hsa-mir-374c-5p	BTN2A2
hsa-mir-374c-5p	C11orf58
hsa-mir-374c-5p	C11orf87
hsa-mir-374c-5p	C21orf91
hsa-mir-374c-5p	C2orf69
hsa-mir-374c-5p	C2orf88
hsa-mir-374c-5p	C3orf67
hsa-mir-374c-5p	C3orf80
hsa-mir-374c-5p	C5orf51
hsa-mir-374c-5p	C5orf63
hsa-mir-374c-5p	C8orf37
hsa-mir-374c-5p	CA5B
hsa-mir-374c-5p	CACNB2
hsa-mir-374c-5p	CACUL1
hsa-mir-374c-5p	CALM1
hsa-mir-374c-5p	CALU
hsa-mir-374c-5p	CANX
hsa-mir-374c-5p	CAPRIN2
hsa-mir-374c-5p	CAPZA1
hsa-mir-374c-5p	CAPZA2
hsa-mir-374c-5p	CASC4
hsa-mir-374c-5p	CASK
hsa-mir-374c-5p	CBFB
hsa-mir-374c-5p	CCDC112
hsa-mir-374c-5p	CCDC80
hsa-mir-374c-5p	CCDC85A
hsa-mir-374c-5p	CCDC88C
hsa-mir-374c-5p	CCND1
hsa-mir-374c-5p	CCNE2
hsa-mir-374c-5p	CCNG2
hsa-mir-374c-5p	CCNK
hsa-mir-374c-5p	CCNYL1
hsa-mir-374c-5p	CD40
hsa-mir-374c-5p	CDADC1
hsa-mir-374c-5p	CDC42
hsa-mir-374c-5p	CDH19
hsa-mir-374c-5p	CDK17
hsa-mir-374c-5p	CDK19
hsa-mir-374c-5p	CDK2AP1
hsa-mir-374c-5p	CDS1
hsa-mir-374c-5p	CEBPA
hsa-mir-374c-5p	CEBPB
hsa-mir-374c-5p	CENPK
hsa-mir-374c-5p	CEP135
hsa-mir-374c-5p	CEP350
hsa-mir-374c-5p	CGGBP1
hsa-mir-374c-5p	CHD2
hsa-mir-374c-5p	CHIC1
hsa-mir-374c-5p	CHIC2
hsa-mir-374c-5p	CHN2
hsa-mir-374c-5p	CHRNA9
hsa-mir-374c-5p	CHSY3
hsa-mir-374c-5p	CHUK
hsa-mir-374c-5p	CIAO1
hsa-mir-374c-5p	CLCF1
hsa-mir-374c-5p	CLDN12
hsa-mir-374c-5p	CLIC4
hsa-mir-374c-5p	CMPK2
hsa-mir-374c-5p	CMTM4
hsa-mir-374c-5p	CMTM8
hsa-mir-374c-5p	CMTR2
hsa-mir-374c-5p	CNBP
hsa-mir-374c-5p	CNKSR2
hsa-mir-374c-5p	CNOT6L
hsa-mir-374c-5p	CNR1
hsa-mir-374c-5p	CNTNAP4
hsa-mir-374c-5p	COL4A1
hsa-mir-374c-5p	COL4A3BP
hsa-mir-374c-5p	COLCA2
hsa-mir-374c-5p	COPS7A
hsa-mir-374c-5p	CORO2A
hsa-mir-374c-5p	CPEB2
hsa-mir-374c-5p	CPEB3
hsa-mir-374c-5p	CPNE8
hsa-mir-374c-5p	CPSF6
hsa-mir-374c-5p	CREBRF
hsa-mir-374c-5p	CREBZF
hsa-mir-374c-5p	CRK
hsa-mir-374c-5p	CSMD1
hsa-mir-374c-5p	CSTA
hsa-mir-374c-5p	CTDSP2
hsa-mir-374c-5p	CTDSPL2
hsa-mir-374c-5p	CXADR
hsa-mir-374c-5p	CXCR4
hsa-mir-374c-5p	CXorf23
hsa-mir-374c-5p	CYFIP2
hsa-mir-374c-5p	CYP2C8
hsa-mir-374c-5p	CYYR1
hsa-mir-374c-5p	DARS
hsa-mir-374c-5p	DAZL
hsa-mir-374c-5p	DCAF10
hsa-mir-374c-5p	DCP1A
hsa-mir-374c-5p	DCTN6
hsa-mir-374c-5p	DDHD1
hsa-mir-374c-5p	DDHD2
hsa-mir-374c-5p	DDX3X
hsa-mir-374c-5p	DENND1B
hsa-mir-374c-5p	DIP2C
hsa-mir-374c-5p	DLD
hsa-mir-374c-5p	DLG1
hsa-mir-374c-5p	DMD
hsa-mir-374c-5p	DOCK9
hsa-mir-374c-5p	DPF1
hsa-mir-374c-5p	DPH7
hsa-mir-374c-5p	DPYSL5
hsa-mir-374c-5p	DR1
hsa-mir-374c-5p	DSG3
hsa-mir-374c-5p	DTD2
hsa-mir-374c-5p	DYRK4
hsa-mir-374c-5p	EAF2
hsa-mir-374c-5p	EBF1
hsa-mir-374c-5p	EDNRB
hsa-mir-374c-5p	EFNA5
hsa-mir-374c-5p	EFR3A
hsa-mir-374c-5p	EGR1
hsa-mir-374c-5p	EIF1B
hsa-mir-374c-5p	EIF2S2
hsa-mir-374c-5p	EIF3A
hsa-mir-374c-5p	EIF4E
hsa-mir-374c-5p	EIF4G3
hsa-mir-374c-5p	EIF5A2
hsa-mir-374c-5p	ELMOD2
hsa-mir-374c-5p	ELOVL2
hsa-mir-374c-5p	ENO4
hsa-mir-374c-5p	EPB41L2
hsa-mir-374c-5p	EPHA5
hsa-mir-374c-5p	ERAP1
hsa-mir-374c-5p	ETNK1
hsa-mir-374c-5p	ETV5
hsa-mir-374c-5p	EVA1A
hsa-mir-374c-5p	EXOC1
hsa-mir-374c-5p	EYA1
hsa-mir-374c-5p	EYS
hsa-mir-374c-5p	F2R
hsa-mir-374c-5p	FAM118B
hsa-mir-374c-5p	FAM135A
hsa-mir-374c-5p	FAM13C
hsa-mir-374c-5p	FAM161A
hsa-mir-374c-5p	FAM196A
hsa-mir-374c-5p	FAM19A4
hsa-mir-374c-5p	FAM210A
hsa-mir-374c-5p	FAM227A
hsa-mir-374c-5p	FAM60A
hsa-mir-374c-5p	FAM71F2
hsa-mir-374c-5p	FAM76B
hsa-mir-374c-5p	FAM8A1
hsa-mir-374c-5p	FBXL3
hsa-mir-374c-5p	FBXO30
hsa-mir-374c-5p	FBXO45
hsa-mir-374c-5p	FCHSD2
hsa-mir-374c-5p	FERMT2
hsa-mir-374c-5p	FEZF1
hsa-mir-374c-5p	FGD6
hsa-mir-374c-5p	FHL5
hsa-mir-374c-5p	FLRT3
hsa-mir-374c-5p	FMO4
hsa-mir-374c-5p	FMO5
hsa-mir-374c-5p	FNBP1L
hsa-mir-374c-5p	FNBP4
hsa-mir-374c-5p	FNDC3B
hsa-mir-374c-5p	FNIP1
hsa-mir-374c-5p	FNTB
hsa-mir-374c-5p	FOXC1
hsa-mir-374c-5p	FOXO1
hsa-mir-374c-5p	FOXR2
hsa-mir-374c-5p	FPR2
hsa-mir-374c-5p	FRAS1
hsa-mir-374c-5p	FREM2
hsa-mir-374c-5p	FRG2
hsa-mir-374c-5p	FRG2C
hsa-mir-374c-5p	FRMD4A
hsa-mir-374c-5p	FSD1L
hsa-mir-374c-5p	FZD3
hsa-mir-374c-5p	FZD4
hsa-mir-374c-5p	FZD6
hsa-mir-374c-5p	GAS7
hsa-mir-374c-5p	GATB
hsa-mir-374c-5p	GCA
hsa-mir-374c-5p	GDI2
hsa-mir-374c-5p	GLRA3
hsa-mir-374c-5p	GMFB
hsa-mir-374c-5p	GNAI1
hsa-mir-374c-5p	GNAI3
hsa-mir-374c-5p	GNPAT
hsa-mir-374c-5p	GNRHR
hsa-mir-374c-5p	GOLIM4
hsa-mir-374c-5p	GOLPH3
hsa-mir-374c-5p	GOPC
hsa-mir-374c-5p	GPATCH11
hsa-mir-374c-5p	GPBP1L1
hsa-mir-374c-5p	GPC6
hsa-mir-374c-5p	GPN3
hsa-mir-374c-5p	GPR162
hsa-mir-374c-5p	GPR85
hsa-mir-374c-5p	GREM2
hsa-mir-374c-5p	GRIA1
hsa-mir-374c-5p	GRIN2A
hsa-mir-374c-5p	GRM2
hsa-mir-374c-5p	GTF2A1
hsa-mir-374c-5p	GTF2F2
hsa-mir-374c-5p	GTF2H1
hsa-mir-374c-5p	GXYLT1
hsa-mir-374c-5p	GYPA
hsa-mir-374c-5p	HACE1
hsa-mir-374c-5p	HAO1
hsa-mir-374c-5p	HAPLN1
hsa-mir-374c-5p	HECA
hsa-mir-374c-5p	HECTD2
hsa-mir-374c-5p	HEG1
hsa-mir-374c-5p	HERPUD2
hsa-mir-374c-5p	HES1
hsa-mir-374c-5p	HIPK3
hsa-mir-374c-5p	HLA-G
hsa-mir-374c-5p	HOMER1
hsa-mir-374c-5p	HOOK1
hsa-mir-374c-5p	HOOK3
hsa-mir-374c-5p	HORMAD1
hsa-mir-374c-5p	HOXA2
hsa-mir-374c-5p	HOXB3
hsa-mir-374c-5p	HRNR
hsa-mir-374c-5p	HSPA13
hsa-mir-374c-5p	HSPE1-MOB4
hsa-mir-374c-5p	HSPH1
hsa-mir-374c-5p	HTR2C
hsa-mir-374c-5p	ICK
hsa-mir-374c-5p	IDI1
hsa-mir-374c-5p	IFNW1
hsa-mir-374c-5p	IKZF2
hsa-mir-374c-5p	IL17A
hsa-mir-374c-5p	IL7
hsa-mir-374c-5p	IMPAD1
hsa-mir-374c-5p	ING2
hsa-mir-374c-5p	ING3
hsa-mir-374c-5p	INO80D
hsa-mir-374c-5p	IPO5
hsa-mir-374c-5p	IREB2
hsa-mir-374c-5p	IRX5
hsa-mir-374c-5p	ITGA4
hsa-mir-374c-5p	ITGAV
hsa-mir-374c-5p	IVD
hsa-mir-374c-5p	JADE1
hsa-mir-374c-5p	JADE2
hsa-mir-374c-5p	JMJD1C
hsa-mir-374c-5p	KANK1
hsa-mir-374c-5p	KBTBD6
hsa-mir-374c-5p	KCNJ13
hsa-mir-374c-5p	KCNJ16
hsa-mir-374c-5p	KCNJ3
hsa-mir-374c-5p	KCTD1
hsa-mir-374c-5p	KCTD21
hsa-mir-374c-5p	KCTD4
hsa-mir-374c-5p	KDELR2
hsa-mir-374c-5p	KDELR3
hsa-mir-374c-5p	KDM5A
hsa-mir-374c-5p	KDM7A
hsa-mir-374c-5p	KDR
hsa-mir-374c-5p	KIAA1024
hsa-mir-374c-5p	KIAA1210
hsa-mir-374c-5p	KIAA1429
hsa-mir-374c-5p	KIAA1468
hsa-mir-374c-5p	KIAA2022
hsa-mir-374c-5p	KIF11
hsa-mir-374c-5p	KIF20A
hsa-mir-374c-5p	KIF3B
hsa-mir-374c-5p	KIF5B
hsa-mir-374c-5p	KLF2
hsa-mir-374c-5p	KLF3
hsa-mir-374c-5p	KLF5
hsa-mir-374c-5p	KLHL24
hsa-mir-374c-5p	KPNA6
hsa-mir-374c-5p	KRTAP4-11
hsa-mir-374c-5p	KRTAP4-8
hsa-mir-374c-5p	KTN1
hsa-mir-374c-5p	LARP4B
hsa-mir-374c-5p	LATS1
hsa-mir-374c-5p	LBR
hsa-mir-374c-5p	LCOR
hsa-mir-374c-5p	LGALSL
hsa-mir-374c-5p	LMBR1
hsa-mir-374c-5p	LMO4
hsa-mir-374c-5p	LNPK
hsa-mir-374c-5p	LNX1
hsa-mir-374c-5p	LOX
hsa-mir-374c-5p	LRCH2
hsa-mir-374c-5p	LRP1B
hsa-mir-374c-5p	LRRC32
hsa-mir-374c-5p	LRRN3
hsa-mir-374c-5p	LRRTM3
hsa-mir-374c-5p	LTBP1
hsa-mir-374c-5p	LTV1
hsa-mir-374c-5p	LYPLA1
hsa-mir-374c-5p	MACF1
hsa-mir-374c-5p	MAGI2
hsa-mir-374c-5p	MAGT1
hsa-mir-374c-5p	MAL2
hsa-mir-374c-5p	MAP3K2
hsa-mir-374c-5p	MAP4
hsa-mir-374c-5p	MAP9
hsa-mir-374c-5p	MARCKS
hsa-mir-374c-5p	MBLAC2
hsa-mir-374c-5p	MBNL2
hsa-mir-374c-5p	MBTPS2
hsa-mir-374c-5p	MED13
hsa-mir-374c-5p	MEMO1
hsa-mir-374c-5p	MEPE
hsa-mir-374c-5p	METTL6
hsa-mir-374c-5p	MEX3A
hsa-mir-374c-5p	MFSD13A
hsa-mir-374c-5p	MIGA1
hsa-mir-374c-5p	MINDY2
hsa-mir-374c-5p	MITF
hsa-mir-374c-5p	MLLT10
hsa-mir-374c-5p	MMD
hsa-mir-374c-5p	MOB3B
hsa-mir-374c-5p	MOB4
hsa-mir-374c-5p	MRPS10
hsa-mir-374c-5p	MRS2
hsa-mir-374c-5p	MTDH
hsa-mir-374c-5p	MTUS1
hsa-mir-374c-5p	MYF5
hsa-mir-374c-5p	MYO5A
hsa-mir-374c-5p	N4BP2
hsa-mir-374c-5p	NAA16
hsa-mir-374c-5p	NAB1
hsa-mir-374c-5p	NADK2
hsa-mir-374c-5p	NCOA1
hsa-mir-374c-5p	NCOA3
hsa-mir-374c-5p	NECTIN1
hsa-mir-374c-5p	NECTIN3
hsa-mir-374c-5p	NEDD4
hsa-mir-374c-5p	NETO1
hsa-mir-374c-5p	NF1
hsa-mir-374c-5p	NFAT5
hsa-mir-374c-5p	NFIL3
hsa-mir-374c-5p	NIN
hsa-mir-374c-5p	NIPBL
hsa-mir-374c-5p	NKRF
hsa-mir-374c-5p	NR2F2
hsa-mir-374c-5p	NREP
hsa-mir-374c-5p	NSD2
hsa-mir-374c-5p	NTNG1
hsa-mir-374c-5p	NTNG2
hsa-mir-374c-5p	NUCKS1
hsa-mir-374c-5p	NUMBL
hsa-mir-374c-5p	OCA2
hsa-mir-374c-5p	OCLN
hsa-mir-374c-5p	OSBPL9
hsa-mir-374c-5p	OTULIN
hsa-mir-374c-5p	PAG1
hsa-mir-374c-5p	PALLD
hsa-mir-374c-5p	PALM2-AKAP2
hsa-mir-374c-5p	PARD6G
hsa-mir-374c-5p	PAX6
hsa-mir-374c-5p	PAXIP1
hsa-mir-374c-5p	PBX3
hsa-mir-374c-5p	PCDH11Y
hsa-mir-374c-5p	PCDH18
hsa-mir-374c-5p	PCDH19
hsa-mir-374c-5p	PCDH7
hsa-mir-374c-5p	PCDHAC2
hsa-mir-374c-5p	PCDHB15
hsa-mir-374c-5p	PCYOX1
hsa-mir-374c-5p	PDCD2
hsa-mir-374c-5p	PDGFC
hsa-mir-374c-5p	PDIK1L
hsa-mir-374c-5p	PDLIM5
hsa-mir-374c-5p	PDP1
hsa-mir-374c-5p	PDXDC1
hsa-mir-374c-5p	PEX13
hsa-mir-374c-5p	PHF20
hsa-mir-374c-5p	PHF20L1
hsa-mir-374c-5p	PIANP
hsa-mir-374c-5p	PIGK
hsa-mir-374c-5p	PIK3C2A
hsa-mir-374c-5p	PLCXD3
hsa-mir-374c-5p	PLG
hsa-mir-374c-5p	PLPP3
hsa-mir-374c-5p	PLXNA2
hsa-mir-374c-5p	PNISR
hsa-mir-374c-5p	PNRC1
hsa-mir-374c-5p	PNRC2
hsa-mir-374c-5p	POLD3
hsa-mir-374c-5p	POU4F2
hsa-mir-374c-5p	PPARGC1B
hsa-mir-374c-5p	PPBP
hsa-mir-374c-5p	PPFIA2
hsa-mir-374c-5p	PPM1B
hsa-mir-374c-5p	PPP1R12A
hsa-mir-374c-5p	PPP4R3B
hsa-mir-374c-5p	PRDM2
hsa-mir-374c-5p	PREPL
hsa-mir-374c-5p	PRICKLE2
hsa-mir-374c-5p	PRKAA2
hsa-mir-374c-5p	PRKD1
hsa-mir-374c-5p	PRPF4
hsa-mir-374c-5p	PRRC2C
hsa-mir-374c-5p	PRRX2
hsa-mir-374c-5p	PRSS35
hsa-mir-374c-5p	PTCH1
hsa-mir-374c-5p	PTP4A1
hsa-mir-374c-5p	PTPDC1
hsa-mir-374c-5p	PTPN14
hsa-mir-374c-5p	PTPN4
hsa-mir-374c-5p	PTPRE
hsa-mir-374c-5p	PTTG1IP
hsa-mir-374c-5p	PTX3
hsa-mir-374c-5p	RAB10
hsa-mir-374c-5p	RAB29
hsa-mir-374c-5p	RAB30
hsa-mir-374c-5p	RAB39A
hsa-mir-374c-5p	RAB3GAP2
hsa-mir-374c-5p	RABGAP1
hsa-mir-374c-5p	RAI1
hsa-mir-374c-5p	RANBP9
hsa-mir-374c-5p	RASGRP1
hsa-mir-374c-5p	RASSF5
hsa-mir-374c-5p	RASSF6
hsa-mir-374c-5p	RASSF8
hsa-mir-374c-5p	RBBP6
hsa-mir-374c-5p	RBFOX2
hsa-mir-374c-5p	RBM24
hsa-mir-374c-5p	RBM26
hsa-mir-374c-5p	RBM3
hsa-mir-374c-5p	RBM7
hsa-mir-374c-5p	RBPJ
hsa-mir-374c-5p	RFTN2
hsa-mir-374c-5p	RFX4
hsa-mir-374c-5p	RGPD4
hsa-mir-374c-5p	RGS13
hsa-mir-374c-5p	RGS4
hsa-mir-374c-5p	RGS7
hsa-mir-374c-5p	RGS7BP
hsa-mir-374c-5p	RHBDD1
hsa-mir-374c-5p	RHNO1
hsa-mir-374c-5p	RHOBTB1
hsa-mir-374c-5p	RHOJ
hsa-mir-374c-5p	RIC1
hsa-mir-374c-5p	RILPL2
hsa-mir-374c-5p	RIMKLB
hsa-mir-374c-5p	RLIM
hsa-mir-374c-5p	RNF11
hsa-mir-374c-5p	RNF111
hsa-mir-374c-5p	RNF114
hsa-mir-374c-5p	RNF13
hsa-mir-374c-5p	RNF130
hsa-mir-374c-5p	RNF2
hsa-mir-374c-5p	RNF44
hsa-mir-374c-5p	RNFT1
hsa-mir-374c-5p	ROR1
hsa-mir-374c-5p	RORA
hsa-mir-374c-5p	RPGRIP1L
hsa-mir-374c-5p	RPRD1A
hsa-mir-374c-5p	RPRD2
hsa-mir-374c-5p	RPS6KA6
hsa-mir-374c-5p	RPTN
hsa-mir-374c-5p	RSBN1
hsa-mir-374c-5p	RTN1
hsa-mir-374c-5p	RUFY2
hsa-mir-374c-5p	RWDD4
hsa-mir-374c-5p	SAMD8
hsa-mir-374c-5p	SASH1
hsa-mir-374c-5p	SASS6
hsa-mir-374c-5p	SATB1
hsa-mir-374c-5p	SBNO1
hsa-mir-374c-5p	SCAI
hsa-mir-374c-5p	SCAMP1
hsa-mir-374c-5p	SCN1A
hsa-mir-374c-5p	SCOC
hsa-mir-374c-5p	SEC22A
hsa-mir-374c-5p	SEC23A
hsa-mir-374c-5p	SEC24A
hsa-mir-374c-5p	SEL1L
hsa-mir-374c-5p	SEMA3D
hsa-mir-374c-5p	SEMA5A
hsa-mir-374c-5p	SENP6
hsa-mir-374c-5p	SENP7
hsa-mir-374c-5p	SEPT7
hsa-mir-374c-5p	SERPINB9
hsa-mir-374c-5p	SESN3
hsa-mir-374c-5p	SESTD1
hsa-mir-374c-5p	SET
hsa-mir-374c-5p	SETD1B
hsa-mir-374c-5p	SEZ6
hsa-mir-374c-5p	SF3A1
hsa-mir-374c-5p	SFSWAP
hsa-mir-374c-5p	SGO1
[truncated: 862 more rows]

## Sheet: RTarBase
hsa-mir-215-3p	ABCA6
hsa-mir-215-3p	ABHD15
hsa-mir-215-3p	ACOT9
hsa-mir-215-3p	ADCY2
hsa-mir-215-3p	AK1
hsa-mir-215-3p	ALG14
hsa-mir-215-3p	AP4E1
hsa-mir-215-3p	BDP1
hsa-mir-215-3p	BRMS1L
hsa-mir-215-3p	C16orf45
hsa-mir-215-3p	C18orf42
hsa-mir-215-3p	C9orf69
hsa-mir-215-3p	CCDC142
hsa-mir-215-3p	CMTM6
hsa-mir-215-3p	COL9A1
hsa-mir-215-3p	CRISPLD2
hsa-mir-215-3p	DEPTOR
hsa-mir-215-3p	DSG2
hsa-mir-215-3p	FADS6
hsa-mir-215-3p	FAM71F2
hsa-mir-215-3p	FAXC
hsa-mir-215-3p	FBXL2
hsa-mir-215-3p	GNE
hsa-mir-215-3p	GPR107
hsa-mir-215-3p	HEBP2
hsa-mir-215-3p	HOPX
hsa-mir-215-3p	ICOSLG
hsa-mir-215-3p	IDS
hsa-mir-215-3p	KAT7
hsa-mir-215-3p	KBTBD6
hsa-mir-215-3p	KCNRG
hsa-mir-215-3p	KDELC2
hsa-mir-215-3p	KDELR1
hsa-mir-215-3p	KIAA0930
hsa-mir-215-3p	KIAA1919
hsa-mir-215-3p	KLF12
hsa-mir-215-3p	LATS2
hsa-mir-215-3p	LDB1
hsa-mir-215-3p	LMLN
hsa-mir-215-3p	LYRM4
hsa-mir-215-3p	MAPK14
hsa-mir-215-3p	MASTL
hsa-mir-215-3p	MKI67IP
hsa-mir-215-3p	MOCOS
hsa-mir-215-3p	MTMR10
hsa-mir-215-3p	NAA50
hsa-mir-215-3p	NLN
hsa-mir-215-3p	NRIP1
hsa-mir-215-3p	OPTN
hsa-mir-215-3p	PGBD5
hsa-mir-215-3p	PIGG
hsa-mir-215-3p	PITPNB
hsa-mir-215-3p	POLQ
hsa-mir-215-3p	POM121L7
hsa-mir-215-3p	PRKAG1
hsa-mir-215-3p	PSMB2
hsa-mir-215-3p	PURA
hsa-mir-215-3p	PXMP4
hsa-mir-215-3p	RFT1
hsa-mir-215-3p	RHBDL2
hsa-mir-215-3p	RPP14
hsa-mir-215-3p	SEPT3
hsa-mir-215-3p	SFMBT2
hsa-mir-215-3p	SGOL1
hsa-mir-215-3p	SLC16A5
hsa-mir-215-3p	SLC26A2
hsa-mir-215-3p	SLC29A1
hsa-mir-215-3p	SLC35B4
hsa-mir-215-3p	SLC38A1
hsa-mir-215-3p	SLC43A3
hsa-mir-215-3p	SMC1A
hsa-mir-215-3p	SPIRE1
hsa-mir-215-3p	STRN3
hsa-mir-215-3p	TDRD1
hsa-mir-215-3p	TEAD1
hsa-mir-215-3p	TENM1
hsa-mir-215-3p	TMEM120B
hsa-mir-215-3p	TMEM50A
hsa-mir-215-3p	TRAT1
hsa-mir-215-3p	TRUB2
hsa-mir-215-3p	TUBD1
hsa-mir-215-3p	USP37
hsa-mir-215-3p	VPS53
hsa-mir-215-3p	YIPF4
hsa-mir-215-3p	ZBTB10
hsa-mir-215-3p	ZBTB8A
hsa-mir-215-3p	ZNF106
hsa-mir-215-3p	ZNF429
hsa-mir-215-3p	ZNF74
hsa-mir-215-3p	ZNF786
hsa-mir-215-3p	ZSCAN23
hsa-mir-215-3p	ZWINT
hsa-mir-215-3p	ZYG11B
hsa-mir-215-5p	AASDHPPT
hsa-mir-215-5p	ABCB10
hsa-mir-215-5p	ACADSB
hsa-mir-215-5p	ACSF3
hsa-mir-215-5p	ACTR2
hsa-mir-215-5p	ACVR2B
hsa-mir-215-5p	AGL
hsa-mir-215-5p	AGO2
hsa-mir-215-5p	AHSA2
hsa-mir-215-5p	AKAP11
hsa-mir-215-5p	AKAP7
hsa-mir-215-5p	ALCAM
hsa-mir-215-5p	ALDH5A1
hsa-mir-215-5p	ALDH9A1
hsa-mir-215-5p	ALG10
hsa-mir-215-5p	AMMECR1
hsa-mir-215-5p	ANAPC10
hsa-mir-215-5p	ANAPC15
hsa-mir-215-5p	ANG
hsa-mir-215-5p	ANKRD32
hsa-mir-215-5p	ANKRD6
hsa-mir-215-5p	ANLN
hsa-mir-215-5p	AP1S2
hsa-mir-215-5p	AP3M2
hsa-mir-215-5p	APC
hsa-mir-215-5p	APOLD1
hsa-mir-215-5p	APPL1
hsa-mir-215-5p	ARFGEF1
hsa-mir-215-5p	ARHGAP11A
hsa-mir-215-5p	ARHGAP19
hsa-mir-215-5p	ARHGAP29
hsa-mir-215-5p	ARHGEF26
hsa-mir-215-5p	ARHGEF40
hsa-mir-215-5p	ARL2BP
hsa-mir-215-5p	ARL4C
hsa-mir-215-5p	AS3MT
hsa-mir-215-5p	ASPH
hsa-mir-215-5p	ASPM
hsa-mir-215-5p	ASRGL1
hsa-mir-215-5p	ATAD1
hsa-mir-215-5p	ATAD2
hsa-mir-215-5p	ATAD5
hsa-mir-215-5p	ATF1
hsa-mir-215-5p	ATG10
hsa-mir-215-5p	ATG2A
hsa-mir-215-5p	ATG4A
hsa-mir-215-5p	ATP5L
hsa-mir-215-5p	ATP6V1G1
hsa-mir-215-5p	B3GALNT1
hsa-mir-215-5p	B3GNT5
hsa-mir-215-5p	B4GALT6
hsa-mir-215-5p	BARD1
hsa-mir-215-5p	BBS7
hsa-mir-215-5p	BCL2
hsa-mir-215-5p	BCL2L11
hsa-mir-215-5p	BCL2L13
hsa-mir-215-5p	BCOR
hsa-mir-215-5p	BIVM
hsa-mir-215-5p	BLM
hsa-mir-215-5p	BLOC1S6
hsa-mir-215-5p	BMPR2
hsa-mir-215-5p	BORA
hsa-mir-215-5p	BRCA1
hsa-mir-215-5p	BRCA2
hsa-mir-215-5p	BRIP1
hsa-mir-215-5p	BRWD1
hsa-mir-215-5p	BTC
hsa-mir-215-5p	BUB1B
hsa-mir-215-5p	C10orf137
hsa-mir-215-5p	C10orf35
hsa-mir-215-5p	C12orf65
hsa-mir-215-5p	C17orf58
hsa-mir-215-5p	C18orf54
hsa-mir-215-5p	C1D
hsa-mir-215-5p	C1orf112
hsa-mir-215-5p	C1orf198
hsa-mir-215-5p	C1orf86
hsa-mir-215-5p	C1QTNF3
hsa-mir-215-5p	C2orf44
hsa-mir-215-5p	C4orf32
hsa-mir-215-5p	C5orf30
hsa-mir-215-5p	C6orf132
hsa-mir-215-5p	C8orf46
hsa-mir-215-5p	C8orf47
hsa-mir-215-5p	C9orf163
hsa-mir-215-5p	CA8
hsa-mir-215-5p	CADPS2
hsa-mir-215-5p	CAMK4
hsa-mir-215-5p	CAND1
hsa-mir-215-5p	CASC5
hsa-mir-215-5p	CASP7
hsa-mir-215-5p	CCDC111
hsa-mir-215-5p	CCDC121
hsa-mir-215-5p	CCDC14
hsa-mir-215-5p	CCDC15
hsa-mir-215-5p	CCDC150
hsa-mir-215-5p	CCDC174
hsa-mir-215-5p	CCDC176
hsa-mir-215-5p	CCDC47
hsa-mir-215-5p	CCL3L3
hsa-mir-215-5p	CCNE1
hsa-mir-215-5p	CCNO
hsa-mir-215-5p	CCNY
hsa-mir-215-5p	CCSAP
hsa-mir-215-5p	CCZ1
hsa-mir-215-5p	CCZ1B
hsa-mir-215-5p	CD164
hsa-mir-215-5p	CD83
hsa-mir-215-5p	CDC14A
hsa-mir-215-5p	CDC20
hsa-mir-215-5p	CDC7
hsa-mir-215-5p	CDCA4
hsa-mir-215-5p	CDK14
hsa-mir-215-5p	CDKN2A
hsa-mir-215-5p	CDKN2D
hsa-mir-215-5p	CDKN3
hsa-mir-215-5p	CENPA
hsa-mir-215-5p	CENPE
hsa-mir-215-5p	CENPF
hsa-mir-215-5p	CENPI
hsa-mir-215-5p	CENPK
hsa-mir-215-5p	CEP128
hsa-mir-215-5p	CEP19
hsa-mir-215-5p	CEP55
hsa-mir-215-5p	CEP85L
hsa-mir-215-5p	CFL2
hsa-mir-215-5p	CGNL1
hsa-mir-215-5p	CHCHD5
hsa-mir-215-5p	CHD7
hsa-mir-215-5p	CHM
hsa-mir-215-5p	CHML
hsa-mir-215-5p	CHPT1
hsa-mir-215-5p	CHST12
hsa-mir-215-5p	CHSY3
hsa-mir-215-5p	CIB2
hsa-mir-215-5p	CIT
hsa-mir-215-5p	CKAP2L
hsa-mir-215-5p	CKAP4
hsa-mir-215-5p	CKLF
hsa-mir-215-5p	CLIP4
hsa-mir-215-5p	CLK1
hsa-mir-215-5p	CLK4
hsa-mir-215-5p	CLN6
hsa-mir-215-5p	CLSPN
hsa-mir-215-5p	CLSTN1
hsa-mir-215-5p	CLVS1
hsa-mir-215-5p	CMPK1
hsa-mir-215-5p	CMTM6
hsa-mir-215-5p	CNEP1R1
hsa-mir-215-5p	CNTNAP3
hsa-mir-215-5p	COBLL1
hsa-mir-215-5p	COCH
hsa-mir-215-5p	COPS7A
hsa-mir-215-5p	COQ3
hsa-mir-215-5p	CORO2B
hsa-mir-215-5p	CPSF6
hsa-mir-215-5p	CREBL2
hsa-mir-215-5p	CREBZF
hsa-mir-215-5p	CRK
hsa-mir-215-5p	CRLF3
hsa-mir-215-5p	CRYBG3
hsa-mir-215-5p	CSGALNACT2
hsa-mir-215-5p	CTCF
hsa-mir-215-5p	CTH
hsa-mir-215-5p	CTNNBIP1
hsa-mir-215-5p	CUL5
hsa-mir-215-5p	CUZD1
hsa-mir-215-5p	CXorf57
hsa-mir-215-5p	CYCS
hsa-mir-215-5p	CYP24A1
hsa-mir-215-5p	DBF4B
hsa-mir-215-5p	DBT
hsa-mir-215-5p	DCP1A
hsa-mir-215-5p	DCUN1D5
hsa-mir-215-5p	DDX3X
hsa-mir-215-5p	DDX50
hsa-mir-215-5p	DDX6
hsa-mir-215-5p	DEAF1
hsa-mir-215-5p	DEGS1
hsa-mir-215-5p	DEK
hsa-mir-215-5p	DEPDC1
hsa-mir-215-5p	DHCR24
hsa-mir-215-5p	DHFRL1
hsa-mir-215-5p	DICER1
hsa-mir-215-5p	DIMT1
hsa-mir-215-5p	DIS3L
hsa-mir-215-5p	DLG5
hsa-mir-215-5p	DLGAP5
hsa-mir-215-5p	DNAJB4
hsa-mir-215-5p	DNAJB5
hsa-mir-215-5p	DNAJB9
hsa-mir-215-5p	DNAJC19
hsa-mir-215-5p	DSN1
hsa-mir-215-5p	DST
hsa-mir-215-5p	DTL
hsa-mir-215-5p	DUSP18
hsa-mir-215-5p	DYRK1A
hsa-mir-215-5p	E2F8
hsa-mir-215-5p	EAF1
hsa-mir-215-5p	EAF2
hsa-mir-215-5p	ECT2
hsa-mir-215-5p	EEF1A2
hsa-mir-215-5p	EFCAB11
hsa-mir-215-5p	EFNB2
hsa-mir-215-5p	EGR1
hsa-mir-215-5p	EIF2AK3
hsa-mir-215-5p	ELL2
hsa-mir-215-5p	ELOVL1
hsa-mir-215-5p	ELOVL5
hsa-mir-215-5p	EMC1
hsa-mir-215-5p	EMC7
hsa-mir-215-5p	EME1
hsa-mir-215-5p	EML1
hsa-mir-215-5p	EML6
hsa-mir-215-5p	ENC1
hsa-mir-215-5p	ENPP4
hsa-mir-215-5p	ENTPD7
hsa-mir-215-5p	EPDR1
hsa-mir-215-5p	EPM2A
hsa-mir-215-5p	EPS8
hsa-mir-215-5p	ERCC3
hsa-mir-215-5p	ERCC6L
hsa-mir-215-5p	ERMP1
hsa-mir-215-5p	EXTL2
hsa-mir-215-5p	FADS1
hsa-mir-215-5p	FAIM
hsa-mir-215-5p	FAM110C
hsa-mir-215-5p	FAM126A
hsa-mir-215-5p	FAM126B
hsa-mir-215-5p	FAM171B
hsa-mir-215-5p	FAM178A
hsa-mir-215-5p	FAM182B
hsa-mir-215-5p	FAM189A2
hsa-mir-215-5p	FAM20B
hsa-mir-215-5p	FAM222A
hsa-mir-215-5p	FAM83D
hsa-mir-215-5p	FAXC
hsa-mir-215-5p	FBN1
hsa-mir-215-5p	FBXO25
hsa-mir-215-5p	FBXO36
hsa-mir-215-5p	FBXO4
hsa-mir-215-5p	FBXO5
hsa-mir-215-5p	FBXW2
hsa-mir-215-5p	FEN1
hsa-mir-215-5p	FERMT1
hsa-mir-215-5p	FGF2
hsa-mir-215-5p	FNDC3B
hsa-mir-215-5p	FOS
hsa-mir-215-5p	FOXA1
hsa-mir-215-5p	FOXD1
hsa-mir-215-5p	FUBP1
hsa-mir-215-5p	FUT11
hsa-mir-215-5p	FZD1
hsa-mir-215-5p	FZD4
hsa-mir-215-5p	FZD7
hsa-mir-215-5p	G2E3
hsa-mir-215-5p	GAB2
hsa-mir-215-5p	GABPB1
hsa-mir-215-5p	GALNT12
hsa-mir-215-5p	GAS2L3
hsa-mir-215-5p	GATAD1
hsa-mir-215-5p	GATM
hsa-mir-215-5p	GCH1
hsa-mir-215-5p	GEN1
hsa-mir-215-5p	GFOD1
hsa-mir-215-5p	GINM1
hsa-mir-215-5p	GNRH1
hsa-mir-215-5p	GPANK1
hsa-mir-215-5p	GPC4
hsa-mir-215-5p	GPR126
hsa-mir-215-5p	GPR180
hsa-mir-215-5p	GPR19
hsa-mir-215-5p	GPR37
hsa-mir-215-5p	GPSM2
hsa-mir-215-5p	GSG2
hsa-mir-215-5p	GULP1
hsa-mir-215-5p	HADH
hsa-mir-215-5p	HAS3
hsa-mir-215-5p	HAUS3
hsa-mir-215-5p	HBEGF
hsa-mir-215-5p	HES6
hsa-mir-215-5p	HESX1
hsa-mir-215-5p	HIATL1
hsa-mir-215-5p	HIBADH
hsa-mir-215-5p	HINT3
hsa-mir-215-5p	HJURP
hsa-mir-215-5p	HMMR
hsa-mir-215-5p	HNF1B
hsa-mir-215-5p	HOXA10
hsa-mir-215-5p	HOXA13
hsa-mir-215-5p	HOXB9
hsa-mir-215-5p	HSPA2
hsa-mir-215-5p	HSPBAP1
hsa-mir-215-5p	HYLS1
hsa-mir-215-5p	ICK
hsa-mir-215-5p	ID1
hsa-mir-215-5p	ID2
hsa-mir-215-5p	ID4
hsa-mir-215-5p	IDI1
hsa-mir-215-5p	IFNLR1
hsa-mir-215-5p	IGDCC4
hsa-mir-215-5p	IGF1R
hsa-mir-215-5p	IL15
hsa-mir-215-5p	IL17RB
hsa-mir-215-5p	IL1R1
hsa-mir-215-5p	IL1RAP
hsa-mir-215-5p	IL6R
hsa-mir-215-5p	IL6ST
hsa-mir-215-5p	IL7
hsa-mir-215-5p	IMPA1
hsa-mir-215-5p	INIP
hsa-mir-215-5p	INPP5F
hsa-mir-215-5p	INSIG1
hsa-mir-215-5p	IQCC
hsa-mir-215-5p	IQGAP1
hsa-mir-215-5p	IRAK1
hsa-mir-215-5p	IRAK4
hsa-mir-215-5p	IRX4
hsa-mir-215-5p	ITGAV
hsa-mir-215-5p	ITGB1
hsa-mir-215-5p	KAT2B
hsa-mir-215-5p	KBTBD11
hsa-mir-215-5p	KCNC3
hsa-mir-215-5p	KCNMB4
hsa-mir-215-5p	KCNS3
hsa-mir-215-5p	KCTD12
hsa-mir-215-5p	KCTD15
hsa-mir-215-5p	KDM4D
hsa-mir-215-5p	KHDRBS3
hsa-mir-215-5p	KIF14
hsa-mir-215-5p	KIF15
hsa-mir-215-5p	KIF18A
hsa-mir-215-5p	KIF20A
hsa-mir-215-5p	KIF20B
hsa-mir-215-5p	KIF23
hsa-mir-215-5p	KIF24
hsa-mir-215-5p	KIF5B
hsa-mir-215-5p	KIF5C
hsa-mir-215-5p	KIFC1
hsa-mir-215-5p	KLF10
hsa-mir-215-5p	KLHL23
hsa-mir-215-5p	KLHL8
hsa-mir-215-5p	KMT2A
hsa-mir-215-5p	L2HGDH
hsa-mir-215-5p	LAMTOR5
hsa-mir-215-5p	LARP1B
hsa-mir-215-5p	LARS
hsa-mir-215-5p	LCN10
hsa-mir-215-5p	LEAP2
hsa-mir-215-5p	LGMN
hsa-mir-215-5p	LHFP
hsa-mir-215-5p	LIMS1
hsa-mir-215-5p	LIN9
hsa-mir-215-5p	LIPA
hsa-mir-215-5p	LMAN1
hsa-mir-215-5p	LMNB1
hsa-mir-215-5p	LMNB2
hsa-mir-215-5p	LOC81691
hsa-mir-215-5p	LRIG1
hsa-mir-215-5p	LRP8
hsa-mir-215-5p	LRRCC1
hsa-mir-215-5p	LRRFIP1
hsa-mir-215-5p	LRRFIP2
hsa-mir-215-5p	LSM14B
hsa-mir-215-5p	LYRM7
hsa-mir-215-5p	MACF1
hsa-mir-215-5p	MAD2L1
hsa-mir-215-5p	MAN2A2
hsa-mir-215-5p	MANF
hsa-mir-215-5p	MAP1LC3B
hsa-mir-215-5p	MAP6D1
hsa-mir-215-5p	MAPK9
hsa-mir-215-5p	MCAM
hsa-mir-215-5p	MCM10
hsa-mir-215-5p	MCM3
hsa-mir-215-5p	MCM6
hsa-mir-215-5p	MCM9
hsa-mir-215-5p	MDC 1.00
hsa-mir-215-5p	MDM4
hsa-mir-215-5p	MED21
hsa-mir-215-5p	MED22
hsa-mir-215-5p	MEIS2
hsa-mir-215-5p	METTL9
hsa-mir-215-5p	MEX3B
hsa-mir-215-5p	MFI2
hsa-mir-215-5p	MIB1
hsa-mir-215-5p	MIPOL1
hsa-mir-215-5p	MIS12
hsa-mir-215-5p	MIS18BP1
hsa-mir-215-5p	MKI67
hsa-mir-215-5p	MKL2
hsa-mir-215-5p	MMP20
hsa-mir-215-5p	MNS1
hsa-mir-215-5p	MOAP1
hsa-mir-215-5p	MPZL1
hsa-mir-215-5p	MRPL13
hsa-mir-215-5p	MRPL43
hsa-mir-215-5p	MRPL50
hsa-mir-215-5p	MSH6
hsa-mir-215-5p	MSN
hsa-mir-215-5p	MT1F
hsa-mir-215-5p	MTDH
hsa-mir-215-5p	MTERFD1
hsa-mir-215-5p	MTMR12
hsa-mir-215-5p	MTSS1
hsa-mir-215-5p	MXI1
hsa-mir-215-5p	MYB
hsa-mir-215-5p	NAA20
hsa-mir-215-5p	NAA50
hsa-mir-215-5p	NAB1
hsa-mir-215-5p	NBN
hsa-mir-215-5p	NCAPH
hsa-mir-215-5p	NCBP1
hsa-mir-215-5p	NCEH1
hsa-mir-215-5p	NCOA3
hsa-mir-215-5p	NDE1
hsa-mir-215-5p	NEDD1
hsa-mir-215-5p	NEIL3
hsa-mir-215-5p	NEK9
hsa-mir-215-5p	NFKBIZ
hsa-mir-215-5p	NIPA1
hsa-mir-215-5p	NKRF
hsa-mir-215-5p	NKX3-1
hsa-mir-215-5p	NLK
hsa-mir-215-5p	NMI
hsa-mir-215-5p	NMU
hsa-mir-215-5p	NOB1
hsa-mir-215-5p	NOD2
hsa-mir-215-5p	NOL12
hsa-mir-215-5p	NOL9
hsa-mir-215-5p	NOXO1
hsa-mir-215-5p	NPHP3
hsa-mir-215-5p	NPTXR
hsa-mir-215-5p	NREP
hsa-mir-215-5p	NRG4
hsa-mir-215-5p	NSF
hsa-mir-215-5p	NT5M
hsa-mir-215-5p	NUCB2
hsa-mir-215-5p	NUCKS1
hsa-mir-215-5p	NUDT15
hsa-mir-215-5p	NUF2
hsa-mir-215-5p	NUFIP1
hsa-mir-215-5p	OGFRL1
hsa-mir-215-5p	OPA1
hsa-mir-215-5p	ORC1
hsa-mir-215-5p	ORC4
hsa-mir-215-5p	OSBPL10
hsa-mir-215-5p	OSBPL6
hsa-mir-215-5p	OSBPL8
hsa-mir-215-5p	OTUB2
hsa-mir-215-5p	PABPC4
hsa-mir-215-5p	PAFAH1B1
hsa-mir-215-5p	PAK6
hsa-mir-215-5p	PAPD7
hsa-mir-215-5p	PARM1
hsa-mir-215-5p	PARN
hsa-mir-215-5p	PARP16
hsa-mir-215-5p	PASK
hsa-mir-215-5p	PAWR
hsa-mir-215-5p	PCGF5
hsa-mir-215-5p	PCOLCE2
hsa-mir-215-5p	PCSK9
hsa-mir-215-5p	PDLIM3
hsa-mir-215-5p	PERP
hsa-mir-215-5p	PGM3
hsa-mir-215-5p	PHF10
hsa-mir-215-5p	PHF12
hsa-mir-215-5p	PHF6
hsa-mir-215-5p	PHTF1
hsa-mir-215-5p	PHTF2
hsa-mir-215-5p	PIF1
hsa-mir-215-5p	PIGM
hsa-mir-215-5p	PIGX
hsa-mir-215-5p	PIM1
hsa-mir-215-5p	PIP4K2B
hsa-mir-215-5p	PITPNB
hsa-mir-215-5p	PKP4
hsa-mir-215-5p	PLAGL2
hsa-mir-215-5p	PLAU
hsa-mir-215-5p	PLCE1
hsa-mir-215-5p	PLEKHF2
hsa-mir-215-5p	PLK4
hsa-mir-215-5p	PLOD1
hsa-mir-215-5p	PLS3
hsa-mir-215-5p	PMF1
hsa-mir-215-5p	PNKD
hsa-mir-215-5p	PODXL
hsa-mir-215-5p	POLA2
hsa-mir-215-5p	POU2F1
hsa-mir-215-5p	PPARG
hsa-mir-215-5p	PPAT
hsa-mir-215-5p	PPP1CA
hsa-mir-215-5p	PPP1CB
hsa-mir-215-5p	PPP1R12A
hsa-mir-215-5p	PPP1R26
hsa-mir-215-5p	PPP2R3B
hsa-mir-215-5p	PRADC1
hsa-mir-215-5p	PRDM4
hsa-mir-215-5p	PRICKLE1
hsa-mir-215-5p	PRIM1
hsa-mir-215-5p	PRKAR1A
hsa-mir-215-5p	PRKD3
hsa-mir-215-5p	PRNP
hsa-mir-215-5p	PRPF38A
hsa-mir-215-5p	PRPS2
hsa-mir-215-5p	PRSS23
hsa-mir-215-5p	PSMC3IP
hsa-mir-215-5p	PSMD6
hsa-mir-215-5p	PSRC1
hsa-mir-215-5p	PTBP2
hsa-mir-215-5p	PTPLAD1
hsa-mir-215-5p	PTPRE
hsa-mir-215-5p	PTPRT
hsa-mir-215-5p	PTS
hsa-mir-215-5p	RAB11FIP2
hsa-mir-215-5p	RAB1A
hsa-mir-215-5p	RAB23
hsa-mir-215-5p	RAB27A
hsa-mir-215-5p	RAB2A
hsa-mir-215-5p	RAB3B
hsa-mir-215-5p	RAB40B
hsa-mir-215-5p	RAB6C
hsa-mir-215-5p	RAB8B
hsa-mir-215-5p	RACGAP1
hsa-mir-215-5p	RACGAP1P
hsa-mir-215-5p	RAD1
hsa-mir-215-5p	RAD21
hsa-mir-215-5p	RAD51
hsa-mir-215-5p	RAD54B
hsa-mir-215-5p	RADIL
hsa-mir-215-5p	RAP1GAP
hsa-mir-215-5p	RB1
hsa-mir-215-5p	RBP7
hsa-mir-215-5p	RDM1
hsa-mir-215-5p	RECQL
hsa-mir-215-5p	REEP1
hsa-mir-215-5p	RET
hsa-mir-215-5p	RFC4
hsa-mir-215-5p	RFWD3
hsa-mir-215-5p	RHCG
hsa-mir-215-5p	RHOBTB3
hsa-mir-215-5p	RIC8B
hsa-mir-215-5p	RIMKLA
hsa-mir-215-5p	RMI1
hsa-mir-215-5p	RNASE4
hsa-mir-215-5p	RNASEL
hsa-mir-215-5p	RNF219
hsa-mir-215-5p	RNF26
hsa-mir-215-5p	RNF6
hsa-mir-215-5p	RNFT1
hsa-mir-215-5p	ROPN1L
hsa-mir-215-5p	RPAP2
hsa-mir-215-5p	RPS6KB1
hsa-mir-215-5p	RSRC1
hsa-mir-215-5p	RTKN2
hsa-mir-215-5p	RUFY3
hsa-mir-215-5p	SAMHD1
hsa-mir-215-5p	SAP30
hsa-mir-215-5p	SAYSD1
hsa-mir-215-5p	SCD
hsa-mir-215-5p	SCMH1
hsa-mir-215-5p	SCRN3
hsa-mir-215-5p	SEC23B
hsa-mir-215-5p	SEC24D
hsa-mir-215-5p	SEMA4D
hsa-mir-215-5p	SEPT10
hsa-mir-215-5p	SERAC1
hsa-mir-215-5p	SERTAD4
hsa-mir-215-5p	SFR1
hsa-mir-215-5p	SGCB
hsa-mir-215-5p	SGOL2
hsa-mir-215-5p	SGPP1
hsa-mir-215-5p	SH2B3
hsa-mir-215-5p	SH3BP4
hsa-mir-215-5p	SIRT1
hsa-mir-215-5p	SIX4
hsa-mir-215-5p	SKA1
hsa-mir-215-5p	SLC16A14
hsa-mir-215-5p	SLC16A6
hsa-mir-215-5p	SLC16A7
hsa-mir-215-5p	SLC19A2
hsa-mir-215-5p	SLC1A4
hsa-mir-215-5p	SLC25A40
hsa-mir-215-5p	SLC25A51
hsa-mir-215-5p	SLC26A2
hsa-mir-215-5p	SLC35B4
hsa-mir-215-5p	SLC35F3
hsa-mir-215-5p	SLC35G1
hsa-mir-215-5p	SLC39A1
hsa-mir-215-5p	SLC39A8
hsa-mir-215-5p	SLC39A9
hsa-mir-215-5p	SLC46A3
hsa-mir-215-5p	SLC48A1
hsa-mir-215-5p	SLC7A11
hsa-mir-215-5p	SLCO3A1
hsa-mir-215-5p	SMARCA2
hsa-mir-215-5p	SMARCB1
hsa-mir-215-5p	SMC2
hsa-mir-215-5p	SMC4
hsa-mir-215-5p	SNRPD1
hsa-mir-215-5p	SNX10
hsa-mir-215-5p	SNX13
hsa-mir-215-5p	SOAT1
hsa-mir-215-5p	SOWAHC
hsa-mir-215-5p	SP8
hsa-mir-215-5p	SPAG9
hsa-mir-215-5p	SPCS3
hsa-mir-215-5p	SPRED2
hsa-mir-215-5p	SPRY4
hsa-mir-215-5p	SPTBN1
hsa-mir-215-5p	SRD5A1
hsa-mir-215-5p	SS18
hsa-mir-215-5p	ST3GAL6
hsa-mir-215-5p	STAM
hsa-mir-215-5p	STAMBPL1
hsa-mir-215-5p	STIL
hsa-mir-215-5p	STK3
hsa-mir-215-5p	STX7
hsa-mir-215-5p	SYNGR1
hsa-mir-215-5p	SYNM
hsa-mir-215-5p	TAF9B
hsa-mir-215-5p	TBC1D22B
hsa-mir-215-5p	TBL1X
hsa-mir-215-5p	TCEB3
hsa-mir-215-5p	TCF7
hsa-mir-215-5p	TCFL5
hsa-mir-215-5p	TCHP
hsa-mir-215-5p	TDG
hsa-mir-215-5p	TDP1
hsa-mir-215-5p	TEX30
hsa-mir-215-5p	TFCP2L1
hsa-mir-215-5p	THBD
hsa-mir-215-5p	THEM6
hsa-mir-215-5p	THOP1
hsa-mir-215-5p	TICAM2
hsa-mir-215-5p	TICRR
hsa-mir-215-5p	TIFA
hsa-mir-215-5p	TJP2
hsa-mir-215-5p	TMED10
hsa-mir-215-5p	TMEFF1
hsa-mir-215-5p	TMEM106A
hsa-mir-215-5p	TMEM164
hsa-mir-215-5p	TMEM169
hsa-mir-215-5p	TMEM180
hsa-mir-215-5p	TMEM2
hsa-mir-215-5p	TMEM200A
hsa-mir-215-5p	TMEM200B
hsa-mir-215-5p	TMEM246
hsa-mir-215-5p	TMEM30A
hsa-mir-215-5p	TMEM66
hsa-mir-215-5p	TMPO
hsa-mir-215-5p	TMTC2
hsa-mir-215-5p	TMTC3
hsa-mir-215-5p	TMTC4
hsa-mir-215-5p	TNFSF12
hsa-mir-215-5p	TNFSF13B
hsa-mir-215-5p	TOP 1.00
hsa-mir-215-5p	TOPBP1
hsa-mir-215-5p	TOR1AIP1
hsa-mir-215-5p	TOR1B
hsa-mir-215-5p	TOR3A
hsa-mir-215-5p	TPM4
hsa-mir-215-5p	TRAIP
hsa-mir-215-5p	TRIB3
hsa-mir-215-5p	TRIM23
hsa-mir-215-5p	TRIM59
hsa-mir-215-5p	TRIM68
hsa-mir-215-5p	TRIP13
hsa-mir-215-5p	TROAP
hsa-mir-215-5p	TRPC1
hsa-mir-215-5p	TRPV1
hsa-mir-215-5p	TTF2
hsa-mir-215-5p	TTK
hsa-mir-215-5p	TTPA
hsa-mir-215-5p	TUBGCP3
hsa-mir-215-5p	UACA
hsa-mir-215-5p	UBA5
hsa-mir-215-5p	UBASH3B
hsa-mir-215-5p	UBE2D1
hsa-mir-215-5p	UBE2D2
hsa-mir-215-5p	UBE2K
hsa-mir-215-5p	UBE2V2
hsa-mir-215-5p	UBE2W
hsa-mir-215-5p	UBL3
hsa-mir-215-5p	UCK1
hsa-mir-215-5p	UGT8
hsa-mir-215-5p	UNG
hsa-mir-215-5p	UPP1
hsa-mir-215-5p	USP1
hsa-mir-215-5p	USP12
hsa-mir-215-5p	USP14
hsa-mir-215-5p	USP18
hsa-mir-215-5p	USP54
hsa-mir-215-5p	UVRAG
hsa-mir-215-5p	VASH2
hsa-mir-215-5p	VPS13C
hsa-mir-215-5p	WDR47
hsa-mir-215-5p	WDR67
hsa-mir-215-5p	WHSC1
hsa-mir-215-5p	WNK1
hsa-mir-215-5p	WNT3
hsa-mir-215-5p	WT1
hsa-mir-215-5p	WWC2
hsa-mir-215-5p	WWC3
hsa-mir-215-5p	XIAP
hsa-mir-215-5p	XK
hsa-mir-215-5p	YME1L1
hsa-mir-215-5p	ZBTB10
hsa-mir-215-5p	ZBTB14
hsa-mir-215-5p	ZBTB18
hsa-mir-215-5p	ZBTB33
hsa-mir-215-5p	ZBTB6
hsa-mir-215-5p	ZBTB8B
hsa-mir-215-5p	ZDHHC2
hsa-mir-215-5p	ZDHHC23
hsa-mir-215-5p	ZEB2
hsa-mir-215-5p	ZFP1
hsa-mir-215-5p	ZFP30
hsa-mir-215-5p	ZIC5
hsa-mir-215-5p	ZMAT3
hsa-mir-215-5p	ZMYND11
hsa-mir-215-5p	ZNF114
hsa-mir-215-5p	ZNF165
hsa-mir-215-5p	ZNF184
hsa-mir-215-5p	ZNF200
hsa-mir-215-5p	ZNF215
hsa-mir-215-5p	ZNF226
hsa-mir-215-5p	ZNF230
hsa-mir-215-5p	ZNF248
hsa-mir-215-5p	ZNF267
hsa-mir-215-5p	ZNF273
hsa-mir-215-5p	ZNF346
hsa-mir-215-5p	ZNF385B
hsa-mir-215-5p	ZNF443
hsa-mir-215-5p	ZNF449
hsa-mir-215-5p	ZNF45
hsa-mir-215-5p	ZNF519
hsa-mir-215-5p	ZNF611
hsa-mir-215-5p	ZNF652
hsa-mir-215-5p	ZNF701
hsa-mir-215-5p	ZNF776
hsa-mir-215-5p	ZNF85
hsa-mir-215-5p	ZNHIT3
hsa-mir-215-5p	ZNRF3
hsa-mir-215-5p	ZSWIM3
hsa-mir-181c-3p	ADAMTS13
hsa-mir-181c-3p	ADSS
hsa-mir-181c-3p	ATP5G3
hsa-mir-181c-3p	C22orf46
hsa-mir-181c-3p	C4orf32
hsa-mir-181c-3p	C8orf17
hsa-mir-181c-3p	FGF2
hsa-mir-181c-3p	G3BP2
hsa-mir-181c-3p	GPR137C
hsa-mir-181c-3p	HIPK3
hsa-mir-181c-3p	HOXA9
hsa-mir-181c-3p	KCNN3
hsa-mir-181c-3p	KIAA1462
hsa-mir-181c-3p	MMP25
hsa-mir-181c-3p	PCYOX1L
hsa-mir-181c-3p	POTED
hsa-mir-181c-3p	RAB14
hsa-mir-181c-3p	RAB22A
hsa-mir-181c-3p	RAB32
hsa-mir-181c-3p	RAB5B
hsa-mir-181c-3p	SERPINC1
hsa-mir-181c-3p	SOD2
hsa-mir-181c-3p	TBL1XR1
hsa-mir-181c-3p	TBR1
hsa-mir-181c-3p	TET3
hsa-mir-181c-3p	TMEM175
hsa-mir-7-1-3p	ABCC4
hsa-mir-7-1-3p	ACBD7
hsa-mir-7-1-3p	ACTA1
hsa-mir-7-1-3p	ACTB
hsa-mir-7-1-3p	ACTR1A
hsa-mir-7-1-3p	ADAMTS5
hsa-mir-7-1-3p	ADAMTS9
hsa-mir-7-1-3p	AGO2
hsa-mir-7-1-3p	AKIRIN1
hsa-mir-7-1-3p	ALYREF
hsa-mir-7-1-3p	ANKRD40
hsa-mir-7-1-3p	AREL1
hsa-mir-7-1-3p	ARL8A
hsa-mir-7-1-3p	ARPP19
hsa-mir-7-1-3p	ATP7A
hsa-mir-7-1-3p	B4GALT1
hsa-mir-7-1-3p	BAHD1
hsa-mir-7-1-3p	BRIX1
hsa-mir-7-1-3p	C11orf44
hsa-mir-7-1-3p	C5orf24
hsa-mir-7-1-3p	CABLES1
hsa-mir-7-1-3p	CASP16
hsa-mir-7-1-3p	CBWD1
hsa-mir-7-1-3p	CBWD5
hsa-mir-7-1-3p	CBX4
hsa-mir-7-1-3p	CDC5L
hsa-mir-7-1-3p	CDH6
hsa-mir-7-1-3p	CHSY1
hsa-mir-7-1-3p	CIRH1A
hsa-mir-7-1-3p	CNBP
hsa-mir-7-1-3p	COIL
hsa-mir-7-1-3p	COL4A1
hsa-mir-7-1-3p	COPS8
hsa-mir-7-1-3p	CPEB2
hsa-mir-7-1-3p	CRLF3
hsa-mir-7-1-3p	CRLS1
hsa-mir-7-1-3p	CTC1
hsa-mir-7-1-3p	DERL2
hsa-mir-7-1-3p	DGKI
hsa-mir-7-1-3p	DNAJB4
hsa-mir-7-1-3p	DNAJC21
hsa-mir-7-1-3p	DSN1
hsa-mir-7-1-3p	EIF5AL1
hsa-mir-7-1-3p	EMB
hsa-mir-7-1-3p	EPB41L4B
hsa-mir-7-1-3p	EPT1
hsa-mir-7-1-3p	EVI5
hsa-mir-7-1-3p	FAM84B
hsa-mir-7-1-3p	FFAR4
hsa-mir-7-1-3p	FGF2
hsa-mir-7-1-3p	FSIP2
hsa-mir-7-1-3p	FZD5
hsa-mir-7-1-3p	GALNT8
hsa-mir-7-1-3p	H6PD
hsa-mir-7-1-3p	HEXIM1
hsa-mir-7-1-3p	HIPK1
hsa-mir-7-1-3p	HMBOX1
hsa-mir-7-1-3p	HMGN1
hsa-mir-7-1-3p	HMGN2
hsa-mir-7-1-3p	HOXD12
hsa-mir-7-1-3p	HS2ST1
hsa-mir-7-1-3p	HSP90AA1
hsa-mir-7-1-3p	HSPA1B
hsa-mir-7-1-3p	HUWE1
hsa-mir-7-1-3p	IL15
hsa-mir-7-1-3p	ITGA1
hsa-mir-7-1-3p	KCNB1
hsa-mir-7-1-3p	KIAA1107
hsa-mir-7-1-3p	KIAA1147
hsa-mir-7-1-3p	KIAA1549L
hsa-mir-7-1-3p	KLF6
hsa-mir-7-1-3p	KLHL15
hsa-mir-7-1-3p	KPNA2
hsa-mir-7-1-3p	LBR
hsa-mir-7-1-3p	LDLR
hsa-mir-7-1-3p	LIFR
hsa-mir-7-1-3p	LIMD1
hsa-mir-7-1-3p	LMAN1
hsa-mir-7-1-3p	LYPLAL1
hsa-mir-7-1-3p	MATN1
hsa-mir-7-1-3p	MDM4
hsa-mir-7-1-3p	MFAP3
hsa-mir-7-1-3p	MLLT10
hsa-mir-7-1-3p	MOCS2
hsa-mir-7-1-3p	MTRNR2L10
hsa-mir-7-1-3p	MTRNR2L11
hsa-mir-7-1-3p	MTRNR2L3
hsa-mir-7-1-3p	MTRNR2L7
hsa-mir-7-1-3p	MTSS1
hsa-mir-7-1-3p	MYEF2
hsa-mir-7-1-3p	NCBP2
hsa-mir-7-1-3p	NGDN
hsa-mir-7-1-3p	NLGN4X
hsa-mir-7-1-3p	NPM3
hsa-mir-7-1-3p	NUFIP2
hsa-mir-7-1-3p	OCRL
hsa-mir-7-1-3p	OTUD7A
hsa-mir-7-1-3p	PABPC1
hsa-mir-7-1-3p	PAK3
hsa-mir-7-1-3p	PAPOLA
hsa-mir-7-1-3p	PCLO
hsa-mir-7-1-3p	PCMT1
hsa-mir-7-1-3p	PCNT
hsa-mir-7-1-3p	PFDN2
hsa-mir-7-1-3p	PHF13
hsa-mir-7-1-3p	PHLPP1
hsa-mir-7-1-3p	PNISR
hsa-mir-7-1-3p	PPM1B
hsa-mir-7-1-3p	PRNP
hsa-mir-7-1-3p	PTMA
hsa-mir-7-1-3p	PVR
hsa-mir-7-1-3p	QSER1
hsa-mir-7-1-3p	RAB10
hsa-mir-7-1-3p	RAB1A
hsa-mir-7-1-3p	RAB31
hsa-mir-7-1-3p	RHOB
hsa-mir-7-1-3p	RIF1
hsa-mir-7-1-3p	SAMD8
hsa-mir-7-1-3p	SC5D
hsa-mir-7-1-3p	SDC2
hsa-mir-7-1-3p	SF1
hsa-mir-7-1-3p	SIX3
hsa-mir-7-1-3p	SKA2
hsa-mir-7-1-3p	SLC25A46
hsa-mir-7-1-3p	SMS
hsa-mir-7-1-3p	SNX24
hsa-mir-7-1-3p	SPATA13
hsa-mir-7-1-3p	SPRED1
hsa-mir-7-1-3p	SREBF1
hsa-mir-7-1-3p	SSU72
hsa-mir-7-1-3p	TAB2
hsa-mir-7-1-3p	TBC1D1
hsa-mir-7-1-3p	TGIF1
hsa-mir-7-1-3p	THBS1
hsa-mir-7-1-3p	TMEM167A
hsa-mir-7-1-3p	TMEM170B
hsa-mir-7-1-3p	TMEM2
hsa-mir-7-1-3p	TMEM50B
hsa-mir-7-1-3p	TMEM68
hsa-mir-7-1-3p	TNPO1
hsa-mir-7-1-3p	TNPO2
hsa-mir-7-1-3p	TOP2A
hsa-mir-7-1-3p	TOR1AIP1
hsa-mir-7-1-3p	TP53INP1
hsa-mir-7-1-3p	TRIM37
hsa-mir-7-1-3p	TTYH3
hsa-mir-7-1-3p	TUBGCP4
hsa-mir-7-1-3p	TWIST1
hsa-mir-7-1-3p	VEGFA
hsa-mir-7-1-3p	VGLL4
hsa-mir-7-1-3p	VMA21
hsa-mir-7-1-3p	WASL
hsa-mir-7-1-3p	WNK1
hsa-mir-7-1-3p	XRCC2
hsa-mir-7-1-3p	ZBTB37
hsa-mir-7-1-3p	ZBTB47
hsa-mir-7-1-3p	ZBTB8B
hsa-mir-7-1-3p	ZNF354C
hsa-mir-7-1-3p	ZNF460
hsa-mir-7-1-3p	ZNF644
hsa-mir-7-1-3p	ZNF703
hsa-mir-7-1-3p	ZNF724P
hsa-mir-7-1-3p	ZNF736
hsa-mir-7-1-3p	ZNF740
hsa-mir-7-1-3p	ZNF792
hsa-mir-374c-5p	ABT1
hsa-mir-374c-5p	ADM
hsa-mir-374c-5p	AIFM2
hsa-mir-374c-5p	ANKRD33B
hsa-mir-374c-5p	ARHGAP6
hsa-mir-374c-5p	ARIH1
hsa-mir-374c-5p	ARPC3
hsa-mir-374c-5p	ATAD2
hsa-mir-374c-5p	C17orf75
hsa-mir-374c-5p	C4orf29
hsa-mir-374c-5p	CALM2
hsa-mir-374c-5p	CAMSAP2
hsa-mir-374c-5p	CANX
hsa-mir-374c-5p	CAPRIN2
hsa-mir-374c-5p	CASP2
hsa-mir-374c-5p	CLEC4E
hsa-mir-374c-5p	CNBP
hsa-mir-374c-5p	CREBRF
hsa-mir-374c-5p	CYP1A1
hsa-mir-374c-5p	DDIT4
hsa-mir-374c-5p	DDX52
hsa-mir-374c-5p	DENND5B
hsa-mir-374c-5p	DERL2
hsa-mir-374c-5p	DSN1
hsa-mir-374c-5p	E2F7
hsa-mir-374c-5p	ELK4
hsa-mir-374c-5p	ESD
hsa-mir-374c-5p	EXOC7
hsa-mir-374c-5p	FAM69A
hsa-mir-374c-5p	FAM73A
hsa-mir-374c-5p	FZD6
hsa-mir-374c-5p	GNL3
hsa-mir-374c-5p	GPATCH8
hsa-mir-374c-5p	GPR26
hsa-mir-374c-5p	GPR50
hsa-mir-374c-5p	HIPK3
hsa-mir-374c-5p	ICT1
hsa-mir-374c-5p	IGF2BP3
hsa-mir-374c-5p	JUN
hsa-mir-374c-5p	KCNMB1
hsa-mir-374c-5p	KIAA1804
hsa-mir-374c-5p	KIF5B
hsa-mir-374c-5p	KPNA6
hsa-mir-374c-5p	MID1
hsa-mir-374c-5p	MTPN
hsa-mir-374c-5p	MYZAP
hsa-mir-374c-5p	NHLRC2
hsa-mir-374c-5p	PDK3
hsa-mir-374c-5p	PDZD8
hsa-mir-374c-5p	PEX13
hsa-mir-374c-5p	PHACTR2
hsa-mir-374c-5p	PPP4R2
hsa-mir-374c-5p	PRSS23
hsa-mir-374c-5p	PSD3
hsa-mir-374c-5p	PSEN1
hsa-mir-374c-5p	PTP4A1
hsa-mir-374c-5p	RAC1
hsa-mir-374c-5p	RPS17
hsa-mir-374c-5p	RREB1
hsa-mir-374c-5p	SATB1
hsa-mir-374c-5p	SCAF4
hsa-mir-374c-5p	SESN3
hsa-mir-374c-5p	SGOL1
hsa-mir-374c-5p	SKI
hsa-mir-374c-5p	SLC23A3
hsa-mir-374c-5p	SLC35F5
hsa-mir-374c-5p	SPIRE1
hsa-mir-374c-5p	TBC1D15
hsa-mir-374c-5p	TFAP2C
hsa-mir-374c-5p	TIMM8A
hsa-mir-374c-5p	TMEM64
hsa-mir-374c-5p	TMTC1
hsa-mir-374c-5p	TRIM2
hsa-mir-374c-5p	TRIM56
hsa-mir-374c-5p	TRIM67
hsa-mir-374c-5p	TROVE2
hsa-mir-374c-5p	TRPS1
hsa-mir-374c-5p	UTP15
hsa-mir-374c-5p	VTA1
hsa-mir-374c-5p	WEE1
hsa-mir-374c-5p	YOD1
hsa-mir-374c-5p	YTHDF1
hsa-mir-374c-5p	ZDHHC20
hsa-mir-374c-5p	ZNF107
hsa-mir-374c-5p	ZNF610
hsa-mir-374c-5p	ZNF681
hsa-mir-374c-5p	ZNF695
hsa-mir-374c-5p	ZNF850
hsa-mir-214-5p	ACOT2
hsa-mir-214-5p	ADIPOQ
hsa-mir-214-5p	AGO3
hsa-mir-214-5p	AIFM2
hsa-mir-214-5p	AKAP5
hsa-mir-214-5p	ALDH6A1
hsa-mir-214-5p	ANAPC16
hsa-mir-214-5p	ARSK
hsa-mir-214-5p	AVL9
hsa-mir-214-5p	BAG2
hsa-mir-214-5p	BLOC1S3
hsa-mir-214-5p	C17orf85
hsa-mir-214-5p	C18orf32
hsa-mir-214-5p	C1D
hsa-mir-214-5p	C1orf106
hsa-mir-214-5p	CAPN7
hsa-mir-214-5p	CBS
hsa-mir-214-5p	CCND1
hsa-mir-214-5p	CCR2
hsa-mir-214-5p	CEP57L1
hsa-mir-214-5p	COL8A1
hsa-mir-214-5p	COX6B1
hsa-mir-214-5p	CPE
hsa-mir-214-5p	CPT1A
hsa-mir-214-5p	CTBS
hsa-mir-214-5p	CYP20A1
hsa-mir-214-5p	CYP51A1
hsa-mir-214-5p	DENND6B
hsa-mir-214-5p	DNAL1
hsa-mir-214-5p	DTD2
hsa-mir-214-5p	EHD2
hsa-mir-214-5p	ELK1
hsa-mir-214-5p	ELP6
hsa-mir-214-5p	EMC2
hsa-mir-214-5p	EMC3
hsa-mir-214-5p	EMP2
hsa-mir-214-5p	EXOSC2
hsa-mir-214-5p	FAM71F2
hsa-mir-214-5p	FBXO36
hsa-mir-214-5p	FOSL2
hsa-mir-214-5p	FRRS1
hsa-mir-214-5p	FUS
hsa-mir-214-5p	GABPB1
hsa-mir-214-5p	GALNT2
hsa-mir-214-5p	GATSL2
hsa-mir-214-5p	GBX2
hsa-mir-214-5p	GGA3
hsa-mir-214-5p	GINM1
hsa-mir-214-5p	GJD3
hsa-mir-214-5p	GLRX2
hsa-mir-214-5p	GPC4
hsa-mir-214-5p	GREB1
hsa-mir-214-5p	HAUS5
hsa-mir-214-5p	HECTD3
hsa-mir-214-5p	HNRNPF
hsa-mir-214-5p	HSPA14
hsa-mir-214-5p	HSPA2
hsa-mir-214-5p	IGF1
hsa-mir-214-5p	IGF2BP1
hsa-mir-214-5p	ISCA2
hsa-mir-214-5p	KCNE4
hsa-mir-214-5p	KIAA1328
hsa-mir-214-5p	KIF1C
hsa-mir-214-5p	KLHL21
hsa-mir-214-5p	LINC00346
hsa-mir-214-5p	LIPC
hsa-mir-214-5p	LRRC10
hsa-mir-214-5p	M6PR
hsa-mir-214-5p	MANSC1
hsa-mir-214-5p	MED16
hsa-mir-214-5p	MED28
hsa-mir-214-5p	MLH1
hsa-mir-214-5p	MOB1A
hsa-mir-214-5p	MON1B
hsa-mir-214-5p	NCKIPSD
hsa-mir-214-5p	NCMAP
hsa-mir-214-5p	NDUFA7
hsa-mir-214-5p	NECAB3
hsa-mir-214-5p	NICN1
hsa-mir-214-5p	NMNAT1
hsa-mir-214-5p	NT5C2
hsa-mir-214-5p	NUDCD2
hsa-mir-214-5p	NUDT7
hsa-mir-214-5p	OLFML2A
hsa-mir-214-5p	OTUD7B
hsa-mir-214-5p	PAFAH1B2
hsa-mir-214-5p	PCBD2
hsa-mir-214-5p	PDE12
hsa-mir-214-5p	PDE6A
hsa-mir-214-5p	PDE6B
hsa-mir-214-5p	PDP2
hsa-mir-214-5p	PEX2
hsa-mir-214-5p	PHAX
hsa-mir-214-5p	PIGP
hsa-mir-214-5p	PLEKHH1
hsa-mir-214-5p	POPDC2
hsa-mir-214-5p	PPP6R1
hsa-mir-214-5p	PPTC7
hsa-mir-214-5p	PRICKLE1
hsa-mir-214-5p	PRKCA
hsa-mir-214-5p	PSAPL1
hsa-mir-214-5p	PTDSS2
hsa-mir-214-5p	RAB13
hsa-mir-214-5p	RAD51
hsa-mir-214-5p	RAET1E
hsa-mir-214-5p	RBBP9
hsa-mir-214-5p	RBM4B
hsa-mir-214-5p	RBMS2
hsa-mir-214-5p	RD3
hsa-mir-214-5p	RDH10
hsa-mir-214-5p	RPL7L1
hsa-mir-214-5p	RPS26
hsa-mir-214-5p	SCD
hsa-mir-214-5p	SCUBE3
hsa-mir-214-5p	SEMA4C
hsa-mir-214-5p	SHROOM3
hsa-mir-214-5p	SIT 1.00
hsa-mir-214-5p	SLC1A5
hsa-mir-214-5p	SLC2A1
hsa-mir-214-5p	SLC35F6
hsa-mir-214-5p	SLC38A7
hsa-mir-214-5p	SMARCC2
hsa-mir-214-5p	SNAPC3
hsa-mir-214-5p	SORD
hsa-mir-214-5p	SPAST
hsa-mir-214-5p	SPC24
hsa-mir-214-5p	SRP19
hsa-mir-214-5p	STK4
hsa-mir-214-5p	STRIP2
hsa-mir-214-5p	STX16
hsa-mir-214-5p	STX4
hsa-mir-214-5p	SVIP
hsa-mir-214-5p	SYNJ2
hsa-mir-214-5p	TACO1
hsa-mir-214-5p	TAF8
hsa-mir-214-5p	TBL2
hsa-mir-214-5p	TBXA2R
hsa-mir-214-5p	TMEM185B
hsa-mir-214-5p	TMEM192
hsa-mir-214-5p	TMEM216
hsa-mir-214-5p	TOM1
hsa-mir-214-5p	TOX4
hsa-mir-214-5p	TRAF3IP1
hsa-mir-214-5p	TRAF3IP2
hsa-mir-214-5p	TRIP11
hsa-mir-214-5p	TTC28
hsa-mir-214-5p	UBD
hsa-mir-214-5p	UBE2B
hsa-mir-214-5p	ULK2
hsa-mir-214-5p	VAV3
hsa-mir-214-5p	VDR
hsa-mir-214-5p	VPS8
hsa-mir-214-5p	WBSCR27
hsa-mir-214-5p	WDR55
hsa-mir-214-5p	YEATS4
hsa-mir-214-5p	YTHDC1
hsa-mir-214-5p	ZBTB3
hsa-mir-214-5p	ZBTB8B
hsa-mir-214-5p	ZC3HAV1L
hsa-mir-214-5p	ZFP62
hsa-mir-214-5p	ZFYVE9
hsa-mir-214-5p	ZNF154
hsa-mir-214-5p	ZNF17
hsa-mir-214-5p	ZNF284
hsa-mir-214-5p	ZNF490
hsa-mir-214-5p	ZNF556
hsa-mir-214-5p	ZNF681
hsa-mir-214-5p	ZNF716
hsa-mir-214-5p	ZNF770
hsa-mir-214-5p	ZNF8
hsa-mir-193a-3p	ABI2
hsa-mir-193a-3p	ACTN4
hsa-mir-193a-3p	AK2
hsa-mir-193a-3p	ALKBH5
hsa-mir-193a-3p	ANKFY1
hsa-mir-193a-3p	ARMC1
hsa-mir-193a-3p	ASB3
hsa-mir-193a-3p	AURKA
hsa-mir-193a-3p	BAZ2A
hsa-mir-193a-3p	BUB1
hsa-mir-193a-3p	C12orf5
hsa-mir-193a-3p	C1QBP
hsa-mir-193a-3p	C5ORF22
hsa-mir-193a-3p	C6orf106
hsa-mir-193a-3p	C6orf47
hsa-mir-193a-3p	CCDC8
hsa-mir-193a-3p	CDK12
hsa-mir-193a-3p	CEP89
hsa-mir-193a-3p	CIAO1
hsa-mir-193a-3p	CLPB
hsa-mir-193a-3p	COQ7
hsa-mir-193a-3p	CPSF2
hsa-mir-193a-3p	CTC1
hsa-mir-193a-3p	DCAF7
hsa-mir-193a-3p	DCTN5
hsa-mir-193a-3p	DDAH1
hsa-mir-193a-3p	DNAJB9
hsa-mir-193a-3p	DYRK2
hsa-mir-193a-3p	E2F6
hsa-mir-193a-3p	EBAG9
hsa-mir-193a-3p	ELMO2
hsa-mir-193a-3p	ERBB2
hsa-mir-193a-3p	FAM221B
hsa-mir-193a-3p	GDF11
hsa-mir-193a-3p	GXYLT1
hsa-mir-193a-3p	HHLA1
hsa-mir-193a-3p	IGFBP5
hsa-mir-193a-3p	INO80D
hsa-mir-193a-3p	IRF1
hsa-mir-193a-3p	KDSR
hsa-mir-193a-3p	KIAA1841
hsa-mir-193a-3p	KLHL42
hsa-mir-193a-3p	KMT2A
hsa-mir-193a-3p	KRAS
hsa-mir-193a-3p	LAMC1
hsa-mir-193a-3p	LPCAT1
hsa-mir-193a-3p	LSM14B
hsa-mir-193a-3p	LYPLA1
hsa-mir-193a-3p	LYRM2
hsa-mir-193a-3p	LYST
hsa-mir-193a-3p	MAP3K1
hsa-mir-193a-3p	MAP3K3
hsa-mir-193a-3p	MAPK8
hsa-mir-193a-3p	MCL1
hsa-mir-193a-3p	MED21
hsa-mir-193a-3p	MRRF
hsa-mir-193a-3p	MSANTD2
hsa-mir-193a-3p	NAGPA
hsa-mir-193a-3p	NAPEPLD
hsa-mir-193a-3p	NF1
hsa-mir-193a-3p	NQO2
hsa-mir-193a-3p	NUFIP2
hsa-mir-193a-3p	OPHN1
hsa-mir-193a-3p	PARP15
hsa-mir-193a-3p	PGM3
hsa-mir-193a-3p	PHLDA2
hsa-mir-193a-3p	PLAU
hsa-mir-193a-3p	PLEKHA2
hsa-mir-193a-3p	PMAIP1
hsa-mir-193a-3p	PPIF
hsa-mir-193a-3p	PPP2R5C
hsa-mir-193a-3p	PRAP1
hsa-mir-193a-3p	PTK2
hsa-mir-193a-3p	PTPN9
hsa-mir-193a-3p	RAB32
hsa-mir-193a-3p	RBL1
hsa-mir-193a-3p	RGMA
hsa-mir-193a-3p	RNASEH1
hsa-mir-193a-3p	RNF146
hsa-mir-193a-3p	RPS21
hsa-mir-193a-3p	RTKN
hsa-mir-193a-3p	SEMA3D
hsa-mir-193a-3p	SENP5
hsa-mir-193a-3p	SHISA9
hsa-mir-193a-3p	SLC10A6
hsa-mir-193a-3p	SLC7A5
hsa-mir-193a-3p	SMIM14
hsa-mir-193a-3p	SMN2
hsa-mir-193a-3p	SNRPB2
hsa-mir-193a-3p	SPRTN
hsa-mir-193a-3p	STARD7
hsa-mir-193a-3p	STIP1
hsa-mir-193a-3p	SVOP
hsa-mir-193a-3p	SYNRG
hsa-mir-193a-3p	TAPT1
hsa-mir-193a-3p	TCF7L2
hsa-mir-193a-3p	TET3
hsa-mir-193a-3p	TLN1
hsa-mir-193a-3p	TMEM30A
hsa-mir-193a-3p	TMPPE
hsa-mir-193a-3p	TNFRSF1B
hsa-mir-193a-3p	TRAFD1
hsa-mir-193a-3p	TSKU
hsa-mir-193a-3p	TUT1
hsa-mir-193a-3p	UBFD1
hsa-mir-193a-3p	UTP18
hsa-mir-193a-3p	WDR82
hsa-mir-193a-3p	YWHAZ
hsa-mir-193a-3p	YY1
hsa-mir-193a-3p	ZMAT3
hsa-mir-193a-3p	ZNF384
hsa-mir-365a-3p	ABI2
hsa-mir-365a-3p	ACOX1
hsa-mir-365a-3p	ACVR1
hsa-mir-365a-3p	ADCYAP1R1
hsa-mir-365a-3p	ADM
hsa-mir-365a-3p	AIMP2
hsa-mir-365a-3p	AKAP12
hsa-mir-365a-3p	AKT1
hsa-mir-365a-3p	ANAPC16
hsa-mir-365a-3p	ANKRD11
hsa-mir-365a-3p	ANKRD12
hsa-mir-365a-3p	APOL6
hsa-mir-365a-3p	BAX
hsa-mir-365a-3p	BCL2
hsa-mir-365a-3p	BTF3L4
hsa-mir-365a-3p	C7orf55-LUC7L2
hsa-mir-365a-3p	CALU
hsa-mir-365a-3p	CBFB
hsa-mir-365a-3p	CCND1
hsa-mir-365a-3p	CDC25A
hsa-mir-365a-3p	CDS2
hsa-mir-365a-3p	CES3
hsa-mir-365a-3p	CHD8
hsa-mir-365a-3p	COMMD5
hsa-mir-365a-3p	CYB561D1
hsa-mir-365a-3p	DENND1B
hsa-mir-365a-3p	DEPTOR
hsa-mir-365a-3p	DNAJB4
hsa-mir-365a-3p	DNAJC10
hsa-mir-365a-3p	DOK2
hsa-mir-365a-3p	FAM76A
hsa-mir-365a-3p	FOXK2
hsa-mir-365a-3p	G6PC
hsa-mir-365a-3p	GALNT4
hsa-mir-365a-3p	GATAD2B
hsa-mir-365a-3p	GPBP1
hsa-mir-365a-3p	GXYLT1
hsa-mir-365a-3p	HDLBP
hsa-mir-365a-3p	IFNLR1
hsa-mir-365a-3p	IL6
hsa-mir-365a-3p	IMPA1
hsa-mir-365a-3p	KANSL1
hsa-mir-365a-3p	KLHL12
hsa-mir-365a-3p	KLHL15
hsa-mir-365a-3p	KLRD1
hsa-mir-365a-3p	KPNA1
hsa-mir-365a-3p	KRAS
hsa-mir-365a-3p	LIMA1
hsa-mir-365a-3p	LUC7L2
hsa-mir-365a-3p	MAX
hsa-mir-365a-3p	MCMBP
hsa-mir-365a-3p	MCOLN2
hsa-mir-365a-3p	MINOS1
hsa-mir-365a-3p	MTA2
hsa-mir-365a-3p	MYLIP
hsa-mir-365a-3p	NCOA4
hsa-mir-365a-3p	NKIRAS2
hsa-mir-365a-3p	NOL9
hsa-mir-365a-3p	NOLC1
hsa-mir-365a-3p	NPM3
hsa-mir-365a-3p	NUBP1
hsa-mir-365a-3p	NUCKS1
hsa-mir-365a-3p	NUFIP2
hsa-mir-365a-3p	OSBP
hsa-mir-365a-3p	PADI3
hsa-mir-365a-3p	PANK3
hsa-mir-365a-3p	PAX6
hsa-mir-365a-3p	PCDH10
hsa-mir-365a-3p	PCMTD2
hsa-mir-365a-3p	PHACTR2
hsa-mir-365a-3p	POC1B-GALNT4
hsa-mir-365a-3p	POLR1B
hsa-mir-365a-3p	PPP2R5E
hsa-mir-365a-3p	PRKACA
hsa-mir-365a-3p	RAC1
hsa-mir-365a-3p	REL
hsa-mir-365a-3p	RHEBP1
hsa-mir-365a-3p	SCARB2
hsa-mir-365a-3p	SFT2D2
hsa-mir-365a-3p	SGK1
hsa-mir-365a-3p	SHC1
hsa-mir-365a-3p	SIX4
hsa-mir-365a-3p	SLC2A3
hsa-mir-365a-3p	SLC43A3
hsa-mir-365a-3p	SLC7A14
hsa-mir-365a-3p	SNRK
hsa-mir-365a-3p	SPOCD1
hsa-mir-365a-3p	SREBF2
hsa-mir-365a-3p	SRP68
hsa-mir-365a-3p	STK16
hsa-mir-365a-3p	STXBP2
hsa-mir-365a-3p	THBS2
hsa-mir-365a-3p	TLR3
hsa-mir-365a-3p	TMCO1
hsa-mir-365a-3p	TMEM167B
hsa-mir-365a-3p	TMOD3
hsa-mir-365a-3p	TRIM16L
hsa-mir-365a-3p	TSPAN1
hsa-mir-365a-3p	TUBB4B
hsa-mir-365a-3p	UBB
hsa-mir-365a-3p	UBBP4
hsa-mir-365a-3p	UBL3
hsa-mir-365a-3p	USP22
hsa-mir-365a-3p	VAMP3
hsa-mir-365a-3p	VANGL1
hsa-mir-365a-3p	VGLL4
hsa-mir-365a-3p	WDYHV1
hsa-mir-365a-3p	XPO4
hsa-mir-365a-3p	XPR1
hsa-mir-365a-3p	YRDC
hsa-mir-365a-3p	YTHDF1
hsa-mir-365a-3p	ZBTB41
hsa-mir-365a-3p	ZCCHC7
hsa-mir-365a-3p	ZNF148
hsa-mir-365a-3p	ZNF254
hsa-mir-365a-3p	ZNF644
hsa-mir-365a-3p	ZNF675
hsa-mir-365a-3p	ZWINT
hsa-mir-365a-3p	ZXDA

## Sheet: Starbase
hsa-miR-215-5p	ICMT
hsa-miR-215-5p	NOL9
hsa-miR-215-5p	NOL9
hsa-miR-215-5p	KLHL21
hsa-miR-215-5p	ERRFI1
hsa-miR-215-5p	CLSTN1
hsa-miR-215-5p	CTNNBIP1
hsa-miR-215-5p	IFFO2
hsa-miR-215-5p	CAPZB
hsa-miR-215-5p	MUL1
hsa-miR-215-5p	DDOST
hsa-miR-215-5p	HP1BP3
hsa-miR-215-5p	USP48
hsa-miR-215-5p	HSPG2
hsa-miR-215-5p	HSPG2
hsa-miR-215-5p	HSPG2
hsa-miR-215-5p	HSPG2
hsa-miR-215-5p	HMGCL
hsa-miR-215-5p	IFNLR1
hsa-miR-215-5p	PAQR7
hsa-miR-215-5p	STMN1
hsa-miR-215-5p	WASF2
hsa-miR-215-5p	TAF12
hsa-miR-215-5p	MARCKSL1
hsa-miR-215-5p	BSDC1
hsa-miR-215-5p	PHC2
hsa-miR-215-5p	SFPQ
hsa-miR-215-5p	STK40
hsa-miR-215-5p	STK40
hsa-miR-215-5p	PABPC4
hsa-miR-215-5p	PABPC4
hsa-miR-215-5p	P3H1
hsa-miR-215-5p	ELOVL1
hsa-miR-215-5p	ELOVL1
hsa-miR-215-5p	RAB3B
hsa-miR-215-5p	COA7
hsa-miR-215-5p	LRP8
hsa-miR-215-5p	DHCR24
hsa-miR-215-5p	DHCR24
hsa-miR-215-5p	ZRANB2
hsa-miR-215-5p	AC118549.1
hsa-miR-215-5p	SYDE2
hsa-miR-215-5p	GBP3
hsa-miR-215-5p	EVI5
hsa-miR-215-5p	TMED5
hsa-miR-215-5p	ARHGAP29
hsa-miR-215-5p	DBT
hsa-miR-215-5p	DBT
hsa-miR-215-5p	DBT
hsa-miR-215-5p	DBT
hsa-miR-215-5p	EXTL2
hsa-miR-215-5p	WDR47
hsa-miR-215-5p	PSRC1
hsa-miR-215-5p	LAMTOR5
hsa-miR-215-5p	RSBN1
hsa-miR-215-5p	TRIM33
hsa-miR-215-5p	GDAP2
hsa-miR-215-5p	GDAP2
hsa-miR-215-5p	WARS2
hsa-miR-215-5p	NOTCH2
hsa-miR-215-5p	PRKAB2
hsa-miR-215-5p	NBPF14
hsa-miR-215-5p	HIST2H2BE
hsa-miR-215-5p	HIST2H2BE
hsa-miR-215-5p	MCL1
hsa-miR-215-5p	MINDY1
hsa-miR-215-5p	S100A16
hsa-miR-215-5p	GATAD2B
hsa-miR-215-5p	GATAD2B
hsa-miR-215-5p	CRTC2
hsa-miR-215-5p	SLC39A1
hsa-miR-215-5p	C1orf43
hsa-miR-215-5p	ADAR
hsa-miR-215-5p	ASH1L
hsa-miR-215-5p	KHDC4
hsa-miR-215-5p	KHDC4
hsa-miR-215-5p	KHDC4
hsa-miR-215-5p	UBQLN4
hsa-miR-215-5p	MEX3A
hsa-miR-215-5p	DCAF8
hsa-miR-215-5p	F11R
hsa-miR-215-5p	F11R
hsa-miR-215-5p	F11R
hsa-miR-215-5p	AL591806.3
hsa-miR-215-5p	NECTIN4
hsa-miR-215-5p	SLC19A2
hsa-miR-215-5p	SLC19A2
hsa-miR-215-5p	STX6
hsa-miR-215-5p	STX6
hsa-miR-215-5p	GLUL
hsa-miR-215-5p	EDEM3
hsa-miR-215-5p	FAM129A
hsa-miR-215-5p	TRMT1L
hsa-miR-215-5p	ZBTB41
hsa-miR-215-5p	DENND1B
hsa-miR-215-5p	DENND1B
hsa-miR-215-5p	LAD1
hsa-miR-215-5p	LAD1
hsa-miR-215-5p	PHLDA3
hsa-miR-215-5p	RBBP5
hsa-miR-215-5p	DSTYK
hsa-miR-215-5p	RAB29
hsa-miR-215-5p	SLC41A1
hsa-miR-215-5p	SLC41A1
hsa-miR-215-5p	LPGAT1
hsa-miR-215-5p	LPGAT1
hsa-miR-215-5p	ANGEL2
hsa-miR-215-5p	PTPN14
hsa-miR-215-5p	RAB3GAP2
hsa-miR-215-5p	ENAH
hsa-miR-215-5p	ENAH
hsa-miR-215-5p	SDE2
hsa-miR-215-5p	LIN9
hsa-miR-215-5p	JMJD4
hsa-miR-215-5p	TAF5L
hsa-miR-215-5p	C1orf198
hsa-miR-215-5p	EXOC8
hsa-miR-215-5p	NID1
hsa-miR-215-5p	ZNF124
hsa-miR-215-5p	AGRN
hsa-miR-215-5p	CAMTA1
hsa-miR-215-5p	NMNAT1
hsa-miR-215-5p	KIF1B
hsa-miR-215-5p	PLOD1
hsa-miR-215-5p	DNAJC16
hsa-miR-215-5p	NECAP2
hsa-miR-215-5p	OTUD3
hsa-miR-215-5p	OTUD3
hsa-miR-215-5p	NBPF3
hsa-miR-215-5p	ZBTB40
hsa-miR-215-5p	ELOA
hsa-miR-215-5p	CLIC4
hsa-miR-215-5p	MTFR1L
hsa-miR-215-5p	GMEB1
hsa-miR-215-5p	KPNA6
hsa-miR-215-5p	KPNA6
hsa-miR-215-5p	KPNA6
hsa-miR-215-5p	KPNA6
hsa-miR-215-5p	TXLNA
hsa-miR-215-5p	EIF3I
hsa-miR-215-5p	ZBTB8A
hsa-miR-215-5p	ZBTB8A
hsa-miR-215-5p	ZMYM1
hsa-miR-215-5p	AGO1
hsa-miR-215-5p	MANEAL
hsa-miR-215-5p	MACF1
hsa-miR-215-5p	CAP1
hsa-miR-215-5p	SZT2
hsa-miR-215-5p	B4GALT2
hsa-miR-215-5p	ZYG11B
hsa-miR-215-5p	PRKAA2
hsa-miR-215-5p	PRKAA2
hsa-miR-215-5p	USP1
hsa-miR-215-5p	LEPR
hsa-miR-215-5p	MIER1
hsa-miR-215-5p	MIGA1
hsa-miR-215-5p	PRKACB
hsa-miR-215-5p	HS2ST1
hsa-miR-215-5p	PKN2
hsa-miR-215-5p	CDC7
hsa-miR-215-5p	RPAP2
hsa-miR-215-5p	RPAP2
hsa-miR-215-5p	SNX7
hsa-miR-215-5p	AGL
hsa-miR-215-5p	TRMT13
hsa-miR-215-5p	SLC30A7
hsa-miR-215-5p	SLC30A7
hsa-miR-215-5p	RNPC3
hsa-miR-215-5p	CYB561D1
hsa-miR-215-5p	CTTNBP2NL
hsa-miR-215-5p	CAPZA1
hsa-miR-215-5p	LRIG2
hsa-miR-215-5p	VANGL1
hsa-miR-215-5p	SLC22A15
hsa-miR-215-5p	PTGFRN
hsa-miR-215-5p	RNF115
hsa-miR-215-5p	NBPF15
hsa-miR-215-5p	BOLA1
hsa-miR-215-5p	PRPF3
hsa-miR-215-5p	GABPB2
hsa-miR-215-5p	GABPB2
hsa-miR-215-5p	GABPB2
hsa-miR-215-5p	PIP5K1A
hsa-miR-215-5p	TUFT1
hsa-miR-215-5p	SNX27
hsa-miR-215-5p	LMNA
hsa-miR-215-5p	PMF1
hsa-miR-215-5p	PMF1
hsa-miR-215-5p	SLAMF7
hsa-miR-215-5p	SLAMF7
hsa-miR-215-5p	SLAMF7
hsa-miR-215-5p	SLAMF7
hsa-miR-215-5p	NIT1
hsa-miR-215-5p	POGK
hsa-miR-215-5p	POU2F1
hsa-miR-215-5p	POU2F1
hsa-miR-215-5p	POU2F1
hsa-miR-215-5p	POU2F1
hsa-miR-215-5p	MPZL1
hsa-miR-215-5p	MPZL1
hsa-miR-215-5p	DNM3
hsa-miR-215-5p	KLHL20
hsa-miR-215-5p	RABGAP1L
hsa-miR-215-5p	RASAL2
hsa-miR-215-5p	C1ORF220
hsa-miR-215-5p	TOR3A
hsa-miR-215-5p	SOAT1
hsa-miR-215-5p	SOAT1
hsa-miR-215-5p	TOR1AIP1
hsa-miR-215-5p	IER5
hsa-miR-215-5p	RGL1
hsa-miR-215-5p	CDC73
hsa-miR-215-5p	CFH
hsa-miR-215-5p	CAMSAP2
hsa-miR-215-5p	PKP1
hsa-miR-215-5p	NAV1
hsa-miR-215-5p	NAV1
hsa-miR-215-5p	PPP1R12B
hsa-miR-215-5p	ATP2B4
hsa-miR-215-5p	ATP2B4
hsa-miR-215-5p	MDM4
hsa-miR-215-5p	SRGAP2
hsa-miR-215-5p	DIEXF
hsa-miR-215-5p	TRAF5
hsa-miR-215-5p	DTL
hsa-miR-215-5p	CAPN2
hsa-miR-215-5p	SRP9
hsa-miR-215-5p	TSNAX
hsa-miR-215-5p	DISC1
hsa-miR-215-5p	NTPCR
hsa-miR-215-5p	KCNK1
hsa-miR-215-5p	SLC35F3
hsa-miR-215-5p	GPR137B
hsa-miR-215-5p	LGALS8
hsa-miR-215-5p	LGALS8
hsa-miR-215-5p	EFCAB2
hsa-miR-215-5p	ASB13
hsa-miR-215-5p	USP6NL
hsa-miR-215-5p	NUDT5
hsa-miR-215-5p	NEBL
hsa-miR-215-5p	YME1L1
hsa-miR-215-5p	KIF5B
hsa-miR-215-5p	KIF5B
hsa-miR-215-5p	ITGB1
hsa-miR-215-5p	DEPP1
hsa-miR-215-5p	ZWINT
hsa-miR-215-5p	FAM13C
hsa-miR-215-5p	RHOBTB1
hsa-miR-215-5p	TYSND1
hsa-miR-215-5p	SAR1A
hsa-miR-215-5p	LRRC20
hsa-miR-215-5p	DNAJB12
hsa-miR-215-5p	MRPS16
hsa-miR-215-5p	USP54
hsa-miR-215-5p	DLG5
hsa-miR-215-5p	KLLN
hsa-miR-215-5p	LIPA
hsa-miR-215-5p	SLC16A12
hsa-miR-215-5p	FGFBP3
hsa-miR-215-5p	CPEB3
hsa-miR-215-5p	CYP2C8
hsa-miR-215-5p	ARHGAP19
hsa-miR-215-5p	GOT1
hsa-miR-215-5p	MRPL43
hsa-miR-215-5p	MGEA5
hsa-miR-215-5p	MGEA5
hsa-miR-215-5p	NT5C2
hsa-miR-215-5p	SH3PXD2A
hsa-miR-215-5p	SH3PXD2A
hsa-miR-215-5p	GPAM
hsa-miR-215-5p	CCDC186
hsa-miR-215-5p	ABLIM1
hsa-miR-215-5p	CACUL1
hsa-miR-215-5p	MKI67
hsa-miR-215-5p	RBM17
hsa-miR-215-5p	PFKFB3
hsa-miR-215-5p	DHTKD1
hsa-miR-215-5p	DHTKD1
hsa-miR-215-5p	MCM10
hsa-miR-215-5p	PTER
hsa-miR-215-5p	STAM
hsa-miR-215-5p	CCNY
hsa-miR-215-5p	ZNF33A
hsa-miR-215-5p	ZNF37A
hsa-miR-215-5p	ZNF37A
hsa-miR-215-5p	RET
hsa-miR-215-5p	CISD1
hsa-miR-215-5p	ARID5B
hsa-miR-215-5p	DDX50
hsa-miR-215-5p	VPS26A
hsa-miR-215-5p	CHST3
hsa-miR-215-5p	ANAPC16
hsa-miR-215-5p	ANAPC16
hsa-miR-215-5p	PLAU
hsa-miR-215-5p	PTEN
hsa-miR-215-5p	IFIT2
hsa-miR-215-5p	KIF20B
hsa-miR-215-5p	KIF20B
hsa-miR-215-5p	PCGF5
hsa-miR-215-5p	PCGF5
hsa-miR-215-5p	PCGF5
hsa-miR-215-5p	TBC1D12
hsa-miR-215-5p	HELLS
hsa-miR-215-5p	HELLS
hsa-miR-215-5p	PGAM1
hsa-miR-215-5p	ZDHHC16
hsa-miR-215-5p	CNNM1
hsa-miR-215-5p	ENTPD7
hsa-miR-215-5p	SCD
hsa-miR-215-5p	SCD
hsa-miR-215-5p	HIF1AN
hsa-miR-215-5p	HIF1AN
hsa-miR-215-5p	SLF2
hsa-miR-215-5p	TRIM8
hsa-miR-215-5p	WBP1L
hsa-miR-215-5p	SLK
hsa-miR-215-5p	SHOC2
hsa-miR-215-5p	TDRD1
hsa-miR-215-5p	FAM160B1
hsa-miR-215-5p	INPP5F
hsa-miR-215-5p	SEC23IP
hsa-miR-215-5p	PLEKHA1
hsa-miR-215-5p	HTRA1
hsa-miR-215-5p	ACADSB
hsa-miR-215-5p	ACADSB
hsa-miR-215-5p	GPR26
hsa-miR-215-5p	PTPRE
hsa-miR-215-5p	PPP2R2D
hsa-miR-215-5p	CYP2E1
hsa-miR-215-5p	IGF2
hsa-miR-215-5p	IGF2
hsa-miR-215-5p	ARFIP2
hsa-miR-215-5p	RNF141
hsa-miR-215-5p	PIK3C2A
hsa-miR-215-5p	SPTY2D1
hsa-miR-215-5p	CD59
hsa-miR-215-5p	CD59
hsa-miR-215-5p	CD59
hsa-miR-215-5p	ABTB2
hsa-miR-215-5p	ABTB2
hsa-miR-215-5p	TRAF6
hsa-miR-215-5p	TP53I11
hsa-miR-215-5p	AMBRA1
hsa-miR-215-5p	HARBI1
hsa-miR-215-5p	ARHGAP1
hsa-miR-215-5p	PACSIN3
hsa-miR-215-5p	UBE2L6
hsa-miR-215-5p	VPS37C
hsa-miR-215-5p	VPS37C
hsa-miR-215-5p	FADS1
hsa-miR-215-5p	AHNAK
hsa-miR-215-5p	UBXN1
hsa-miR-215-5p	TMEM223
hsa-miR-215-5p	MAP4K2
hsa-miR-215-5p	FAU
hsa-miR-215-5p	FAU
hsa-miR-215-5p	FAU
hsa-miR-215-5p	SLC25A45
hsa-miR-215-5p	RNASEH2C
hsa-miR-215-5p	RNASEH2C
hsa-miR-215-5p	C11orf68
hsa-miR-215-5p	MRPL11
hsa-miR-215-5p	SPTBN2
hsa-miR-215-5p	PPP1CA
hsa-miR-215-5p	KMT5B
hsa-miR-215-5p	SHANK2
hsa-miR-215-5p	RAB6A
hsa-miR-215-5p	RAB6A
hsa-miR-215-5p	LRRC32
hsa-miR-215-5p	LRRC32
hsa-miR-215-5p	KCTD21
hsa-miR-215-5p	FZD4
hsa-miR-215-5p	FZD4
hsa-miR-215-5p	MRE11
hsa-miR-215-5p	SLC35F2
hsa-miR-215-5p	KDELC2
hsa-miR-215-5p	PPP2R1B
hsa-miR-215-5p	ALG9
hsa-miR-215-5p	DDX6
hsa-miR-215-5p	DDX6
hsa-miR-215-5p	BCL9L
hsa-miR-215-5p	BCL9L
hsa-miR-215-5p	C1QTNF5
hsa-miR-215-5p	MFRP
hsa-miR-215-5p	HSPA8
hsa-miR-215-5p	CDON
hsa-miR-215-5p	ARHGAP32
hsa-miR-215-5p	PRDM10
hsa-miR-215-5p	PRDM10
hsa-miR-215-5p	PRDM10
hsa-miR-215-5p	TMEM80
hsa-miR-215-5p	TRIM22
hsa-miR-215-5p	TIMM10B
hsa-miR-215-5p	DNHD1
hsa-miR-215-5p	TUB
hsa-miR-215-5p	IPO7
hsa-miR-215-5p	USP47
hsa-miR-215-5p	PARVA
hsa-miR-215-5p	TEAD1
hsa-miR-215-5p	TEAD1
hsa-miR-215-5p	TRIM44
hsa-miR-215-5p	PRR5L
hsa-miR-215-5p	FAM111A
hsa-miR-215-5p	VPS51
hsa-miR-215-5p	MRPL49
hsa-miR-215-5p	KAT5
hsa-miR-215-5p	SYT12
hsa-miR-215-5p	CTTN
hsa-miR-215-5p	CTTN
hsa-miR-215-5p	RNF121
hsa-miR-215-5p	INPPL1
hsa-miR-215-5p	P2RY2
hsa-miR-215-5p	PAAF1
hsa-miR-215-5p	UVRAG
hsa-miR-215-5p	EMSY
hsa-miR-215-5p	ACER3
hsa-miR-215-5p	AMOTL1
hsa-miR-215-5p	CEP57
hsa-miR-215-5p	AASDHPPT
hsa-miR-215-5p	CUL5
hsa-miR-215-5p	ATM
hsa-miR-215-5p	ATM
hsa-miR-215-5p	ATM
hsa-miR-215-5p	DIXDC1
hsa-miR-215-5p	DLAT
hsa-miR-215-5p	NKAPD1
hsa-miR-215-5p	PTS
hsa-miR-215-5p	REXO2
hsa-miR-215-5p	ATP5MG
hsa-miR-215-5p	KMT2A
hsa-miR-215-5p	CBL
hsa-miR-215-5p	ARHGEF12
hsa-miR-215-5p	SC5D
hsa-miR-215-5p	UBASH3B
hsa-miR-215-5p	EI24
hsa-miR-215-5p	BARX2
hsa-miR-215-5p	KDM5A
hsa-miR-215-5p	RBP5
hsa-miR-215-5p	MAGOHB
hsa-miR-215-5p	TAS2R13
hsa-miR-215-5p	EPS8
hsa-miR-215-5p	ABCC9
hsa-miR-215-5p	BCAT1
hsa-miR-215-5p	BCAT1
hsa-miR-215-5p	BCAT1
hsa-miR-215-5p	ERGIC2
hsa-miR-215-5p	SLC38A1
hsa-miR-215-5p	VDR
hsa-miR-215-5p	VDR
hsa-miR-215-5p	CCNT1
hsa-miR-215-5p	CCNT1
hsa-miR-215-5p	ADCY6
hsa-miR-215-5p	DDX23
hsa-miR-215-5p	WNT10B
hsa-miR-215-5p	TUBA1A
hsa-miR-215-5p	RACGAP1
hsa-miR-215-5p	SLC11A2
hsa-miR-215-5p	SMAGP
hsa-miR-215-5p	GALNT6
hsa-miR-215-5p	RARG
hsa-miR-215-5p	ATF7
hsa-miR-215-5p	ATF7
hsa-miR-215-5p	SMUG1
hsa-miR-215-5p	ANKRD52
hsa-miR-215-5p	ZBTB39
hsa-miR-215-5p	ZBTB39
hsa-miR-215-5p	PPM1H
hsa-miR-215-5p	LLPH
hsa-miR-215-5p	PHLDA1
hsa-miR-215-5p	PHLDA1
hsa-miR-215-5p	PHLDA1
hsa-miR-215-5p	BBS10
hsa-miR-215-5p	OSBPL8
hsa-miR-215-5p	LIN7A
hsa-miR-215-5p	LIN7A
hsa-miR-215-5p	CEP290
hsa-miR-215-5p	ARL1
hsa-miR-215-5p	NFYB
hsa-miR-215-5p	NUAK1
hsa-miR-215-5p	CKAP4
hsa-miR-215-5p	C12orf76
hsa-miR-215-5p	PPTC7
hsa-miR-215-5p	DDX54
hsa-miR-215-5p	RBM19
hsa-miR-215-5p	TBX3
hsa-miR-215-5p	C12orf49
hsa-miR-215-5p	VSIG10
hsa-miR-215-5p	CIT
hsa-miR-215-5p	CIT
hsa-miR-215-5p	RAB35
hsa-miR-215-5p	PXN
hsa-miR-215-5p	PXN
hsa-miR-215-5p	VPS37B
hsa-miR-215-5p	VPS37B
hsa-miR-215-5p	DDX51
hsa-miR-215-5p	ANKLE2
hsa-miR-215-5p	WNK1
hsa-miR-215-5p	WNK1
hsa-miR-215-5p	ADIPOR2
hsa-miR-215-5p	CCND2
hsa-miR-215-5p	COPS7A
hsa-miR-215-5p	PHC1
hsa-miR-215-5p	GPRC5A
hsa-miR-215-5p	FAM234B
hsa-miR-215-5p	FAM234B
hsa-miR-215-5p	EMP1
hsa-miR-215-5p	EMP1
hsa-miR-215-5p	H2AFJ
hsa-miR-215-5p	GOLT1B
hsa-miR-215-5p	PPFIBP1
hsa-miR-215-5p	KLHL42
hsa-miR-215-5p	FGD4
hsa-miR-215-5p	ALG10B
hsa-miR-215-5p	DNAJC22
hsa-miR-215-5p	SMARCD1
hsa-miR-215-5p	COX14
hsa-miR-215-5p	LARP4
hsa-miR-215-5p	ACVRL1
hsa-miR-215-5p	ATG101
hsa-miR-215-5p	ZNF740
hsa-miR-215-5p	ZNF740
hsa-miR-215-5p	SP1
hsa-miR-215-5p	GDF11
hsa-miR-215-5p	RAB5B
hsa-miR-215-5p	RAB5B
hsa-miR-215-5p	IKZF4
hsa-miR-215-5p	SLC16A7
hsa-miR-215-5p	TBK1
hsa-miR-215-5p	DYRK2
hsa-miR-215-5p	RAP1B
hsa-miR-215-5p	LYZ
hsa-miR-215-5p	FRS2
hsa-miR-215-5p	RAB3IP
hsa-miR-215-5p	CNOT2
hsa-miR-215-5p	ALX1
hsa-miR-215-5p	TMTC3
hsa-miR-215-5p	MRPL42
hsa-miR-215-5p	VEZT
hsa-miR-215-5p	TMPO
hsa-miR-215-5p	TMPO
hsa-miR-215-5p	TDG
hsa-miR-215-5p	EID3
hsa-miR-215-5p	WASHC4
hsa-miR-215-5p	RIC8B
hsa-miR-215-5p	WSCD2
hsa-miR-215-5p	UNG
hsa-miR-215-5p	TCHP
hsa-miR-215-5p	ANKRD13A
hsa-miR-215-5p	SH2B3
hsa-miR-215-5p	PTPN11
hsa-miR-215-5p	SUDS3
hsa-miR-215-5p	MLEC
hsa-miR-215-5p	UNC119B
hsa-miR-215-5p	HIP1R
hsa-miR-215-5p	C12orf65
hsa-miR-215-5p	RAN
hsa-miR-215-5p	ULK1
hsa-miR-215-5p	XPO4
hsa-miR-215-5p	LATS2
hsa-miR-215-5p	MTMR6
hsa-miR-215-5p	MTMR6
hsa-miR-215-5p	SLC46A3
hsa-miR-215-5p	SLC7A1
hsa-miR-215-5p	UBL3
hsa-miR-215-5p	KATNAL1
hsa-miR-215-5p	N4BP2L1
hsa-miR-215-5p	KBTBD6
hsa-miR-215-5p	LCP1
hsa-miR-215-5p	CAB39L
hsa-miR-215-5p	INTS6
hsa-miR-215-5p	MZT1
hsa-miR-215-5p	KCTD12
hsa-miR-215-5p	KCTD12
hsa-miR-215-5p	ZIC5
hsa-miR-215-5p	EFNB2
hsa-miR-215-5p	EFNB2
hsa-miR-215-5p	EFNB2
hsa-miR-215-5p	IRS2
hsa-miR-215-5p	IRS2
hsa-miR-215-5p	CARS2
hsa-miR-215-5p	ANKRD10
hsa-miR-215-5p	TUBGCP3
hsa-miR-215-5p	GRTP1
hsa-miR-215-5p	MRPL57
hsa-miR-215-5p	SPATA13
hsa-miR-215-5p	NUP58
hsa-miR-215-5p	PAN3
hsa-miR-215-5p	FREM2
hsa-miR-215-5p	NAA16
hsa-miR-215-5p	COG3
hsa-miR-215-5p	COG3
hsa-miR-215-5p	NUDT15
hsa-miR-215-5p	NUDT15
hsa-miR-215-5p	RB1
hsa-miR-215-5p	PCDH17
hsa-miR-215-5p	UBAC2
hsa-miR-215-5p	COL4A2
hsa-miR-215-5p	LAMP1
hsa-miR-215-5p	PIP4P1
hsa-miR-215-5p	AJUBA
hsa-miR-215-5p	HEATR5A
hsa-miR-215-5p	FOXA1
hsa-miR-215-5p	L2HGDH
hsa-miR-215-5p	SAV1
hsa-miR-215-5p	NIN
hsa-miR-215-5p	NIN
hsa-miR-215-5p	NIN
hsa-miR-215-5p	ATG14
hsa-miR-215-5p	OTX2
hsa-miR-215-5p	SIX4
hsa-miR-215-5p	SIX4
hsa-miR-215-5p	SGPP1
hsa-miR-215-5p	MAX
hsa-miR-215-5p	ZFYVE26
hsa-miR-215-5p	ZFP36L1
hsa-miR-215-5p	COX16
hsa-miR-215-5p	SYNJ2BP-COX16
hsa-miR-215-5p	MED6
hsa-miR-215-5p	MAP3K9
hsa-miR-215-5p	MAP3K9
hsa-miR-215-5p	MAP3K9
hsa-miR-215-5p	ELMSAN1
hsa-miR-215-5p	ALDH6A1
hsa-miR-215-5p	TMED10
hsa-miR-215-5p	TGFB3
hsa-miR-215-5p	SPTLC2
hsa-miR-215-5p	TC2N
hsa-miR-215-5p	BTBD7
hsa-miR-215-5p	PRIMA1
hsa-miR-215-5p	DICER1
hsa-miR-215-5p	DICER1
hsa-miR-215-5p	DICER1
hsa-miR-215-5p	SLC25A29
hsa-miR-215-5p	BAG5
hsa-miR-215-5p	CDCA4
hsa-miR-215-5p	ARHGEF40
hsa-miR-215-5p	MMP14
hsa-miR-215-5p	LRP10
hsa-miR-215-5p	PCK2
hsa-miR-215-5p	DCAF11
hsa-miR-215-5p	FOXG1
hsa-miR-215-5p	NPAS3
hsa-miR-215-5p	MIPOL1
hsa-miR-215-5p	C14orf28
hsa-miR-215-5p	SAMD4A
hsa-miR-215-5p	SAMD4A
hsa-miR-215-5p	PPM1A
hsa-miR-215-5p	CHURC1
hsa-miR-215-5p	CHURC1
hsa-miR-215-5p	CHURC1
hsa-miR-215-5p	MPP5
hsa-miR-215-5p	MPP5
hsa-miR-215-5p	EIF2S1
hsa-miR-215-5p	ARG2
hsa-miR-215-5p	SLC39A9
hsa-miR-215-5p	SLC39A9
hsa-miR-215-5p	TTC9
hsa-miR-215-5p	RBM25
hsa-miR-215-5p	PSEN1
hsa-miR-215-5p	FCF1
hsa-miR-215-5p	DLST
hsa-miR-215-5p	VASH1
hsa-miR-215-5p	NRXN3
hsa-miR-215-5p	TDP1
hsa-miR-215-5p	CPSF2
hsa-miR-215-5p	OTUB2
hsa-miR-215-5p	YY1
hsa-miR-215-5p	YY1
hsa-miR-215-5p	YY1
hsa-miR-215-5p	YY1
hsa-miR-215-5p	TECPR2
hsa-miR-215-5p	RCOR1
hsa-miR-215-5p	RCOR1
hsa-miR-215-5p	RCOR1
hsa-miR-215-5p	EIF5
hsa-miR-215-5p	CEP170B
hsa-miR-215-5p	NIPA1
hsa-miR-215-5p	TJP1
hsa-miR-215-5p	FMN1
hsa-miR-215-5p	EMC7
hsa-miR-215-5p	SLC12A6
hsa-miR-215-5p	SLC12A6
hsa-miR-215-5p	GOLGA8A
hsa-miR-215-5p	GOLGA8B
hsa-miR-215-5p	RASGRP1
hsa-miR-215-5p	RHOV
hsa-miR-215-5p	ZNF106
hsa-miR-215-5p	CDAN1
hsa-miR-215-5p	ZSCAN29
hsa-miR-215-5p	CATSPER2
hsa-miR-215-5p	SECISBP2L
hsa-miR-215-5p	SECISBP2L
hsa-miR-215-5p	GABPB1
hsa-miR-215-5p	TRPM7
hsa-miR-215-5p	GNB5
hsa-miR-215-5p	ARPP19
hsa-miR-215-5p	RSL24D1
hsa-miR-215-5p	ZNF280D
hsa-miR-215-5p	MYO1E
hsa-miR-215-5p	MYO1E
hsa-miR-215-5p	BNIP2
hsa-miR-215-5p	VPS13C
hsa-miR-215-5p	CA12
hsa-miR-215-5p	DAPK2
hsa-miR-215-5p	PCLAF
hsa-miR-215-5p	PDCD7
hsa-miR-215-5p	IGDCC3
hsa-miR-215-5p	RPL4
hsa-miR-215-5p	CLN6
hsa-miR-215-5p	C15orf40
hsa-miR-215-5p	CIB1
hsa-miR-215-5p	SELENOS
hsa-miR-215-5p	SELENOS
hsa-miR-215-5p	TUBGCP5
hsa-miR-215-5p	GOLGA8I
hsa-miR-215-5p	KLF13
hsa-miR-215-5p	KLF13
hsa-miR-215-5p	KLF13
hsa-miR-215-5p	PAK6
hsa-miR-215-5p	RAD51
hsa-miR-215-5p	AC012476.1
hsa-miR-215-5p	RTF1
hsa-miR-215-5p	HAUS2
hsa-miR-215-5p	HYPK
hsa-miR-215-5p	BLOC1S6
hsa-miR-215-5p	FGF7
hsa-miR-215-5p	DTWD1
hsa-miR-215-5p	TMOD3
hsa-miR-215-5p	CGNL1
hsa-miR-215-5p	CGNL1
hsa-miR-215-5p	RNF111
hsa-miR-215-5p	TPM1
hsa-miR-215-5p	SNX1
hsa-miR-215-5p	ZNF609
hsa-miR-215-5p	PLEKHO2
hsa-miR-215-5p	HACD3
hsa-miR-215-5p	HACD3
hsa-miR-215-5p	DIS3L
hsa-miR-215-5p	GLCE
hsa-miR-215-5p	KIF23
hsa-miR-215-5p	ARIH1
hsa-miR-215-5p	ARIH1
hsa-miR-215-5p	CD276
hsa-miR-215-5p	SCAMP5
hsa-miR-215-5p	SNX33
hsa-miR-215-5p	IREB2
hsa-miR-215-5p	IREB2
hsa-miR-215-5p	TMED3
hsa-miR-215-5p	TLNRD1
hsa-miR-215-5p	ZSCAN2
hsa-miR-215-5p	ZNF592
hsa-miR-215-5p	ZNF592
hsa-miR-215-5p	AEN
hsa-miR-215-5p	ABHD2
hsa-miR-215-5p	FANCI
hsa-miR-215-5p	IQGAP1
hsa-miR-215-5p	FURIN
hsa-miR-215-5p	MAN2A2
hsa-miR-215-5p	RCCD1
hsa-miR-215-5p	RCCD1
hsa-miR-215-5p	RCCD1
hsa-miR-215-5p	SV2B
hsa-miR-215-5p	SLCO3A1
hsa-miR-215-5p	CHD2
hsa-miR-215-5p	IGF1R
hsa-miR-215-5p	IGF1R
hsa-miR-215-5p	IGF1R
hsa-miR-215-5p	SYNM
hsa-miR-215-5p	LUC7L
hsa-miR-215-5p	RPUSD1
hsa-miR-215-5p	UNKL
hsa-miR-215-5p	CASKIN1
hsa-miR-215-5p	PGP
hsa-miR-215-5p	ZNF200
hsa-miR-215-5p	ZSCAN32
hsa-miR-215-5p	RSL1D1
hsa-miR-215-5p	RSL1D1
hsa-miR-215-5p	SMG1
hsa-miR-215-5p	SMG1
hsa-miR-215-5p	TUFM
hsa-miR-215-5p	ZNF768
hsa-miR-215-5p	ZNF689
hsa-miR-215-5p	NUDT21
hsa-miR-215-5p	CMTM4
hsa-miR-215-5p	CHTF8
hsa-miR-215-5p	NOB1
hsa-miR-215-5p	ZFHX3
hsa-miR-215-5p	ZFHX3
hsa-miR-215-5p	RFWD3
hsa-miR-215-5p	RFWD3
hsa-miR-215-5p	RFWD3
hsa-miR-215-5p	MPHOSPH6
hsa-miR-215-5p	CENPBD1
hsa-miR-215-5p	FAM234A
hsa-miR-215-5p	UBE2I
hsa-miR-215-5p	BAIAP3
hsa-miR-215-5p	CRAMP1
hsa-miR-215-5p	RAB26
hsa-miR-215-5p	KCTD5
hsa-miR-215-5p	FLYWCH1
hsa-miR-215-5p	ZNF263
hsa-miR-215-5p	ZNF263
hsa-miR-215-5p	NAA60
hsa-miR-215-5p	GLIS2
hsa-miR-215-5p	ABAT
hsa-miR-215-5p	C16orf72
hsa-miR-215-5p	CLEC16A
hsa-miR-215-5p	CLEC16A
hsa-miR-215-5p	ERCC4
hsa-miR-215-5p	MKL2
hsa-miR-215-5p	MKL2
hsa-miR-215-5p	MKL2
hsa-miR-215-5p	MKL2
hsa-miR-215-5p	COQ7
hsa-miR-215-5p	ITPRIPL2
hsa-miR-215-5p	ITPRIPL2
hsa-miR-215-5p	CCP110
hsa-miR-215-5p	LYRM1
hsa-miR-215-5p	METTL9
hsa-miR-215-5p	KDM8
hsa-miR-215-5p	IL21R
hsa-miR-215-5p	IL21R
hsa-miR-215-5p	KIAA0556
hsa-miR-215-5p	ATXN2L
hsa-miR-215-5p	NFATC2IP
hsa-miR-215-5p	NFATC2IP
hsa-miR-215-5p	FBRS
hsa-miR-215-5p	FBRS
hsa-miR-215-5p	FBRS
hsa-miR-215-5p	FBRS
hsa-miR-215-5p	RNF40
hsa-miR-215-5p	ZNF267
hsa-miR-215-5p	ZNF267
hsa-miR-215-5p	ZNF267
hsa-miR-215-5p	ZNF267
hsa-miR-215-5p	ZNF267
hsa-miR-215-5p	CNEP1R1
hsa-miR-215-5p	PAPD5
hsa-miR-215-5p	ADCY7
hsa-miR-215-5p	ADCY7
hsa-miR-215-5p	NOD2
hsa-miR-215-5p	RBL2
hsa-miR-215-5p	OGFOD1
hsa-miR-215-5p	ARL2BP
hsa-miR-215-5p	CCL22
hsa-miR-215-5p	CCDC113
hsa-miR-215-5p	CBFB
hsa-miR-215-5p	C16orf70
hsa-miR-215-5p	CTCF
hsa-miR-215-5p	SLC7A6
hsa-miR-215-5p	TANGO6
hsa-miR-215-5p	HAS3
hsa-miR-215-5p	SNTB2
hsa-miR-215-5p	VPS4A
hsa-miR-215-5p	NFAT5
hsa-miR-215-5p	NFAT5
hsa-miR-215-5p	NFAT5
hsa-miR-215-5p	PDPR
hsa-miR-215-5p	MARVELD3
hsa-miR-215-5p	IST1
hsa-miR-215-5p	CDH13
hsa-miR-215-5p	GSE1
hsa-miR-215-5p	MAP1LC3B
hsa-miR-215-5p	MAP1LC3B
hsa-miR-215-5p	ACSF3
hsa-miR-215-5p	VPS53
hsa-miR-215-5p	VPS53
hsa-miR-215-5p	CRK
hsa-miR-215-5p	CRK
hsa-miR-215-5p	PITPNA
hsa-miR-215-5p	MNT
hsa-miR-215-5p	METTL16
hsa-miR-215-5p	METTL16
hsa-miR-215-5p	METTL16
hsa-miR-215-5p	CLUH
hsa-miR-215-5p	TRPV1
hsa-miR-215-5p	SHPK
hsa-miR-215-5p	ATP2A3
hsa-miR-215-5p	ZNF594
hsa-miR-215-5p	KIAA0753
hsa-miR-215-5p	ZBTB4
hsa-miR-215-5p	ZBTB4
hsa-miR-215-5p	GAS7
hsa-miR-215-5p	ZSWIM7
hsa-miR-215-5p	NCOR1
hsa-miR-215-5p	SREBF1
hsa-miR-215-5p	TOM1L2
hsa-miR-215-5p	ATPAF2
hsa-miR-215-5p	FAM83G
hsa-miR-215-5p	SLC46A1
hsa-miR-215-5p	SSH2
hsa-miR-215-5p	BLMH
hsa-miR-215-5p	CRLF3
hsa-miR-215-5p	CCL1
hsa-miR-215-5p	PIP4K2B
hsa-miR-215-5p	PIP4K2B
hsa-miR-215-5p	PIP4K2B
hsa-miR-215-5p	PIP4K2B
hsa-miR-215-5p	PIP4K2B
hsa-miR-215-5p	CWC25
hsa-miR-215-5p	P3H4
hsa-miR-215-5p	KAT2A
hsa-miR-215-5p	KAT2A
hsa-miR-215-5p	STAT5B
hsa-miR-215-5p	CAVIN1
hsa-miR-215-5p	VAT1
hsa-miR-215-5p	VAT1
hsa-miR-215-5p	MPP2
hsa-miR-215-5p	GJC1
hsa-miR-215-5p	MAP3K14
hsa-miR-215-5p	MRPL10
hsa-miR-215-5p	HOXB9
hsa-miR-215-5p	HOXB13
hsa-miR-215-5p	ZNF652
hsa-miR-215-5p	LRRC59
hsa-miR-215-5p	MBTD1
hsa-miR-215-5p	MBTD1
hsa-miR-215-5p	SUPT4H1
hsa-miR-215-5p	MTMR4
hsa-miR-215-5p	MTMR4
hsa-miR-215-5p	SKA2
hsa-miR-215-5p	APPBP2
hsa-miR-215-5p	APPBP2
hsa-miR-215-5p	APPBP2
hsa-miR-215-5p	BRIP1
hsa-miR-215-5p	MED13
hsa-miR-215-5p	AC046185.1
hsa-miR-215-5p	STRADA
hsa-miR-215-5p	CCDC47
hsa-miR-215-5p	HELZ
hsa-miR-215-5p	SLC16A6
hsa-miR-215-5p	SLC39A11
hsa-miR-215-5p	GGA3
hsa-miR-215-5p	GGA3
hsa-miR-215-5p	GGA3
hsa-miR-215-5p	GGA3
hsa-miR-215-5p	GRB2
hsa-miR-215-5p	H3F3B
hsa-miR-215-5p	ACOX1
hsa-miR-215-5p	EXOC7
hsa-miR-215-5p	SOCS3
hsa-miR-215-5p	LGALS3BP
hsa-miR-215-5p	CANT1
hsa-miR-215-5p	TBC1D16
hsa-miR-215-5p	SLC38A10
hsa-miR-215-5p	MAFG
hsa-miR-215-5p	MAFG
hsa-miR-215-5p	FASN
hsa-miR-215-5p	C17orf62
hsa-miR-215-5p	PAFAH1B1
hsa-miR-215-5p	PAFAH1B1
hsa-miR-215-5p	RAP1GAP2
hsa-miR-215-5p	RAP1GAP2
hsa-miR-215-5p	ZFP3
hsa-miR-215-5p	RABEP1
hsa-miR-215-5p	MIS12
hsa-miR-215-5p	TXNDC17
hsa-miR-215-5p	C17orf100
hsa-miR-215-5p	FGF11
hsa-miR-215-5p	NDEL1
hsa-miR-215-5p	NTN1
hsa-miR-215-5p	EPN2
hsa-miR-215-5p	WSB1
hsa-miR-215-5p	KSR1
hsa-miR-215-5p	TMEM97
hsa-miR-215-5p	TNFAIP1
hsa-miR-215-5p	TNFAIP1
hsa-miR-215-5p	SARM1
hsa-miR-215-5p	TAOK1
hsa-miR-215-5p	TAOK1
hsa-miR-215-5p	TAOK1
hsa-miR-215-5p	GOSR1
hsa-miR-215-5p	NF1
hsa-miR-215-5p	NF1
hsa-miR-215-5p	ZNF207
hsa-miR-215-5p	ZNF207
hsa-miR-215-5p	TMEM132E
hsa-miR-215-5p	CCL4
hsa-miR-215-5p	ZNHIT3
hsa-miR-215-5p	LASP1
hsa-miR-215-5p	LASP1
hsa-miR-215-5p	WIPF2
hsa-miR-215-5p	EIF1
hsa-miR-215-5p	ATP6V0A1
hsa-miR-215-5p	CNTNAP1
hsa-miR-215-5p	G6PC
hsa-miR-215-5p	G6PC
hsa-miR-215-5p	RUNDC1
hsa-miR-215-5p	RUNDC1
hsa-miR-215-5p	RUNDC1
hsa-miR-215-5p	NSF
hsa-miR-215-5p	NPEPPS
hsa-miR-215-5p	TBKBP1
hsa-miR-215-5p	SNX11
hsa-miR-215-5p	SNX11
hsa-miR-215-5p	CALCOCO2
hsa-miR-215-5p	NGFR
hsa-miR-215-5p	XYLT2
hsa-miR-215-5p	ABCC3
hsa-miR-215-5p	STXBP4
hsa-miR-215-5p	HLF
hsa-miR-215-5p	NOG
hsa-miR-215-5p	PPM1E
hsa-miR-215-5p	PRR11
hsa-miR-215-5p	YPEL2
hsa-miR-215-5p	PRKCA
hsa-miR-215-5p	PRKCA
hsa-miR-215-5p	NOL11
hsa-miR-215-5p	PRKAR1A
hsa-miR-215-5p	RAB37
hsa-miR-215-5p	CDR2L
hsa-miR-215-5p	CDR2L
hsa-miR-215-5p	UBALD2
hsa-miR-215-5p	SEPT9
hsa-miR-215-5p	BIRC5
hsa-miR-215-5p	ENGASE
hsa-miR-215-5p	ENGASE
hsa-miR-215-5p	CCDC137
hsa-miR-215-5p	METTL4
hsa-miR-215-5p	AFG3L2
hsa-miR-215-5p	ZNF24
hsa-miR-215-5p	ZNF24
hsa-miR-215-5p	SLC39A6
hsa-miR-215-5p	SMAD2
hsa-miR-215-5p	SMAD2
hsa-miR-215-5p	ZBTB7C
hsa-miR-215-5p	LMAN1
hsa-miR-215-5p	LMAN1
hsa-miR-215-5p	BCL2
hsa-miR-215-5p	VPS4B
hsa-miR-215-5p	PQLC1
hsa-miR-215-5p	USP14
hsa-miR-215-5p	TYMS
hsa-miR-215-5p	MTCL1
hsa-miR-215-5p	RALBP1
hsa-miR-215-5p	MIB1
hsa-miR-215-5p	MIB1
hsa-miR-215-5p	RIOK3
hsa-miR-215-5p	DSG4
hsa-miR-215-5p	RNF138
hsa-miR-215-5p	MAPRE2
hsa-miR-215-5p	CTIF
hsa-miR-215-5p	SKA1
hsa-miR-215-5p	POLI
hsa-miR-215-5p	RAB27B
hsa-miR-215-5p	ONECUT2
hsa-miR-215-5p	ONECUT2
hsa-miR-215-5p	NEDD4L
hsa-miR-215-5p	SOCS6
hsa-miR-215-5p	CNDP2
hsa-miR-215-5p	ADNP2
hsa-miR-215-5p	POLR2E
hsa-miR-215-5p	MKNK2
hsa-miR-215-5p	MKNK2
hsa-miR-215-5p	AP3D1
hsa-miR-215-5p	LMNB2
hsa-miR-215-5p	DPP9
hsa-miR-215-5p	PLIN3
hsa-miR-215-5p	INSR
hsa-miR-215-5p	CTXN1
hsa-miR-215-5p	ELAVL1
hsa-miR-215-5p	ANGPTL6
hsa-miR-215-5p	CDC37
hsa-miR-215-5p	ZNF625
hsa-miR-215-5p	ZNF490
hsa-miR-215-5p	AC010422.6
hsa-miR-215-5p	TNPO2
hsa-miR-215-5p	TNPO2
hsa-miR-215-5p	FARSA
hsa-miR-215-5p	NOTCH3
hsa-miR-215-5p	ZNF14
hsa-miR-215-5p	ANKRD27
hsa-miR-215-5p	RHPN2
hsa-miR-215-5p	ZNF461
hsa-miR-215-5p	ZNF829
hsa-miR-215-5p	ZNF829
hsa-miR-215-5p	FBXO27
hsa-miR-215-5p	FBXO27
hsa-miR-215-5p	ZNF780A
hsa-miR-215-5p	PRX
hsa-miR-215-5p	C19orf54
hsa-miR-215-5p	C19orf54
hsa-miR-215-5p	DMAC2
hsa-miR-215-5p	ERF
hsa-miR-215-5p	DMWD
hsa-miR-215-5p	SLC1A5
hsa-miR-215-5p	SLC1A5
hsa-miR-215-5p	GYS1
hsa-miR-215-5p	NUP62
hsa-miR-215-5p	KCNC3
hsa-miR-215-5p	ZNF611
hsa-miR-215-5p	ZNF28
hsa-miR-215-5p	ZNF468
hsa-miR-215-5p	ZNF468
hsa-miR-215-5p	MBOAT7
hsa-miR-215-5p	ZNF667
hsa-miR-215-5p	ZIM3
hsa-miR-215-5p	ZNF772
hsa-miR-215-5p	ZNF497
hsa-miR-215-5p	BSG
hsa-miR-215-5p	MIDN
hsa-miR-215-5p	THOP1
hsa-miR-215-5p	TRIP10
hsa-miR-215-5p	ZNF317
hsa-miR-215-5p	ZNF559
hsa-miR-215-5p	ICAM1
hsa-miR-215-5p	ILF3
hsa-miR-215-5p	SMARCA4
hsa-miR-215-5p	SMARCA4
hsa-miR-215-5p	LDLR
hsa-miR-215-5p	SWSAP1
hsa-miR-215-5p	SWSAP1
hsa-miR-215-5p	ZNF136
hsa-miR-215-5p	NFIX
hsa-miR-215-5p	NFIX
hsa-miR-215-5p	ZNF333
hsa-miR-215-5p	CYP4F3
hsa-miR-215-5p	TPM4
hsa-miR-215-5p	TPM4
hsa-miR-215-5p	RAB8A
hsa-miR-215-5p	MYO9B
hsa-miR-215-5p	CCDC124
hsa-miR-215-5p	ARRDC2
hsa-miR-215-5p	ARRDC2
hsa-miR-215-5p	ARRDC2
hsa-miR-215-5p	PGPEP1
hsa-miR-215-5p	DDX49
hsa-miR-215-5p	DDX49
hsa-miR-215-5p	MAU2
hsa-miR-215-5p	GATAD2A
hsa-miR-215-5p	ZNF431
hsa-miR-215-5p	ZNF493
hsa-miR-215-5p	URI1
hsa-miR-215-5p	ZNF536
hsa-miR-215-5p	CEBPG
hsa-miR-215-5p	CEBPG
hsa-miR-215-5p	KIAA0355
hsa-miR-215-5p	SIPA1L3
hsa-miR-215-5p	SAMD4B
hsa-miR-215-5p	MED29
hsa-miR-215-5p	AXL
hsa-miR-215-5p	CCDC97
hsa-miR-215-5p	ZNF526
hsa-miR-215-5p	MEGF8
hsa-miR-215-5p	CLPTM1
hsa-miR-215-5p	FOSB
hsa-miR-215-5p	FKRP
hsa-miR-215-5p	ARHGAP35
hsa-miR-215-5p	ATF5
hsa-miR-215-5p	ZNF473
hsa-miR-215-5p	ZNF701
hsa-miR-215-5p	MYADM
hsa-miR-215-5p	PRPF31
hsa-miR-215-5p	NAT14
hsa-miR-215-5p	ZNF460
hsa-miR-215-5p	ZNF543
hsa-miR-215-5p	ZNF776
hsa-miR-215-5p	PXDN
hsa-miR-215-5p	PXDN
hsa-miR-215-5p	KIDINS220
hsa-miR-215-5p	KIDINS220
hsa-miR-215-5p	KIDINS220
hsa-miR-215-5p	E2F6
hsa-miR-215-5p	E2F6
hsa-miR-215-5p	WDCP
hsa-miR-215-5p	ITSN2
hsa-miR-215-5p	DNMT3A
hsa-miR-215-5p	SLC30A3
hsa-miR-215-5p	CCDC121
hsa-miR-215-5p	SUPT7L
hsa-miR-215-5p	FAM98A
hsa-miR-215-5p	PRKD3
hsa-miR-215-5p	CDC42EP3
hsa-miR-215-5p	CYP1B1
hsa-miR-215-5p	COX7A2L
hsa-miR-215-5p	FBXO11
hsa-miR-215-5p	PNPT1
hsa-miR-215-5p	PNPT1
hsa-miR-215-5p	PNPT1
hsa-miR-215-5p	EFEMP1
hsa-miR-215-5p	BCL11A
hsa-miR-215-5p	XPO1
hsa-miR-215-5p	FAM161A
hsa-miR-215-5p	SERTAD2
hsa-miR-215-5p	RAB1A
hsa-miR-215-5p	SPRED2
hsa-miR-215-5p	C1D
hsa-miR-215-5p	WDR92
hsa-miR-215-5p	SNRPG
hsa-miR-215-5p	FAM136A
hsa-miR-215-5p	FBXO41
hsa-miR-215-5p	TGOLN2
hsa-miR-215-5p	C2orf68
hsa-miR-215-5p	ST3GAL5
hsa-miR-215-5p	ST3GAL5
hsa-miR-215-5p	STARD7
hsa-miR-215-5p	TMEM127
hsa-miR-215-5p	KANSL3
hsa-miR-215-5p	TXNDC9
hsa-miR-215-5p	LONRF2
hsa-miR-215-5p	LONRF2
hsa-miR-215-5p	SEPT10
hsa-miR-215-5p	SEPT10
hsa-miR-215-5p	IL1A
hsa-miR-215-5p	CYP27C1
hsa-miR-215-5p	WDR33
hsa-miR-215-5p	RAB6D
hsa-miR-215-5p	MCM6
hsa-miR-215-5p	ZEB2
hsa-miR-215-5p	ARL5A
hsa-miR-215-5p	COBLL1
hsa-miR-215-5p	COBLL1
hsa-miR-215-5p	WIPF1
hsa-miR-215-5p	ORMDL1
hsa-miR-215-5p	PGAP1
hsa-miR-215-5p	ANKRD44
hsa-miR-215-5p	SATB2
hsa-miR-215-5p	ORC2
hsa-miR-215-5p	FAM126B
hsa-miR-215-5p	TRAK2
hsa-miR-215-5p	TMEM237
hsa-miR-215-5p	SUMO1
hsa-miR-215-5p	INO80D
hsa-miR-215-5p	INO80D
hsa-miR-215-5p	FZD5
hsa-miR-215-5p	FZD5
hsa-miR-215-5p	IKZF2
hsa-miR-215-5p	IKZF2
hsa-miR-215-5p	ATG9A
hsa-miR-215-5p	AC068946.2
hsa-miR-215-5p	EPHA4
hsa-miR-215-5p	AP1S3
hsa-miR-215-5p	AP1S3
hsa-miR-215-5p	ARL4C
hsa-miR-215-5p	PER2
hsa-miR-215-5p	HDLBP
hsa-miR-215-5p	HDLBP
hsa-miR-215-5p	STK25
hsa-miR-215-5p	STK25
hsa-miR-215-5p	ACP1
hsa-miR-215-5p	ACP1
hsa-miR-215-5p	GRHL1
hsa-miR-215-5p	GREB1
hsa-miR-215-5p	LPIN1
hsa-miR-215-5p	GEN1
hsa-miR-215-5p	KCNS3
hsa-miR-215-5p	RHOB
hsa-miR-215-5p	UBXN2A
hsa-miR-215-5p	HADHB
hsa-miR-215-5p	SELENOI
hsa-miR-215-5p	FOSL2
hsa-miR-215-5p	PPP1CB
hsa-miR-215-5p	PPP1CB
hsa-miR-215-5p	PPP1CB
hsa-miR-215-5p	CLIP4
hsa-miR-215-5p	LBH
hsa-miR-215-5p	LCLAT1
hsa-miR-215-5p	PRKCE
hsa-miR-215-5p	EPAS1
hsa-miR-215-5p	RHOQ
hsa-miR-215-5p	EPCAM
hsa-miR-215-5p	MSH6
hsa-miR-215-5p	MSH6
hsa-miR-215-5p	FOXN2
hsa-miR-215-5p	SLC1A4
hsa-miR-215-5p	ACTR2
hsa-miR-215-5p	PNO1
hsa-miR-215-5p	GMCL1
hsa-miR-215-5p	GMCL1
hsa-miR-215-5p	MXD1
hsa-miR-215-5p	PCYOX1
hsa-miR-215-5p	SPR
hsa-miR-215-5p	TET3
hsa-miR-215-5p	PTCD3
hsa-miR-215-5p	FAHD2A
hsa-miR-215-5p	CNNM4
hsa-miR-215-5p	CNNM3
hsa-miR-215-5p	CNNM3
hsa-miR-215-5p	INPP4A
hsa-miR-215-5p	IL1R1
hsa-miR-215-5p	GCC2
hsa-miR-215-5p	LIMS1
hsa-miR-215-5p	LIMS1
hsa-miR-215-5p	LIMS1
hsa-miR-215-5p	SH3RF3
hsa-miR-215-5p	SOWAHC
hsa-miR-215-5p	BCL2L11
hsa-miR-215-5p	CHCHD5
hsa-miR-215-5p	RABL2A
hsa-miR-215-5p	CFAP221
hsa-miR-215-5p	TMEM177
hsa-miR-215-5p	PTPN4
hsa-miR-215-5p	PTPN4
hsa-miR-215-5p	RALB
hsa-miR-215-5p	INHBB
hsa-miR-215-5p	CCNT2
hsa-miR-215-5p	CCNT2
hsa-miR-215-5p	SPOPL
hsa-miR-215-5p	LYPD6
hsa-miR-215-5p	GPD2
hsa-miR-215-5p	PKP4
hsa-miR-215-5p	PKP4
hsa-miR-215-5p	PKP4
hsa-miR-215-5p	CERS6
hsa-miR-215-5p	CERS6
hsa-miR-215-5p	CERS6
hsa-miR-215-5p	CYBRD1
hsa-miR-215-5p	ITGA6
hsa-miR-215-5p	MAP3K20
hsa-miR-215-5p	HNRNPA3
hsa-miR-215-5p	DNAJC10
hsa-miR-215-5p	DUSP19
hsa-miR-215-5p	ITGAV
hsa-miR-215-5p	GULP1
hsa-miR-215-5p	COL3A1
hsa-miR-215-5p	C2orf88
hsa-miR-215-5p	NAB1
hsa-miR-215-5p	SLC39A10
hsa-miR-215-5p	BZW1
hsa-miR-215-5p	CASP8
hsa-miR-215-5p	BMPR2
hsa-miR-215-5p	BMPR2
hsa-miR-215-5p	NBEAL1
hsa-miR-215-5p	ABI2
hsa-miR-215-5p	ABI2
hsa-miR-215-5p	RPE
hsa-miR-215-5p	PNKD
hsa-miR-215-5p	CTDSP1
hsa-miR-215-5p	RETREG2
hsa-miR-215-5p	RHBDD1
hsa-miR-215-5p	SP100
hsa-miR-215-5p	ITM2C
hsa-miR-215-5p	SH3BP4
hsa-miR-215-5p	SH3BP4
hsa-miR-215-5p	LRRFIP1
hsa-miR-215-5p	ASB1
hsa-miR-215-5p	AL121758.1
hsa-miR-215-5p	SRXN1
hsa-miR-215-5p	LZTS3
hsa-miR-215-5p	C20orf194
hsa-miR-215-5p	CENPB
hsa-miR-215-5p	RASSF2
hsa-miR-215-5p	FERMT1
hsa-miR-215-5p	FERMT1
hsa-miR-215-5p	CD93
hsa-miR-215-5p	CD93
hsa-miR-215-5p	NAPB
hsa-miR-215-5p	NANP
hsa-miR-215-5p	PLAGL2
hsa-miR-215-5p	PLAGL2
hsa-miR-215-5p	TRPC4AP
hsa-miR-215-5p	BLCAP
hsa-miR-215-5p	TTI1
hsa-miR-215-5p	MAFB
hsa-miR-215-5p	ZHX3
hsa-miR-215-5p	ZHX3
hsa-miR-215-5p	PTPRT
hsa-miR-215-5p	RIMS4
hsa-miR-215-5p	SDC4
hsa-miR-215-5p	PREX1
hsa-miR-215-5p	SPATA2
hsa-miR-215-5p	ATP9A
hsa-miR-215-5p	ATP9A
hsa-miR-215-5p	ZNF217
hsa-miR-215-5p	CBLN4
hsa-miR-215-5p	ZCCHC3
hsa-miR-215-5p	NRSN2
hsa-miR-215-5p	NRSN2
hsa-miR-215-5p	TRIB3
hsa-miR-215-5p	SIRPA
hsa-miR-215-5p	MRPS26
hsa-miR-215-5p	PRNP
hsa-miR-215-5p	CDS2
hsa-miR-215-5p	SPTLC3
hsa-miR-215-5p	SEC23B
hsa-miR-215-5p	NAA20
hsa-miR-215-5p	GINS1
hsa-miR-215-5p	POFUT1
hsa-miR-215-5p	CBFA2T2
hsa-miR-215-5p	PHF20
hsa-miR-215-5p	TGIF2
hsa-miR-215-5p	RPRD1B
hsa-miR-215-5p	TOP1
hsa-miR-215-5p	SRSF6
hsa-miR-215-5p	SRSF6
hsa-miR-215-5p	HNF4A
hsa-miR-215-5p	YWHAB
hsa-miR-215-5p	STK4
hsa-miR-215-5p	STK4
hsa-miR-215-5p	STK4
hsa-miR-215-5p	SYS1
hsa-miR-215-5p	PIGT
hsa-miR-215-5p	UBE2C
hsa-miR-215-5p	ZSWIM3
hsa-miR-215-5p	SLC2A10
hsa-miR-215-5p	NCOA3
hsa-miR-215-5p	NCOA3
hsa-miR-215-5p	ARFGEF2
hsa-miR-215-5p	RNF114
hsa-miR-215-5p	RNF114
hsa-miR-215-5p	PTPN1
hsa-miR-215-5p	DOK5
hsa-miR-215-5p	FAM210B
hsa-miR-215-5p	FAM210B
hsa-miR-215-5p	CSTF1
hsa-miR-215-5p	RTF2
hsa-miR-215-5p	VAPB
hsa-miR-215-5p	LSM14B
hsa-miR-215-5p	SS18L1
hsa-miR-215-5p	MTG2
hsa-miR-215-5p	MTG2
hsa-miR-215-5p	ARFGAP1
hsa-miR-215-5p	TPD52L2
hsa-miR-215-5p	C21orf91
hsa-miR-215-5p	TIAM1
hsa-miR-215-5p	TMEM50B
hsa-miR-215-5p	RUNX1
hsa-miR-215-5p	RUNX1
hsa-miR-215-5p	RUNX1
hsa-miR-215-5p	RUNX1
hsa-miR-215-5p	SETD4
hsa-miR-215-5p	BRWD1
hsa-miR-215-5p	BRWD1
hsa-miR-215-5p	BRWD1
hsa-miR-215-5p	SIK1
hsa-miR-215-5p	SIK1B
hsa-miR-215-5p	UBE2G2
hsa-miR-215-5p	UBE2G2
hsa-miR-215-5p	PTTG1IP
hsa-miR-215-5p	IFNGR2
hsa-miR-215-5p	SLC5A3
hsa-miR-215-5p	SLC5A3
hsa-miR-215-5p	DYRK1A
hsa-miR-215-5p	DYRK1A
hsa-miR-215-5p	DYRK1A
hsa-miR-215-5p	DYRK1A
hsa-miR-215-5p	BACE2
hsa-miR-215-5p	RRP1
hsa-miR-215-5p	ADARB1
hsa-miR-215-5p	ADARB1
hsa-miR-215-5p	COL6A1
hsa-miR-215-5p	DIP2A
hsa-miR-215-5p	BID
hsa-miR-215-5p	ESS2
hsa-miR-215-5p	C22orf39
hsa-miR-215-5p	RTL10
hsa-miR-215-5p	MAPK1
hsa-miR-215-5p	PPM1F
hsa-miR-215-5p	PPM1F
hsa-miR-215-5p	PITPNB
hsa-miR-215-5p	PITPNB
hsa-miR-215-5p	LIF
hsa-miR-215-5p	LIF
hsa-miR-215-5p	OSM
hsa-miR-215-5p	SF3A1
hsa-miR-215-5p	SF3A1
hsa-miR-215-5p	SF3A1
hsa-miR-215-5p	RNF215
hsa-miR-215-5p	RNF215
hsa-miR-215-5p	PIK3IP1
hsa-miR-215-5p	RBFOX2
hsa-miR-215-5p	NPTXR
hsa-miR-215-5p	CBX7
hsa-miR-215-5p	CBX7
hsa-miR-215-5p	POLR3H
hsa-miR-215-5p	TCF20
hsa-miR-215-5p	NFAM1
hsa-miR-215-5p	A4GALT
hsa-miR-215-5p	SHISAL1
hsa-miR-215-5p	CELSR1
hsa-miR-215-5p	CERK
hsa-miR-215-5p	PLXNB2
hsa-miR-215-5p	PLXNB2
hsa-miR-215-5p	BCL2L13
hsa-miR-215-5p	SEPT5
hsa-miR-215-5p	AC000093.1
hsa-miR-215-5p	SNAP29
hsa-miR-215-5p	HIC2
hsa-miR-215-5p	HIC2
hsa-miR-215-5p	SMARCB1
hsa-miR-215-5p	CABIN1
hsa-miR-215-5p	SUSD2
hsa-miR-215-5p	SPECC1L
hsa-miR-215-5p	SPECC1L
hsa-miR-215-5p	GRK3
hsa-miR-215-5p	HSCB
hsa-miR-215-5p	ZNRF3
hsa-miR-215-5p	NF2
hsa-miR-215-5p	MTMR3
hsa-miR-215-5p	TIMP3
hsa-miR-215-5p	CDC42EP1
hsa-miR-215-5p	Z83844.1
hsa-miR-215-5p	NOL12
hsa-miR-215-5p	MAFF
hsa-miR-215-5p	GTPBP1
hsa-miR-215-5p	SYNGR1
hsa-miR-215-5p	TNRC6B
hsa-miR-215-5p	TNRC6B
hsa-miR-215-5p	XPNPEP3
hsa-miR-215-5p	SMDT1
hsa-miR-215-5p	ATXN10
hsa-miR-215-5p	PPARA
hsa-miR-215-5p	PANX2
hsa-miR-215-5p	SHANK3
hsa-miR-215-5p	LHFPL4
hsa-miR-215-5p	VGLL4
hsa-miR-215-5p	XPC
hsa-miR-215-5p	RBSN
hsa-miR-215-5p	RBSN
hsa-miR-215-5p	OSBPL10
hsa-miR-215-5p	CMTM6
hsa-miR-215-5p	CMTM6
hsa-miR-215-5p	TMPPE
hsa-miR-215-5p	FYCO1
hsa-miR-215-5p	UCN2
hsa-miR-215-5p	PRKAR2A
hsa-miR-215-5p	MST1R
hsa-miR-215-5p	HYAL3
hsa-miR-215-5p	RASSF1
hsa-miR-215-5p	PBRM1
hsa-miR-215-5p	STIMATE
hsa-miR-215-5p	RFT1
hsa-miR-215-5p	DCP1A
hsa-miR-215-5p	PDHB
hsa-miR-215-5p	PSMD6
hsa-miR-215-5p	FOXP1
hsa-miR-215-5p	TOMM70
hsa-miR-215-5p	SENP7
hsa-miR-215-5p	CD47
hsa-miR-215-5p	CD200R1
hsa-miR-215-5p	NEPRO
hsa-miR-215-5p	SPICE1
hsa-miR-215-5p	USF3
hsa-miR-215-5p	NAA50
hsa-miR-215-5p	ZBTB20
hsa-miR-215-5p	CD80
hsa-miR-215-5p	GSK3B
hsa-miR-215-5p	GSK3B
hsa-miR-215-5p	GSK3B
hsa-miR-215-5p	GSK3B
hsa-miR-215-5p	GSK3B
hsa-miR-215-5p	FSTL1
hsa-miR-215-5p	POLQ
hsa-miR-215-5p	HSPBAP1
hsa-miR-215-5p	MYLK
hsa-miR-215-5p	MYLK
hsa-miR-215-5p	MYLK
hsa-miR-215-5p	MYLK
hsa-miR-215-5p	CCDC14
hsa-miR-215-5p	ITGB5
hsa-miR-215-5p	HEG1
hsa-miR-215-5p	HEG1
hsa-miR-215-5p	ZXDC
hsa-miR-215-5p	GATA2
hsa-miR-215-5p	STAG1
hsa-miR-215-5p	XRN1
hsa-miR-215-5p	HLTF
hsa-miR-215-5p	HLTF
hsa-miR-215-5p	SLC33A1
hsa-miR-215-5p	SSR3
hsa-miR-215-5p	SSR3
hsa-miR-215-5p	KPNA4
hsa-miR-215-5p	KPNA4
hsa-miR-215-5p	B3GALNT1
hsa-miR-215-5p	B3GALNT1
hsa-miR-215-5p	B3GALNT1
hsa-miR-215-5p	PHC3
hsa-miR-215-5p	EIF5A2
hsa-miR-215-5p	NCEH1
hsa-miR-215-5p	NCEH1
hsa-miR-215-5p	NCEH1
hsa-miR-215-5p	ZMAT3
hsa-miR-215-5p	ZMAT3
hsa-miR-215-5p	ZMAT3
hsa-miR-215-5p	DNAJC19
hsa-miR-215-5p	IGF2BP2
hsa-miR-215-5p	P3H2
hsa-miR-215-5p	ATP13A3
hsa-miR-215-5p	XXYLT1
hsa-miR-215-5p	TFRC
hsa-miR-215-5p	UBXN7
hsa-miR-215-5p	NCBP2
hsa-miR-215-5p	NCBP2
hsa-miR-215-5p	JAGN1
hsa-miR-215-5p	BRK1
hsa-miR-215-5p	NR2C2
hsa-miR-215-5p	NR2C2
hsa-miR-215-5p	EAF1
hsa-miR-215-5p	EAF1
hsa-miR-215-5p	OXNAD1
hsa-miR-215-5p	RAB5A
hsa-miR-215-5p	GPD1L
hsa-miR-215-5p	CTDSPL
hsa-miR-215-5p	ACVR2B
hsa-miR-215-5p	ACVR2B
hsa-miR-215-5p	ACVR2B
hsa-miR-215-5p	ACVR2B
hsa-miR-215-5p	SLC25A38
hsa-miR-215-5p	NKTR
hsa-miR-215-5p	TCAIM
hsa-miR-215-5p	LIMD1
hsa-miR-215-5p	ARIH2
hsa-miR-215-5p	DAG1
hsa-miR-215-5p	BSN
hsa-miR-215-5p	RBM15B
hsa-miR-215-5p	APPL1
hsa-miR-215-5p	RPP14
hsa-miR-215-5p	HTD2
hsa-miR-215-5p	C3orf14
hsa-miR-215-5p	ATXN7
hsa-miR-215-5p	ATXN7
hsa-miR-215-5p	ARL13B
hsa-miR-215-5p	TBC1D23
hsa-miR-215-5p	PCNP
hsa-miR-215-5p	ALCAM
hsa-miR-215-5p	DZIP3
hsa-miR-215-5p	QTRT2
hsa-miR-215-5p	PARP14
hsa-miR-215-5p	PLXNA1
hsa-miR-215-5p	COPG1
hsa-miR-215-5p	COPG1
hsa-miR-215-5p	NUDT16
hsa-miR-215-5p	ARMC8
hsa-miR-215-5p	FOXL2NB
hsa-miR-215-5p	ZBTB38
hsa-miR-215-5p	U2SURP
hsa-miR-215-5p	RNF13
hsa-miR-215-5p	MBNL1
hsa-miR-215-5p	MBNL1
hsa-miR-215-5p	ARHGEF26
hsa-miR-215-5p	GFM1
hsa-miR-215-5p	SEC62
hsa-miR-215-5p	CLDN11
hsa-miR-215-5p	FNDC3B
hsa-miR-215-5p	ATP11B
hsa-miR-215-5p	POLR2H
hsa-miR-215-5p	IL1RAP
hsa-miR-215-5p	IL1RAP
hsa-miR-215-5p	IL1RAP
hsa-miR-215-5p	CCDC50
hsa-miR-215-5p	CCDC50
hsa-miR-215-5p	OPA1
hsa-miR-215-5p	LETM1
hsa-miR-215-5p	HAUS3
hsa-miR-215-5p	HAUS3
hsa-miR-215-5p	HAUS3
hsa-miR-215-5p	MFSD10
hsa-miR-215-5p	MRFAP1L1
hsa-miR-215-5p	AFAP1
hsa-miR-215-5p	DCAF16
hsa-miR-215-5p	USP46
hsa-miR-215-5p	KDR
hsa-miR-215-5p	UBA6
hsa-miR-215-5p	CXCL2
hsa-miR-215-5p	SDAD1
hsa-miR-215-5p	ABCG2
hsa-miR-215-5p	H2AFZ
hsa-miR-215-5p	LEF1
hsa-miR-215-5p	TIFA
hsa-miR-215-5p	C4orf3
hsa-miR-215-5p	ANKRD50
hsa-miR-215-5p	SLC7A11
hsa-miR-215-5p	SLC7A11
hsa-miR-215-5p	RNF150
hsa-miR-215-5p	OTUD4
hsa-miR-215-5p	SLC10A7
hsa-miR-215-5p	MAP9
hsa-miR-215-5p	C4orf46
hsa-miR-215-5p	DDX60
hsa-miR-215-5p	NEK1
hsa-miR-215-5p	NSD2
hsa-miR-215-5p	NSD2
hsa-miR-215-5p	RNF4
hsa-miR-215-5p	RNF4
hsa-miR-215-5p	GRK4
hsa-miR-215-5p	MRFAP1
hsa-miR-215-5p	KIAA0232
hsa-miR-215-5p	TBC1D14
hsa-miR-215-5p	MED28
hsa-miR-215-5p	PI4K2B
hsa-miR-215-5p	PCDH7
hsa-miR-215-5p	TBC1D1
hsa-miR-215-5p	KLB
hsa-miR-215-5p	SLC30A9
hsa-miR-215-5p	NIPAL1
hsa-miR-215-5p	NIPAL1
hsa-miR-215-5p	DCUN1D4
hsa-miR-215-5p	DCUN1D4
hsa-miR-215-5p	TMEM165
hsa-miR-215-5p	PAICS
hsa-miR-215-5p	SRP72
hsa-miR-215-5p	ADGRL3
hsa-miR-215-5p	EREG
hsa-miR-215-5p	EREG
hsa-miR-215-5p	THAP6
hsa-miR-215-5p	CDS1
hsa-miR-215-5p	SMARCAD1
hsa-miR-215-5p	METAP1
hsa-miR-215-5p	SGMS2
hsa-miR-215-5p	FAM241A
hsa-miR-215-5p	KIAA1109
hsa-miR-215-5p	FGF2
hsa-miR-215-5p	FGF2
hsa-miR-215-5p	SPATA5
hsa-miR-215-5p	LARP1B
hsa-miR-215-5p	JADE1
hsa-miR-215-5p	FHDC1
hsa-miR-215-5p	TRIM2
hsa-miR-215-5p	FNIP2
hsa-miR-215-5p	FNIP2
hsa-miR-215-5p	GALNTL6
hsa-miR-215-5p	SPCS3
hsa-miR-215-5p	WWC2
hsa-miR-215-5p	STOX2
hsa-miR-215-5p	SLC12A7
hsa-miR-215-5p	CMBL
hsa-miR-215-5p	CMBL
hsa-miR-215-5p	DAP
hsa-miR-215-5p	DAP
hsa-miR-215-5p	RETREG1
hsa-miR-215-5p	MTMR12
hsa-miR-215-5p	MTMR12
hsa-miR-215-5p	RAD1
hsa-miR-215-5p	RAD1
hsa-miR-215-5p	RICTOR
hsa-miR-215-5p	ESM1
hsa-miR-215-5p	IL6ST
hsa-miR-215-5p	DIMT1
hsa-miR-215-5p	SREK1IP1
hsa-miR-215-5p	CENPK
hsa-miR-215-5p	TRIM23
hsa-miR-215-5p	ENC1
hsa-miR-215-5p	LHFPL2
hsa-miR-215-5p	ARSB
hsa-miR-215-5p	HOMER1
hsa-miR-215-5p	MTX3
hsa-miR-215-5p	MTX3
hsa-miR-215-5p	TMEM167A
hsa-miR-215-5p	TMEM167A
hsa-miR-215-5p	TMEM167A
hsa-miR-215-5p	MEF2C
hsa-miR-215-5p	GLRX
hsa-miR-215-5p	NREP
hsa-miR-215-5p	REEP5
hsa-miR-215-5p	FEM1C
hsa-miR-215-5p	RAPGEF6
hsa-miR-215-5p	AC008695.1
hsa-miR-215-5p	KIF3A
hsa-miR-215-5p	PPP2CA
hsa-miR-215-5p	ETF1
hsa-miR-215-5p	DIAPH1
hsa-miR-215-5p	LARS
hsa-miR-215-5p	DPYSL3
hsa-miR-215-5p	DPYSL3
hsa-miR-215-5p	SPINK1
hsa-miR-215-5p	DCTN4
hsa-miR-215-5p	PWWP2A
hsa-miR-215-5p	FBXW11
hsa-miR-215-5p	UBTD2
hsa-miR-215-5p	SH3PXD2B
hsa-miR-215-5p	KIAA1191
hsa-miR-215-5p	KIAA1191
hsa-miR-215-5p	GPRIN1
hsa-miR-215-5p	DBN1
hsa-miR-215-5p	CLK4
hsa-miR-215-5p	TRIP13
hsa-miR-215-5p	SRD5A1
hsa-miR-215-5p	SRD5A1
hsa-miR-215-5p	PAPD7
hsa-miR-215-5p	CCT5
hsa-miR-215-5p	2021-03-06
hsa-miR-215-5p	TARS
hsa-miR-215-5p	DNAJC21
hsa-miR-215-5p	NIPBL
hsa-miR-215-5p	CCDC152
hsa-miR-215-5p	ZNF131
hsa-miR-215-5p	ITGA1
hsa-miR-215-5p	SNX18
hsa-miR-215-5p	MAP3K1
hsa-miR-215-5p	SREK1
hsa-miR-215-5p	SERF1A
hsa-miR-215-5p	TNPO1
hsa-miR-215-5p	POLK
hsa-miR-215-5p	F2RL1
hsa-miR-215-5p	VCAN
hsa-miR-215-5p	RHOBTB3
hsa-miR-215-5p	RHOBTB3
hsa-miR-215-5p	RGMB
hsa-miR-215-5p	RGMB
hsa-miR-215-5p	PPIP5K2
hsa-miR-215-5p	C5orf30
hsa-miR-215-5p	FER
hsa-miR-215-5p	APC
hsa-miR-215-5p	APC
hsa-miR-215-5p	APC
hsa-miR-215-5p	APC
hsa-miR-215-5p	DCP2
hsa-miR-215-5p	DMXL1
hsa-miR-215-5p	PHAX
hsa-miR-215-5p	PHAX
hsa-miR-215-5p	PHAX
hsa-miR-215-5p	LYRM7
hsa-miR-215-5p	SEC24A
hsa-miR-215-5p	REEP2
hsa-miR-215-5p	EGR1
hsa-miR-215-5p	PCDHA6
hsa-miR-215-5p	PCDHA9
hsa-miR-215-5p	PCDHA8
hsa-miR-215-5p	PCDHA7
hsa-miR-215-5p	PCDHA5
hsa-miR-215-5p	PCDHA4
hsa-miR-215-5p	PCDHA2
hsa-miR-215-5p	PCDHA1
hsa-miR-215-5p	PCDHA13
hsa-miR-215-5p	PCDHAC2
hsa-miR-215-5p	PCDHAC1
hsa-miR-215-5p	PCDHA11
hsa-miR-215-5p	PCDHA10
hsa-miR-215-5p	PCDHA12
hsa-miR-215-5p	PCDHA3
hsa-miR-215-5p	PCDHGB7
hsa-miR-215-5p	PCDHGA2
hsa-miR-215-5p	PCDHGA1
hsa-miR-215-5p	PCDHGC3
hsa-miR-215-5p	PCDHGC5
hsa-miR-215-5p	PCDHGC4
hsa-miR-215-5p	PCDHGA12
hsa-miR-215-5p	PCDHGB6
hsa-miR-215-5p	PCDHGA5
hsa-miR-215-5p	PCDHGA7
hsa-miR-215-5p	PCDHGA6
hsa-miR-215-5p	PCDHGA8
hsa-miR-215-5p	PCDHGA10
hsa-miR-215-5p	PCDHGA11
hsa-miR-215-5p	PCDHGB2
hsa-miR-215-5p	PCDHGB4
hsa-miR-215-5p	PCDHGB7
hsa-miR-215-5p	PCDHGB1
hsa-miR-215-5p	PCDHGA3
hsa-miR-215-5p	PCDHGA9
hsa-miR-215-5p	PCDHGB3
hsa-miR-215-5p	PCDHGA4
hsa-miR-215-5p	PCDHGB5
hsa-miR-215-5p	SLC26A2
hsa-miR-215-5p	SLC26A2
hsa-miR-215-5p	NDST1
hsa-miR-215-5p	SMIM3
hsa-miR-215-5p	AC010441.1
hsa-miR-215-5p	GALNT10
hsa-miR-215-5p	LARP1
hsa-miR-215-5p	ERGIC1
hsa-miR-215-5p	CREBRF
hsa-miR-215-5p	SFXN1
hsa-miR-215-5p	ZNF346
hsa-miR-215-5p	NSD1
hsa-miR-215-5p	N4BP3
hsa-miR-215-5p	SQSTM1
hsa-miR-215-5p	EXOC2
hsa-miR-215-5p	PXDC1
hsa-miR-215-5p	TXNDC5
hsa-miR-215-5p	BLOC1S5-TXNDC5
hsa-miR-215-5p	GFOD1
hsa-miR-215-5p	DEK
hsa-miR-215-5p	ZSCAN31
hsa-miR-215-5p	PPP1R18
hsa-miR-215-5p	PPP1R18
hsa-miR-215-5p	HLA-DQB1
hsa-miR-215-5p	RXRB
hsa-miR-215-5p	SPDEF
hsa-miR-215-5p	C6orf106
hsa-miR-215-5p	KCNK5
hsa-miR-215-5p	AARS2
hsa-miR-215-5p	MCM3
hsa-miR-215-5p	ELOVL5
hsa-miR-215-5p	DST
hsa-miR-215-5p	RAB23
hsa-miR-215-5p	COL12A1
hsa-miR-215-5p	TMEM30A
hsa-miR-215-5p	FAM46A
hsa-miR-215-5p	RNGTT
hsa-miR-215-5p	MDN1
hsa-miR-215-5p	MDN1
hsa-miR-215-5p	USP45
hsa-miR-215-5p	HACE1
hsa-miR-215-5p	BVES
hsa-miR-215-5p	SEC63
hsa-miR-215-5p	CD164
hsa-miR-215-5p	ZBTB24
hsa-miR-215-5p	REV3L
hsa-miR-215-5p	REV3L
hsa-miR-215-5p	REV3L
hsa-miR-215-5p	HDAC2
hsa-miR-215-5p	TSPYL4
hsa-miR-215-5p	TSPYL1
hsa-miR-215-5p	GOPC
hsa-miR-215-5p	GOPC
hsa-miR-215-5p	GOPC
hsa-miR-215-5p	SERINC1
hsa-miR-215-5p	SERINC1
hsa-miR-215-5p	ECHDC1
hsa-miR-215-5p	MED23
hsa-miR-215-5p	STX7
hsa-miR-215-5p	VNN1
hsa-miR-215-5p	SLC18B1
hsa-miR-215-5p	HBS1L
hsa-miR-215-5p	PERP
hsa-miR-215-5p	HIVEP2
hsa-miR-215-5p	DYNLT1
hsa-miR-215-5p	SOD2
hsa-miR-215-5p	RIPK1
hsa-miR-215-5p	PRPF4B
hsa-miR-215-5p	RIOK1
hsa-miR-215-5p	TMEM170B
hsa-miR-215-5p	KDM1B
hsa-miR-215-5p	ID4
hsa-miR-215-5p	E2F3
hsa-miR-215-5p	E2F3
hsa-miR-215-5p	ABT1
hsa-miR-215-5p	ABT1
hsa-miR-215-5p	ZKSCAN8
hsa-miR-215-5p	UHRF1BP1
hsa-miR-215-5p	ANKS1A
hsa-miR-215-5p	ANKS1A
hsa-miR-215-5p	ANKS1A
hsa-miR-215-5p	SRSF3
hsa-miR-215-5p	PIM1
hsa-miR-215-5p	TBC1D22B
hsa-miR-215-5p	RNF8
hsa-miR-215-5p	NFYA
hsa-miR-215-5p	BYSL
hsa-miR-215-5p	POLH
hsa-miR-215-5p	VEGFA
hsa-miR-215-5p	RUNX2
hsa-miR-215-5p	ENPP4
hsa-miR-215-5p	ZNF451
hsa-miR-215-5p	SMAP1
hsa-miR-215-5p	OGFRL1
hsa-miR-215-5p	ZNF292
hsa-miR-215-5p	POU3F2
hsa-miR-215-5p	CDC40
hsa-miR-215-5p	MFSD4B
hsa-miR-215-5p	FAM229B
hsa-miR-215-5p	RFX6
hsa-miR-215-5p	RNF217
hsa-miR-215-5p	L3MBTL3
hsa-miR-215-5p	PDE7B
hsa-miR-215-5p	PDE7B
hsa-miR-215-5p	PDE7B
hsa-miR-215-5p	HECA
hsa-miR-215-5p	ADGRG6
hsa-miR-215-5p	ADGRG6
hsa-miR-215-5p	ADGRG6
hsa-miR-215-5p	ADGRG6
hsa-miR-215-5p	ADGRG6
hsa-miR-215-5p	PHACTR2
hsa-miR-215-5p	STXBP5
hsa-miR-215-5p	SASH1
hsa-miR-215-5p	UST
hsa-miR-215-5p	TAB2
hsa-miR-215-5p	PPP1R14C
hsa-miR-215-5p	ARMT1
hsa-miR-215-5p	CCDC170
hsa-miR-215-5p	CCDC170
hsa-miR-215-5p	ESR1
hsa-miR-215-5p	ESR1
hsa-miR-215-5p	ESR1
hsa-miR-215-5p	ESR1
hsa-miR-215-5p	ARID1B
hsa-miR-215-5p	SYNJ2
hsa-miR-215-5p	SYNJ2
hsa-miR-215-5p	TULP4
hsa-miR-215-5p	TMEM181
hsa-miR-215-5p	FNDC1
hsa-miR-215-5p	MRPL18
hsa-miR-215-5p	IGF2R
hsa-miR-215-5p	QKI
hsa-miR-215-5p	QKI
hsa-miR-215-5p	FGFR1OP
hsa-miR-215-5p	AFDN
hsa-miR-215-5p	C6orf120
hsa-miR-215-5p	PRKAR1B
hsa-miR-215-5p	BRAT1
hsa-miR-215-5p	RNF216
hsa-miR-215-5p	CYTH3
hsa-miR-215-5p	FAM220A
hsa-miR-215-5p	FAM126A
hsa-miR-215-5p	GSDME
hsa-miR-215-5p	CYCS
hsa-miR-215-5p	HOXA10
hsa-miR-215-5p	HIBADH
hsa-miR-215-5p	HIBADH
hsa-miR-215-5p	SCRN1
hsa-miR-215-5p	KBTBD2
hsa-miR-215-5p	INHBA
hsa-miR-215-5p	POLM
hsa-miR-215-5p	POLM
hsa-miR-215-5p	PURB
hsa-miR-215-5p	PURB
hsa-miR-215-5p	VOPP1
hsa-miR-215-5p	MLXIPL
[truncated: 10,947 more rows]
