# Supplementary material for: Comprehensive Analysis of Key m6A Modification Related Genes and Immune Infiltrates in Human Aortic Dissection
Source: Front Cardiovasc Med. 2022 Mar 14;9:831561. doi: 10.3389/fcvm.2022.831561 (PMC8967178; doi:10.3389/fcvm.2022.831561)
Supplement: Supplementary File 4 — DEmiRs in GSE92427 and miRNA-mRNA pairs in miRDB, RTarBase, and Starbase database. [file Table_4.XLSX]

## Sheet: Sheet1
Category	Term	Discription	FDR	Count	Ratio	Genes
BP	GO:0030198	extracellular matrix organization	0.000698038	16	5.73477	ECM2, COL13A1, SERPINE1, TNC, FURIN, TNFRSF11B, OLFML2A, FBLN5, SMOC2, ITGA8, DAG1, SPP1, COL8A2, COL6A3, APBB2, ITGA5
CC	GO:0005578	proteinaceous extracellular matrix	0.000579649	17	6.09319	ECM2, OMD, PRELP, TNFRSF11B, OLFML2A, FBLN5, CTGF, SMOC2, BMP1, NOV, TIMP2, COL8A2, TIMP3, COL6A3, SPARCL1, SLIT2, ANGPTL4
CC	GO:0030027	lamellipodium	0.0032114	12	4.30108	ENAH, PLEKHH2, ABLIM1, DAG1, NEDD9, APBB2, PKD2, MYH10, SLC39A14, MYLK, AMOT, PPP1R9B
CC	GO:0005737	cytoplasm	0.01056	105	37.6344	STEAP3, PID1, ADARB1, SPINT2, MYLK, AMOT, RGS2, ZC3H12A, DAG1, SOX8, ANKS1A, SOX4, PKNOX2, MBNL1, MEF2C, TOMM34, EID1, KCTD10, GRWD1, ZFPM2, MACF1, CASZ1, C1ORF198, CACNA1C, AGAP3, LPP, SOCS3, CASKIN2, MYH10, MOAP1, GADD45B, IQSEC1, NEK6, SMAD9, BAMBI, HNRNPF, JMY, BCL2, PCDHB4, CPEB4, DIDO1, CDKN1B, TINAGL1, SLC40A1, LMOD1, HSPB2, ARHGEF10L, PKD2, PKD1, PPP1R9B, GMPPB, PRKG1, ANKRD6, DACT1, SNTA…
CC	GO:0005604	basement membrane	0.01056	8	2.86738	SMOC2, DST, COL8A2, DAG1, TNC, TIMP3, FREM1, NTN1
CC	GO:0030018	Z disc	0.0166781	9	3.22581	JPH2, PDLIM3, DST, SYNPO2, FLNA, KCNA5, CACNA1C, SYNC, CRYAB
CC	GO:0015629	actin cytoskeleton	0.0166781	12	4.30108	ANLN, PDLIM3, ABLIM1, DST, SYNPO2, ABL2, FLNA, SLC16A3, MYH10, PKNOX2, FAM129B, PPP1R9B
CC	GO:0031012	extracellular matrix	0.0166781	14	5.01792	TINAGL1, CPXM2, SERPINE1, TNC, PRELP, SOD3, FBLN5, CKAP4, NOV, TIMP2, COL8A2, TIMP3, FLNA, COL6A3
CC	GO:0001725	stress fiber	0.0387428	6	2.15054	ABLIM1, TPM1, SORBS1, MYH10, MYLK, AMOT
MF	GO:0003779	actin binding	0.00714319	16	5.73477	MACF1, PLEKHH2, DST, SYNPO2, TPM1, LMOD1, SORBS1, MYLK, ENAH, ANLN, ABLIM1, DAAM2, JMY, DAG1, MYH10, SNTA1
MF	GO:0008134	transcription factor binding	0.00714319	16	5.73477	MYOCD, FOXC1, WWP2, PURA, MAFB, ZEB1, NFIA, MYBBP1A, HAND2, BCL2, FLNA, APBB2, SOX8, TBL1X, ZFPM2, JUNB
MF	GO:0005515	protein binding	0.0121635	166	59.4982	STEAP3, PID1, TRAF3IP2, SERPINE1, GPATCH4, IRS2, ADARB1, MYLK, AMOT, CTGF, RGS2, ZNF83, ZC3H12A, DAG1, SLC39A7, ANKS1A, JUNB, SLC16A3, SOX4, IER3, DDX17, MBNL1, MEF2C, FNBP1, IGFBP3, TPM1, TOMM34, LIFR, PDIA4, EID1, PPP1R3C, SCO2, KCTD10, ZFPM2, TSPYL4, MACF1, COL13A1, FPR1, CACNA1C, LPP, FBLN5, TOR1AIP1, SOCS3, NACC2, PRDM16, RRS1, ABL2, MYH11, MYH10, TBC1D16, FZD1, MOAP1, GADD45B, IQSEC1, NEK6,…
KEGG	hsa04022	cGMP-PKG signaling pathway	0.00588346	12	4.30108	MEF2C, RGS2, ADCY9, KCNMB1, IRS2, PDE5A, MRVI1, CACNA1C, ADRA1B, PRKG1, MYLK, ADCY5
KEGG	hsa04270	Vascular smooth muscle contraction	0.0403122	9	3.22581	PPP1R14A, ADCY9, KCNMB1, MRVI1, CACNA1C, ADRA1B, PRKG1, MYLK, ADCY5
